# Supplementary material for: Co-Phosphoregulatory Network Underlying Functional Coherence of TLK1 and TLK2 Kinase Paralogs
Source: Int J Mol Sci. 2026 Jun 20;27(12):5572. doi: 10.3390/ijms27125572 (PMC13299901; doi:10.3390/ijms27125572)
Supplement: Supplementary file 1 [file ijms-27-05572-s001.zip]

Archive with 3 entries (2 files):
- Supplementary File/
- Supplementary File/Supplementary  Data TLK2.xlsx
- Supplementary File/supplementary Data TLK1.xlsx
