# Supplementary material for: Co-Phosphoregulatory Network Underlying Functional Coherence of TLK1 and TLK2 Kinase Paralogs
Source: Int J Mol Sci. 2026 Jun 20;27(12):5572. doi: 10.3390/ijms27125572 (PMC13299901; doi:10.3390/ijms27125572)
Supplement: Supplementary file 1 [file ijms-27-05572-s001.zip › Supplementary File/Supplementary Data TLK2.xlsx]

## Sheet: Supplementary Information
Paralog-Specific Co-Phosphoregulatory Networks Underlying Functional Divergence of TLK1 and TLK2 Jishna Vijayan1, Suhail Subair1, Althaf Mahin1, Athira Perunelly Gopalakrishnan1, Alimath Sambreena1, Rajesh Raju1*, Athira C Rajeev1* Centre for Integrative Omics Data Science, Yenepoya (Deemed to be University), Mangalore, Karnataka- 575018, India.
Table of contents
Supplementary Table S1: Human cellular TLK2 Profile data
Supplementary Table S2: Human cellular TLK2 Differential data
Supplementary Table S3: List of TLK2 S73 positively co-differentially regulated phosphosites in other proteins
Supplementary Table S4: List of TLK2 S73 negatively co-differentially regulated phosphosites in other proteins
Supplementary Table S5: List of TLK2 S99 positively co-differentially regulated phosphosites in other proteins
Supplementary Table S6: List of TLK2 S99 negatively co-differentially regulated phosphosites in other proteins
Supplementary Table S7: List of TLK2 S111 positively co-differentially regulated phosphosites in other proteins
Supplementary Table S8: List of TLK2 S111 negatively co-differentially regulated phosphosites in other proteins
Supplementary Table S9: Upstream kinases of TLK2: S99 & S111
Supplementary Table S10: Downstream substrates of TLK2: S73
Supplementary Table S11: Downstream substrates of TLK2: S99
Supplementary Table S12: Downstream substrates of TLK2: S111
Supplementary Table S13: Binary interactors of TLK2: S73, S99,S111

## Sheet: Supplementary Table S1
Supplementary Table S1: Human cellular TLK2 Profile data
PubMed	Sequence window	Modified sequence	Localization probability	Species	Cell line	Profile	Disease	Experimental conditions	Quantification	Enrichment	Mass spectrometry	Intensities	Mapped_accession	mapped gene	mapped phosphosite	exp_cond_id
20097925	KSVSTSSPAGAAI	SVSTSS(ph)PAGAAIASTSGASNNSSSN	0.951672	H	C	Profiling	mitotic progression	Telophase@HeLa S cells	SILAC	TiO2	LTQ-Orbitrap	['Present', 'Present', 'Present', 'Present']	Q86UE8	TLK2	S753	Prat_1164
20097925	KSVSTSSPAGAAI	SVSTSS(ph)PAGAAIASTSGASNNSSSN	0.951672	H	C	Profiling	mitotic progression	Metaphase@HeLa S cells	SILAC	TiO2	LTQ-Orbitrap	['Present', 'Present', 'Present', 'Present']	Q86UE8	TLK2	S753	Prat_717
20097925	KSVSTSSPAGAAI	SVSTSS(ph)PAGAAIASTSGASNNSSSN	0.951672	H	C	Profiling	mitotic progression	Prometaphase@HeLa S cells	SILAC	TiO2	LTQ-Orbitrap	['Present', 'Present', 'Present', 'Present']	Q86UE8	TLK2	S753	Prat_925
20873877	PPVARSSPQHSLS	SS(ph)PQHSLSNPLPR	0.845092	H	C	Profiling	No disease	High collision dissociation fragment-HCD1@HeLa S3 cells	Label free	TiO2	LTQ-Orbitrap Velos instrument	[2963900.0]	Q86UE8	TLK2	S111	Prat_537
22424773	RSSPQHSLSNPLP	SSPQHS(ph)LSNPLPR	0.990279	H	C	Profiling	DNA damage response	Etoposide(24h)@U2OS cells	SILAC	TiO2	LTQ Orbitrap	['Present', 'Present', 'Present', 'Present']	Q86UE8	TLK2	S115	Prat_453
22424773	SPQHSLSNPLPRR	SSPQHSLS(ph)NPLPR	0.822382	H	C	Profiling	DNA damage response	Etoposide(24h)@U2OS cells	SILAC	TiO2	LTQ Orbitrap	['Present', 'Present', 'Present', 'Present']	Q86UE8	TLK2	S117	Prat_453
22424773	VPPVARSSPQHSL	S(ph)SPQHSLS(ph)NPLPR	0.924284	H	C	Profiling	DNA damage response	Etoposide(24h)@U2OS cells	SILAC	TiO2	LTQ Orbitrap	['Present', 'Present', 'Present', 'Present']	Q86UE8	TLK2	S110	Prat_453
22424773	PPVARSSPQHSLS	S(ph)S(ph)PQHS(ph)LSNPLPR	0.90349	H	C	Profiling	DNA damage response	IR(1h)@U2OS cells	SILAC	TiO2	LTQ Orbitrap	['Present', 'Present', 'Present', 'Present']	Q86UE8	TLK2	S111	Prat_635
22424773	PPVARSSPQHSLS	S(ph)S(ph)PQHS(ph)LSNPLPR	0.90349	H	C	Profiling	DNA damage response	DMSO (IR study)@U2OS cells	SILAC	TiO2	LTQ Orbitrap	['Present', 'Present', 'Present', 'Present']	Q86UE8	TLK2	S111	Prat_269
22424773	RSSPQHSLSNPLP	SSPQHS(ph)LSNPLPR	0.990279	H	C	Profiling	DNA damage response	DMSO@U2OS cells_22424773	SILAC	TiO2	LTQ Orbitrap	['Present', 'Present', 'Present', 'Present']	Q86UE8	TLK2	S115	Prat_377
22424773	SPQHSLSNPLPRR	SSPQHSLS(ph)NPLPR	0.822382	H	C	Profiling	DNA damage response	DMSO@U2OS cells_22424773	SILAC	TiO2	LTQ Orbitrap	['Present', 'Present', 'Present', 'Present']	Q86UE8	TLK2	S117	Prat_377
22424773	VPPVARSSPQHSL	S(ph)SPQHSLS(ph)NPLPR	0.924284	H	C	Profiling	DNA damage response	DMSO@U2OS cells_22424773	SILAC	TiO2	LTQ Orbitrap	['Present', 'Present', 'Present', 'Present']	Q86UE8	TLK2	S110	Prat_377
23898821	SPQHSLSNPLPRR	SSPQHSLS(ph)NPLPR	0.991705	H	C	Profiling	Lung cancer	Crizotinib@H3122 cell line	SILAC	IMAC	Q Exactive	[]	Q86UE8	TLK2	S117	Prat_207
23898821	RSSPQHSLSNPLP	SS(ph)PQHS(ph)LS(ph)NPLPR	0.886074	H	C	Profiling	Lung cancer	Crizotinib@H3122 cell line	SILAC	IMAC	Q Exactive	[]	Q86UE8	TLK2	S115	Prat_207
24850871	FTGVGVSKGPLNSESSNQSLCSVGSLSDKEV	_GPLNSESS(ph)NQSLCSVGSLSDK_	0.898155	H	C	profiling	T cells stimulated with PGE2	PGE2(10min)-MS1@Jurkat T cells	Label Free	Ti-IMAC	LTQ-Orbitrap Elite	[-0.516664]	Q86UE8	TLK2	S35	Prat_881
24850871	PGTSPGRSVPPVARSSPQHSLSNPLPRRVEQ	_SS(ph)PQHSLSNPLPR_	0.845468	H	C	profiling	T cells stimulated with PGE2	PGE2(10min)-MS1@Jurkat T cells	Label Free	Ti-IMAC	LTQ-Orbitrap Elite	[]	Q86UE8	TLK2	S111	Prat_881
24850871	FTGVGVSKGPLNSESSNQSLCSVGSLSDKEV	_GPLNSESS(ph)NQSLCSVGSLSDK_	0.898155	H	C	profiling	T cells stimulated with PGE2	PGE2(10min)-MS1@Jurkat T cells	Label Free	Ti-IMAC	LTQ-Orbitrap Elite	[]	Q86UE8	TLK2	S35	Prat_881
24850871	PGTSPGRSVPPVARSSPQHSLSNPLPRRVEQ	_SS(ph)PQHSLSNPLPR_	0.845468	H	C	profiling	T cells stimulated with PGE2	PGE2(10min)-MS1@Jurkat T cells	Label Free	Ti-IMAC	LTQ-Orbitrap Elite	[-0.1620646]	Q86UE8	TLK2	S111	Prat_881
24850871	PGTSPGRSVPPVARSSPQHSLSNPLPRRVEQ	_SS(ph)PQHSLSNPLPR_	0.845468	H	C	profiling	T cells stimulated with PGE2	PGE2(10min)-MS1@Jurkat T cells	Label Free	Ti-IMAC	LTQ-Orbitrap Elite	[-0.527389]	Q86UE8	TLK2	S111	Prat_881
24850871	FTGVGVSKGPLNSESSNQSLCSVGSLSDKEV	_GPLNSESS(ph)NQSLCSVGSLSDK_	0.898155	H	C	profiling	T cells stimulated with PGE2	PGE2(10min)-MS2@Jurkat T cells	Label Free	Ti-IMAC	LTQ-Orbitrap Elite	[-0.6873922]	Q86UE8	TLK2	S35	Prat_882
24850871	PGTSPGRSVPPVARSSPQHSLSNPLPRRVEQ	_SS(ph)PQHSLSNPLPR_	0.845468	H	C	profiling	T cells stimulated with PGE2	PGE2(10min)-MS2@Jurkat T cells	Label Free	Ti-IMAC	LTQ-Orbitrap Elite	[]	Q86UE8	TLK2	S111	Prat_882
24850871	FTGVGVSKGPLNSESSNQSLCSVGSLSDKEV	_GPLNSESS(ph)NQSLCSVGSLSDK_	0.898155	H	C	profiling	T cells stimulated with PGE2	PGE2(10min)-MS2@Jurkat T cells	Label Free	Ti-IMAC	LTQ-Orbitrap Elite	[]	Q86UE8	TLK2	S35	Prat_882
24850871	FTGVGVSKGPLNSESSNQSLCSVGSLSDKEV	_GPLNSESS(ph)NQSLCSVGSLSDK_	0.898155	H	C	profiling	T cells stimulated with PGE2	PGE2(20min)-MS1@Jurkat T cells	Label Free	Ti-IMAC	LTQ-Orbitrap Elite	[-0.4916248]	Q86UE8	TLK2	S35	Prat_883
24850871	PGTSPGRSVPPVARSSPQHSLSNPLPRRVEQ	_SS(ph)PQHSLSNPLPR_	0.845468	H	C	profiling	T cells stimulated with PGE2	PGE2(20min)-MS1@Jurkat T cells	Label Free	Ti-IMAC	LTQ-Orbitrap Elite	[0.2431297]	Q86UE8	TLK2	S111	Prat_883
24850871	FTGVGVSKGPLNSESSNQSLCSVGSLSDKEV	_GPLNSESS(ph)NQSLCSVGSLSDK_	0.898155	H	C	profiling	T cells stimulated with PGE2	PGE2(20min)-MS1@Jurkat T cells	Label Free	Ti-IMAC	LTQ-Orbitrap Elite	[]	Q86UE8	TLK2	S35	Prat_883
24850871	PGTSPGRSVPPVARSSPQHSLSNPLPRRVEQ	_SS(ph)PQHSLSNPLPR_	0.845468	H	C	profiling	T cells stimulated with PGE2	PGE2(20min)-MS1@Jurkat T cells	Label Free	Ti-IMAC	LTQ-Orbitrap Elite	[-0.04177618]	Q86UE8	TLK2	S111	Prat_883
24850871	PGTSPGRSVPPVARSSPQHSLSNPLPRRVEQ	_SS(ph)PQHSLSNPLPR_	0.845468	H	C	profiling	T cells stimulated with PGE2	PGE2(20min)-MS1@Jurkat T cells	Label Free	Ti-IMAC	LTQ-Orbitrap Elite	[-0.5372038]	Q86UE8	TLK2	S111	Prat_883
24850871	FTGVGVSKGPLNSESSNQSLCSVGSLSDKEV	_GPLNSESS(ph)NQSLCSVGSLSDK_	0.898155	H	C	profiling	T cells stimulated with PGE2	PGE2(20min)-MS2@Jurkat T cells	Label Free	Ti-IMAC	LTQ-Orbitrap Elite	[]	Q86UE8	TLK2	S35	Prat_884
24850871	PGTSPGRSVPPVARSSPQHSLSNPLPRRVEQ	_SS(ph)PQHSLSNPLPR_	0.845468	H	C	profiling	T cells stimulated with PGE2	PGE2(20min)-MS2@Jurkat T cells	Label Free	Ti-IMAC	LTQ-Orbitrap Elite	[]	Q86UE8	TLK2	S111	Prat_884
24850871	FTGVGVSKGPLNSESSNQSLCSVGSLSDKEV	_GPLNSESS(ph)NQSLCSVGSLSDK_	0.898155	H	C	profiling	T cells stimulated with PGE2	PGE2(30min)-MS1@Jurkat T cells	Label Free	Ti-IMAC	LTQ-Orbitrap Elite	[-0.3854098]	Q86UE8	TLK2	S35	Prat_885
24850871	PGTSPGRSVPPVARSSPQHSLSNPLPRRVEQ	_SS(ph)PQHSLSNPLPR_	0.845468	H	C	profiling	T cells stimulated with PGE2	PGE2(30min)-MS1@Jurkat T cells	Label Free	Ti-IMAC	LTQ-Orbitrap Elite	[0.2906904]	Q86UE8	TLK2	S111	Prat_885
24850871	FTGVGVSKGPLNSESSNQSLCSVGSLSDKEV	_GPLNSESS(ph)NQSLCSVGSLSDK_	0.898155	H	C	profiling	T cells stimulated with PGE2	PGE2(30min)-MS1@Jurkat T cells	Label Free	Ti-IMAC	LTQ-Orbitrap Elite	[]	Q86UE8	TLK2	S35	Prat_885
24850871	PGTSPGRSVPPVARSSPQHSLSNPLPRRVEQ	_SS(ph)PQHSLSNPLPR_	0.845468	H	C	profiling	T cells stimulated with PGE2	PGE2(30min)-MS1@Jurkat T cells	Label Free	Ti-IMAC	LTQ-Orbitrap Elite	[-0.01821232]	Q86UE8	TLK2	S111	Prat_885
24850871	PGTSPGRSVPPVARSSPQHSLSNPLPRRVEQ	_SS(ph)PQHSLSNPLPR_	0.845468	H	C	profiling	T cells stimulated with PGE2	PGE2(30min)-MS1@Jurkat T cells	Label Free	Ti-IMAC	LTQ-Orbitrap Elite	[-0.4647489]	Q86UE8	TLK2	S111	Prat_885
24850871	FTGVGVSKGPLNSESSNQSLCSVGSLSDKEV	_GPLNSESS(ph)NQSLCSVGSLSDK_	0.898155	H	C	profiling	T cells stimulated with PGE2	PGE2(30min)-MS2@Jurkat T cells	Label Free	Ti-IMAC	LTQ-Orbitrap Elite	[]	Q86UE8	TLK2	S35	Prat_886
24850871	PGTSPGRSVPPVARSSPQHSLSNPLPRRVEQ	_SS(ph)PQHSLSNPLPR_	0.845468	H	C	profiling	T cells stimulated with PGE2	PGE2(30min)-MS2@Jurkat T cells	Label Free	Ti-IMAC	LTQ-Orbitrap Elite	[-0.4586043]	Q86UE8	TLK2	S111	Prat_886
24850871	PGTSPGRSVPPVARSSPQHSLSNPLPRRVEQ	_SS(ph)PQHSLSNPLPR_	0.845468	H	C	profiling	T cells stimulated with PGE2	PGE2(30min)-MS2@Jurkat T cells	Label Free	Ti-IMAC	LTQ-Orbitrap Elite	[]	Q86UE8	TLK2	S111	Prat_886
24850871	FTGVGVSKGPLNSESSNQSLCSVGSLSDKEV	_GPLNSESS(ph)NQSLCSVGSLSDK_	0.898155	H	C	profiling	T cells stimulated with PGE2	PGE2(5min)-MS1@Jurkat T cells	Label Free	Ti-IMAC	LTQ-Orbitrap Elite	[]	Q86UE8	TLK2	S35	Prat_887
24850871	PGTSPGRSVPPVARSSPQHSLSNPLPRRVEQ	_SS(ph)PQHSLSNPLPR_	0.845468	H	C	profiling	T cells stimulated with PGE2	PGE2(5min)-MS1@Jurkat T cells	Label Free	Ti-IMAC	LTQ-Orbitrap Elite	[0.08831835]	Q86UE8	TLK2	S111	Prat_887
24850871	PGTSPGRSVPPVARSSPQHSLSNPLPRRVEQ	_SS(ph)PQHSLSNPLPR_	0.845468	H	C	profiling	T cells stimulated with PGE2	PGE2(5min)-MS1@Jurkat T cells	Label Free	Ti-IMAC	LTQ-Orbitrap Elite	[-0.2706718]	Q86UE8	TLK2	S111	Prat_887
24850871	PGTSPGRSVPPVARSSPQHSLSNPLPRRVEQ	_SS(ph)PQHSLSNPLPR_	0.845468	H	C	profiling	T cells stimulated with PGE2	PGE2(5min)-MS1@Jurkat T cells	Label Free	Ti-IMAC	LTQ-Orbitrap Elite	[-0.4956431]	Q86UE8	TLK2	S111	Prat_887
24850871	FTGVGVSKGPLNSESSNQSLCSVGSLSDKEV	_GPLNSESS(ph)NQSLCSVGSLSDK_	0.898155	H	C	profiling	T cells stimulated with PGE2	PGE2(5min)-MS2@Jurkat T cells	Label Free	Ti-IMAC	LTQ-Orbitrap Elite	[]	Q86UE8	TLK2	S35	Prat_888
24850871	PGTSPGRSVPPVARSSPQHSLSNPLPRRVEQ	_SS(ph)PQHSLSNPLPR_	0.845468	H	C	profiling	T cells stimulated with PGE2	PGE2(5min)-MS2@Jurkat T cells	Label Free	Ti-IMAC	LTQ-Orbitrap Elite	[]	Q86UE8	TLK2	S111	Prat_888
24850871	FTGVGVSKGPLNSESSNQSLCSVGSLSDKEV	_GPLNSESS(ph)NQSLCSVGSLSDK_	0.898155	H	C	profiling	T cells stimulated with PGE2	PGE2(60min)-MS1@Jurkat T cells	Label Free	Ti-IMAC	LTQ-Orbitrap Elite	[-0.8225665]	Q86UE8	TLK2	S35	Prat_889
24850871	PGTSPGRSVPPVARSSPQHSLSNPLPRRVEQ	_SS(ph)PQHSLSNPLPR_	0.845468	H	C	profiling	T cells stimulated with PGE2	PGE2(60min)-MS1@Jurkat T cells	Label Free	Ti-IMAC	LTQ-Orbitrap Elite	[]	Q86UE8	TLK2	S111	Prat_889
24850871	FTGVGVSKGPLNSESSNQSLCSVGSLSDKEV	_GPLNSESS(ph)NQSLCSVGSLSDK_	0.898155	H	C	profiling	T cells stimulated with PGE2	PGE2(60min)-MS1@Jurkat T cells	Label Free	Ti-IMAC	LTQ-Orbitrap Elite	[]	Q86UE8	TLK2	S35	Prat_889
24850871	PGTSPGRSVPPVARSSPQHSLSNPLPRRVEQ	_SS(ph)PQHSLSNPLPR_	0.845468	H	C	profiling	T cells stimulated with PGE2	PGE2(60min)-MS1@Jurkat T cells	Label Free	Ti-IMAC	LTQ-Orbitrap Elite	[-0.2926307]	Q86UE8	TLK2	S111	Prat_889
24850871	PGTSPGRSVPPVARSSPQHSLSNPLPRRVEQ	_SS(ph)PQHSLSNPLPR_	0.845468	H	C	profiling	T cells stimulated with PGE2	PGE2(60min)-MS1@Jurkat T cells	Label Free	Ti-IMAC	LTQ-Orbitrap Elite	[-0.2942643]	Q86UE8	TLK2	S111	Prat_889
24850871	FTGVGVSKGPLNSESSNQSLCSVGSLSDKEV	_GPLNSESS(ph)NQSLCSVGSLSDK_	0.898155	H	C	profiling	T cells stimulated with PGE2	PGE2(60min)-MS2@Jurkat T cells	Label Free	Ti-IMAC	LTQ-Orbitrap Elite	[]	Q86UE8	TLK2	S35	Prat_890
24850871	PGTSPGRSVPPVARSSPQHSLSNPLPRRVEQ	_SS(ph)PQHSLSNPLPR_	0.845468	H	C	profiling	T cells stimulated with PGE2	PGE2(60min)-MS2@Jurkat T cells	Label Free	Ti-IMAC	LTQ-Orbitrap Elite	[]	Q86UE8	TLK2	S111	Prat_890
24850871	PGTSPGRSVPPVARSSPQHSLSNPLPRRVEQ	_SS(ph)PQHSLSNPLPR_	0.845468	H	C	profiling	T cells stimulated with PGE2	PGE2(60min)-MS2@Jurkat T cells	Label Free	Ti-IMAC	LTQ-Orbitrap Elite	[-0.6904168]	Q86UE8	TLK2	S111	Prat_890
24850871	FTGVGVSKGPLNSESSNQSLCSVGSLSDKEV	_GPLNSESS(ph)NQSLCSVGSLSDK_	0.898155	H	C	profiling	T cells stimulated with PGE2	PGE2(0min)-MS1@Jurkat T cells	Label Free	Ti-IMAC	LTQ-Orbitrap Elite	[-0.3766675]	Q86UE8	TLK2	S35	Prat_879
24850871	PGTSPGRSVPPVARSSPQHSLSNPLPRRVEQ	_SS(ph)PQHSLSNPLPR_	0.845468	H	C	profiling	T cells stimulated with PGE2	PGE2(0min)-MS1@Jurkat T cells	Label Free	Ti-IMAC	LTQ-Orbitrap Elite	[0.2395992]	Q86UE8	TLK2	S111	Prat_879
24850871	FTGVGVSKGPLNSESSNQSLCSVGSLSDKEV	_GPLNSESS(ph)NQSLCSVGSLSDK_	0.898155	H	C	profiling	T cells stimulated with PGE2	PGE2(0min)-MS1@Jurkat T cells	Label Free	Ti-IMAC	LTQ-Orbitrap Elite	[]	Q86UE8	TLK2	S35	Prat_879
24850871	PGTSPGRSVPPVARSSPQHSLSNPLPRRVEQ	_SS(ph)PQHSLSNPLPR_	0.845468	H	C	profiling	T cells stimulated with PGE2	PGE2(0min)-MS1@Jurkat T cells	Label Free	Ti-IMAC	LTQ-Orbitrap Elite	[-0.1755767]	Q86UE8	TLK2	S111	Prat_879
24850871	PGTSPGRSVPPVARSSPQHSLSNPLPRRVEQ	_SS(ph)PQHSLSNPLPR_	0.845468	H	C	profiling	T cells stimulated with PGE2	PGE2(0min)-MS1@Jurkat T cells	Label Free	Ti-IMAC	LTQ-Orbitrap Elite	[-0.4926877]	Q86UE8	TLK2	S111	Prat_879
24850871	FTGVGVSKGPLNSESSNQSLCSVGSLSDKEV	_GPLNSESS(ph)NQSLCSVGSLSDK_	0.898155	H	C	profiling	T cells stimulated with PGE2	PGE2(0min)-MS2@Jurkat T cells	Label Free	Ti-IMAC	LTQ-Orbitrap Elite	[-0.6637468]	Q86UE8	TLK2	S35	Prat_880
24850871	PGTSPGRSVPPVARSSPQHSLSNPLPRRVEQ	_SS(ph)PQHSLSNPLPR_	0.845468	H	C	profiling	T cells stimulated with PGE2	PGE2(0min)-MS2@Jurkat T cells	Label Free	Ti-IMAC	LTQ-Orbitrap Elite	[]	Q86UE8	TLK2	S111	Prat_880
24850871	FTGVGVSKGPLNSESSNQSLCSVGSLSDKEV	_GPLNSESS(ph)NQSLCSVGSLSDK_	0.898155	H	C	profiling	T cells stimulated with PGE2	PGE2(0min)-MS2@Jurkat T cells	Label Free	Ti-IMAC	LTQ-Orbitrap Elite	[]	Q86UE8	TLK2	S35	Prat_880
24961811	SVPPVARSSPQHSLS	S(ph)SPQHSLSNPLPR	98.8	H	C	Profiling	Cancer	BRAFV600E+OISb(3d)@HDF cells	Label free	Ti4+-IMAC	LTQ-Orbitrap Velos	['Present', 'Present', 'Present', 'Present', 'Present', 'Present']	Q86UE8	TLK2	S110	Prat_110
24961811	SVPPVARSSPQHSLS	S(ph)SPQHSLSNPLPR	98.8	H	C	Profiling	Cancer	BRAFV600E+OIS(3d)@HDF cells	Label free	Ti4+-IMAC	LTQ-Orbitrap Velos	['Present', 'Present', 'Present', 'Present', 'Present', 'Present']	Q86UE8	TLK2	S110	Prat_108
24961811	SVPPVARSSPQHSLS	S(ph)SPQHSLSNPLPR	98.8	H	C	Profiling	Cancer	Cycling control(3d)@HDF cells	Label free	Ti4+-IMAC	LTQ-Orbitrap Velos	['Present', 'Present', 'Present', 'Present', 'Present', 'Present']	Q86UE8	TLK2	S110	Prat_229
25002506		KAEPYETSQGKGT(ph)PR	0.997606	H	C	Profiling	skin cancer	PD184352+ PMA(30min)@HEK293 cells	SILAC	TiO2	Orbitrap	['Present', 'Present', 'Present', 'Present', 'Present']	Q86UE8	TLK2	T78	Prat_835
25002506		KAEPYETSQGKGT(ph)PR	0.997606	H	C	Profiling	skin cancer	BI-D1870+ PMA(30min)@HEK293 cells	SILAC	TiO2	Orbitrap	['Present', 'Present', 'Present', 'Present', 'Present']	Q86UE8	TLK2	T78	Prat_98
25002506		KAEPYETSQGKGT(ph)PR	0.997606	H	C	Profiling	skin cancer	BI-D1870(2h)@A375 cells	SILAC	TiO2	Orbitrap	['Present', 'Present', 'Present', 'Present', 'Present']	Q86UE8	TLK2	T78	Prat_97
25002506		KAEPYETSQGKGT(ph)PR	0.997606	H	C	Profiling	skin cancer	Control RNAi@A375 cells	SILAC	TiO2	Orbitrap	['Present', 'Present', 'Present', 'Present', 'Present']	Q86UE8	TLK2	T78	Prat_193
25002506		KAEPYETSQGKGT(ph)PR	0.997606	H	C	Profiling	skin cancer	Control RNAi + PMA(30min)@HEK293 cells	SILAC	TiO2	Orbitrap	['Present', 'Present', 'Present', 'Present', 'Present']	Q86UE8	TLK2	T78	Prat_192
25002506		KAEPYETSQGKGT(ph)PR	0.997606	H	C	Profiling	skin cancer	DMSO@A375 cells	SILAC	TiO2	Orbitrap	['Present', 'Present', 'Present', 'Present', 'Present']	Q86UE8	TLK2	T78	Prat_302
25002506		KAEPYETSQGKGT(ph)PR	0.997606	H	C	Profiling	skin cancer	PD184352(2h)@A375 cells	SILAC	TiO2	Orbitrap	['Present', 'Present', 'Present', 'Present', 'Present']	Q86UE8	TLK2	T78	Prat_834
25002506		KAEPYETSQGKGT(ph)PR	0.997606	H	C	Profiling	skin cancer	PMA(30min)@HEK293 cells	SILAC	TiO2	Orbitrap	['Present', 'Present', 'Present', 'Present', 'Present']	Q86UE8	TLK2	T78	Prat_910
25002506		KAEPYETSQGKGT(ph)PR	0.997606	H	C	Profiling	skin cancer	RSK1/2 RNAi@A375 cells	SILAC	TiO2	Orbitrap	['Present', 'Present', 'Present', 'Present', 'Present']	Q86UE8	TLK2	T78	Prat_967
25002506		KAEPYETSQGKGT(ph)PR	0.997606	H	C	Profiling	skin cancer	RSK1/2 RNAi + PMA (30min)@HEK293 cells	SILAC	TiO2	Orbitrap	['Present', 'Present', 'Present', 'Present', 'Present']	Q86UE8	TLK2	T78	Prat_966
25907765		ISDYFEFAGGSAPGTS(ph)PGR	0.840128	H	C	Profiling	mTORC1 Inhibition	Insulin+aa+RaptorKD@shRaptor HeLa cells	SILAC	TiO2	LTQ-FT	['Present', 'Present', 'Present', 'Present']	Q86UE8	TLK2	S99	Prat_626
25907765		ISDYFEFAGGSAPGTS(ph)PGR	0.840128	H	C	Profiling	mTORC1 Inhibition	Insulin+aa@shRaptor HeLa cells	SILAC	TiO2	LTQ-FT	['Present', 'Present', 'Present', 'Present']	Q86UE8	TLK2	S99	Prat_625
25907765		ISDYFEFAGGSAPGTS(ph)PGR	0.840128	H	C	Profiling	mTORC1 Inhibition	Serum+aa starvation@shRaptor HeLa cells	SILAC	TiO2	LTQ-FT	['Present', 'Present', 'Present', 'Present']	Q86UE8	TLK2	S99	Prat_1080
25954137		ISDYFEFAGGSAPGTS(ph)PGR	16.4929	H	C	Profiling	lymphoma	PBS@DG75 cells	SILAC	PolyMAC-Fe or PolyMAC-Ti	LTQ Orbitrap Velos hybrid	['Present']	Q86UE8	TLK2	S99	Prat_831
26265067	CSVGSLSDKEVET	GPLNSESSNQSLCSVGSLS(ph)DE	48.3154	H	C	Profiling	Pancreatic cancer	Serum starvation+Mock treatment@PaSC	TMT	TiO2	Orbitrap Fusion	[396.944179876, 393.398465712, 366.20938956]	Q86UE8	TLK2	S46	Prat_1079
26265067	GSAPGTSPGRSVP	ISDYFEFAGGSAPGTS(ph)PGS	17.0091	H	C	Profiling	Pancreatic cancer	Serum starvation+Mock treatment@PaSC	TMT	TiO2	Orbitrap Fusion	[49.348442688, 53.525941417, 57.915532256]	Q86UE8	TLK2	S99	Prat_1079
26434776	GAAIASTSGASNNSSSN______________	_KSVSTSSPAGAAIASTSGASNNSSS(ph)N_	0.866688	H	C	profiling	Bone cancer	DMSO-CID1@H929 cells	SILAC	IMAC+pY-1000	LTQ-Orbitrap Elite	[8990900.0]	Q86UE8	TLK2	S771	Prat_273
26434776	GAAIASTSGASNNSSSN______________	_KSVSTSSPAGAAIASTSGASNNSSS(ph)N_	0.866688	H	C	profiling	Bone cancer	DMSO-CID1@H929 cells	SILAC	IMAC+pY-1000	LTQ-Orbitrap Elite	[8990900.0]	Q86UE8	TLK2	S771	Prat_273
26434776	GAAIASTSGASNNSSSN______________	_KSVSTSSPAGAAIASTSGASNNSSS(ph)N_	0.866688	H	C	profiling	Bone cancer	DMSO-HCD1@H929 cells	SILAC	IMAC+pY-1000	LTQ-Orbitrap Elite	[0.0]	Q86UE8	TLK2	S771	Prat_274
26434776	GAAIASTSGASNNSSSN______________	_KSVSTSSPAGAAIASTSGASNNSSS(ph)N_	0.866688	H	C	profiling	Bone cancer	DMSO-HCD1@H929 cells	SILAC	IMAC+pY-1000	LTQ-Orbitrap Elite	[0.0]	Q86UE8	TLK2	S771	Prat_274
26434776	GAAIASTSGASNNSSSN______________	_KSVSTSSPAGAAIASTSGASNNSSS(ph)N_	0.866688	H	C	profiling	Bone cancer	DMSO-HCDls2@H929 cells	SILAC	IMAC+pY-1000	LTQ-Orbitrap Elite	[0.0]	Q86UE8	TLK2	S771	Prat_275
26434776	GAAIASTSGASNNSSSN______________	_KSVSTSSPAGAAIASTSGASNNSSS(ph)N_	0.866688	H	C	profiling	Bone cancer	DMSO-HCDls2@H929 cells	SILAC	IMAC+pY-1000	LTQ-Orbitrap Elite	[0.0]	Q86UE8	TLK2	S771	Prat_275
26434776	GAAIASTSGASNNSSSN______________	_KSVSTSSPAGAAIASTSGASNNSSS(ph)N_	0.866688	H	C	profiling	Bone cancer	Imatinib-CID1@H929 cells	SILAC	IMAC+pY-1000	LTQ-Orbitrap Elite	[5997600.0]	Q86UE8	TLK2	S771	Prat_616
26434776	GAAIASTSGASNNSSSN______________	_KSVSTSSPAGAAIASTSGASNNSSS(ph)N_	0.866688	H	C	profiling	Bone cancer	Imatinib-CID1@H929 cells	SILAC	IMAC+pY-1000	LTQ-Orbitrap Elite	[5997600.0]	Q86UE8	TLK2	S771	Prat_616
26434776	GAAIASTSGASNNSSSN______________	_KSVSTSSPAGAAIASTSGASNNSSS(ph)N_	0.866688	H	C	profiling	Bone cancer	Imatinib-HCD1@H929 cells	SILAC	IMAC+pY-1000	LTQ-Orbitrap Elite	[0.0]	Q86UE8	TLK2	S771	Prat_617
26434776	GAAIASTSGASNNSSSN______________	_KSVSTSSPAGAAIASTSGASNNSSS(ph)N_	0.866688	H	C	profiling	Bone cancer	Imatinib-HCD1@H929 cells	SILAC	IMAC+pY-1000	LTQ-Orbitrap Elite	[0.0]	Q86UE8	TLK2	S771	Prat_617
26434776	GAAIASTSGASNNSSSN______________	_KSVSTSSPAGAAIASTSGASNNSSS(ph)N_	0.866688	H	C	profiling	Bone cancer	Imatinib-HCDls2@H929 cells	SILAC	IMAC+pY-1000	LTQ-Orbitrap Elite	[0.0]	Q86UE8	TLK2	S771	Prat_618
26434776	GAAIASTSGASNNSSSN______________	_KSVSTSSPAGAAIASTSGASNNSSS(ph)N_	0.866688	H	C	profiling	Bone cancer	Imatinib-HCDls2@H929 cells	SILAC	IMAC+pY-1000	LTQ-Orbitrap Elite	[0.0]	Q86UE8	TLK2	S771	Prat_618
26434776	GAAIASTSGASNNSSSN______________	_KSVSTSSPAGAAIASTSGASNNSSS(ph)N_	0.866688	H	C	profiling	Bone cancer	Imatinib@H929 cells	SILAC	IMAC+pY-1000	LTQ-Orbitrap Elite	[5997600.0]	Q86UE8	TLK2	S771	Prat_619
26434776	GAAIASTSGASNNSSSN______________	_KSVSTSSPAGAAIASTSGASNNSSS(ph)N_	0.866688	H	C	profiling	Bone cancer	Imatinib@H929 cells	SILAC	IMAC+pY-1000	LTQ-Orbitrap Elite	[5997600.0]	Q86UE8	TLK2	S771	Prat_619
26434776	GAAIASTSGASNNSSSN______________	_KSVSTSSPAGAAIASTSGASNNSSS(ph)N_	0.866688	H	C	profiling	Bone cancer	Bortezomib-CID1@H929 cells	SILAC	IMAC+pY-1000	LTQ-Orbitrap Elite	[7560200.0]	Q86UE8	TLK2	S771	Prat_100
26434776	GAAIASTSGASNNSSSN______________	_KSVSTSSPAGAAIASTSGASNNSSS(ph)N_	0.866688	H	C	profiling	Bone cancer	Bortezomib-CID1@H929 cells	SILAC	IMAC+pY-1000	LTQ-Orbitrap Elite	[7560200.0]	Q86UE8	TLK2	S771	Prat_100
26434776	GAAIASTSGASNNSSSN______________	_KSVSTSSPAGAAIASTSGASNNSSS(ph)N_	0.866688	H	C	profiling	Bone cancer	Bortezomib-HCD1@H929 cells	SILAC	IMAC+pY-1000	LTQ-Orbitrap Elite	[0.0]	Q86UE8	TLK2	S771	Prat_101
26434776	GAAIASTSGASNNSSSN______________	_KSVSTSSPAGAAIASTSGASNNSSS(ph)N_	0.866688	H	C	profiling	Bone cancer	Bortezomib-HCD1@H929 cells	SILAC	IMAC+pY-1000	LTQ-Orbitrap Elite	[0.0]	Q86UE8	TLK2	S771	Prat_101
26434776	GAAIASTSGASNNSSSN______________	_KSVSTSSPAGAAIASTSGASNNSSS(ph)N_	0.866688	H	C	profiling	Bone cancer	Bortezomib-HCDls2@H929 cells	SILAC	IMAC+pY-1000	LTQ-Orbitrap Elite	[0.0]	Q86UE8	TLK2	S771	Prat_102
26434776	GAAIASTSGASNNSSSN______________	_KSVSTSSPAGAAIASTSGASNNSSS(ph)N_	0.866688	H	C	profiling	Bone cancer	Bortezomib-HCDls2@H929 cells	SILAC	IMAC+pY-1000	LTQ-Orbitrap Elite	[0.0]	Q86UE8	TLK2	S771	Prat_102
26434776	GAAIASTSGASNNSSSN______________	_KSVSTSSPAGAAIASTSGASNNSSS(ph)N_	0.866688	H	C	profiling	Bone cancer	Bortezomib@H929 cells	SILAC	IMAC+pY-1000	LTQ-Orbitrap Elite	[7560200.0]	Q86UE8	TLK2	S771	Prat_103
26434776	GAAIASTSGASNNSSSN______________	_KSVSTSSPAGAAIASTSGASNNSSS(ph)N_	0.866688	H	C	profiling	Bone cancer	Bortezomib@H929 cells	SILAC	IMAC+pY-1000	LTQ-Orbitrap Elite	[7560200.0]	Q86UE8	TLK2	S771	Prat_103
26434776	GAAIASTSGASNNSSSN______________	KSVSTSSPAGAAIASTSGASNNSSS(ph)N	0.866688	H	C	profiling	Bone cancer	DMSO@H929 cells	SILAC	IMAC+pY-1000	LTQ-Orbitrap Elite	[8990900.0]	Q86UE8	TLK2	S771	Prat_327
26434776	GAAIASTSGASNNSSSN______________	KSVSTSSPAGAAIASTSGASNNSSS(ph)N	0.866688	H	C	profiling	Bone cancer	DMSO@H929 cells	SILAC	IMAC+pY-1000	LTQ-Orbitrap Elite	[8990900.0]	Q86UE8	TLK2	S771	Prat_327
27135362	GAAIASTSGASNNSSSN______________		0.847195	H	C	Profiling	Breast Cancer	Metformin@MCF7 cells	Label free	TiO2	Q Exactive	[28.04599]	Q86UE8	TLK2	S771	Prat_718
27135362	GAAIASTSGASNNSSSN______________		0.847195	H	C	Profiling	Breast Cancer	Metformin@MCF7 cells	Label free	TiO2	Q Exactive	[25.22188, 24.79788, 25.99537]	Q86UE8	TLK2	S771	Prat_718
27135362	PRGHKISDYFEFAGGSAPGTSPGRSVPPVAR		0.999818	H	C	Profiling	Breast Cancer	Metformin@MCF7 cells	Label free	TiO2	Q Exactive	[24.10133, 24.68185, 25.54247]	Q86UE8	TLK2	S94	Prat_718
27135362	PLPRRVEQPLYGLDGSAAKEATEEQSALPTL		0.999998	H	C	Profiling	Breast Cancer	Metformin@MCF7 cells	Label free	TiO2	Q Exactive	[23.454, 23.50349]	Q86UE8	TLK2	S134	Prat_718
27135362	GAAIASTSGASNNSSSN______________		0.847195	H	C	Profiling	Breast Cancer	Untreated@MCF7 cells	Label free	TiO2	Q Exactive	[27.24063, 27.40316]	Q86UE8	TLK2	S771	Prat_1344
27135362	GAAIASTSGASNNSSSN______________		0.847195	H	C	Profiling	Breast Cancer	Untreated@MCF7 cells	Label free	TiO2	Q Exactive	[24.42873, 24.7497, 24.62109]	Q86UE8	TLK2	S771	Prat_1344
27135362	PRGHKISDYFEFAGGSAPGTSPGRSVPPVAR		0.999818	H	C	Profiling	Breast Cancer	Untreated@MCF7 cells	Label free	TiO2	Q Exactive	[24.12432, 23.99671, 23.99602]	Q86UE8	TLK2	S94	Prat_1344
27135362	PLPRRVEQPLYGLDGSAAKEATEEQSALPTL		0.999998	H	C	Profiling	Breast Cancer	Untreated@MCF7 cells	Label free	TiO2	Q Exactive	[]	Q86UE8	TLK2	S134	Prat_1344
27642862	ISDYFEFAGGSAPGTSPGRSVPPVARSSPQH	ISDYFEFAGGSAPGTS(ph)PGR	0.932249	H	C	Profile	Enrichment-study	Sequential enrichment(4G10/SB)A1S2-S2	Label-free	Src-superbinder or sequencial enrichment	LTQ-Orbitrap Velos	[0.0, 205100.0, 0.0]	Q86UE8	TLK2	S99	Prat_1072
27642862	HSLSNPLPRRVEQPLYGLDGSAAKEATEEQS	RVEQPLY(ph)GLDGSAAK	0.999988	H	C	Profile	Enrichment-study	Pervanadate@BEL7402 cell line	Label-free	Src superbinder+Ti-IMAC	LTQ-Orbitrap Velos	[30872.0, 0.0, 0.0]	Q86UE8	TLK2	Y129	Prat_840
27642862	YETSQGKGTPRGHKISDYFEFAGGSAPGTSP	IS(ph)DYFEFAGGSAPGTSPGR	0.953528	H	C	Profile	Enrichment-study	Sequential enrichment(4G10/SB)S1A2-S1	Label-free	Src-superbinder or sequencial enrichment	LTQ-Orbitrap Velos	[1278200.0, 0.0, 0.0]	Q86UE8	TLK2	S85	Prat_1074
27642862	ISDYFEFAGGSAPGTSPGRSVPPVARSSPQH	ISDYFEFAGGSAPGTS(ph)PGR	0.99423	H	C	Profile	Enrichment-study	Sequential enrichment(4G10/SB)S1A2-S1	Label-free	Src-superbinder or sequencial enrichment	LTQ-Orbitrap Velos	[0.0, 224200.0, 0.0]	Q86UE8	TLK2	S99	Prat_1074
27642862	ISDYFEFAGGSAPGTSPGRSVPPVARSSPQH	ISDYFEFAGGSAPGTS(ph)PGR	0.99713	H	C	Profile	Enrichment-study	Sequential enrichment(4G10/SB)S1S2-S1	Label-free	Src-superbinder or sequencial enrichment	LTQ-Orbitrap Velos	[0.0, 239210.0, 0.0]	Q86UE8	TLK2	S99	Prat_1075
27642862	HSLSNPLPRRVEQPLYGLDGSAAKEATEEQS	RVEQPLY(ph)GLDGSAAK	0.999988	H	C	P	phosphotyrosine superbinder	Untreated control@BEL7402 cell line	Label free	pTyr+Ti4+-IMAC	LTQ Orbitrap Velos	[30872.0, 0.0, 0.0]	Q86UE8	TLK2	Y129	Prat_1293
27690223	ISDYFEFAGGSAPGTSPGR		99.9	H	C	Profiling	Infection	WT HIV@CEM-T4 T cells	TMT	TiO2	Orbitrap Fusion	['Present', 'Present', 'Present', 'Present']	Q86UE8	TLK2	S99	Prat_1376
27690223	ISDYFEFAGGSAPGTSPGR		99.9	H	C	Profiling	Infection	HIV delta_Vif@CEM-T4 T cells	TMT	TiO2	Orbitrap Fusion	['Present', 'Present', 'Present', 'Present']	Q86UE8	TLK2	S99	Prat_539
27690223	ISDYFEFAGGSAPGTSPGR		99.9	H	C	Profiling	Infection	Mock infected@CEM-T4 T cells	TMT	TiO2	Orbitrap Fusion	['Present', 'Present', 'Present', 'Present']	Q86UE8	TLK2	S99	Prat_748
28796482	TSQGKGTPRGHKISDYFEFAGGSAPGTSPGR	ISDY(ph)FEFAGGSAPGTS(ph)PGR	0.88971	H	C	Profiling	Enrichment analysis	SH2 superbinder+Pervanadate D1@Jurkat T cells	Dimethy labeling	Ti4+-IMAC	Q Exactive	[2117700, 0, 2117700, 0]	Q86UE8	TLK2	Y87	Prat_1084
28796482	TSQGKGTPRGHKISDYFEFAGGSAPGTSPGR	ISDY(ph)FEFAGGSAPGTS(ph)PGR	0.972952	H	C	Profiling	Enrichment analysis	Pervanadate+SH2 superbinder+Ti4+-IMAC C3@Jurkat T cells	Dimethy labeling	Ti4+ -IMAC	Q Exactive	[12093000, 0, 12093000, 0]	Q86UE8	TLK2	Y87	Prat_862
28796482	ISDYFEFAGGSAPGTSPGRSVPPVARSSPQH	_ISDY(ph)FEFAGGSAPGTS(ph)PGR_	0.785048	H	C	Profiling	Enrichment analysis	Pervanadate+SH2 superbinder+CNBr B3@Jurkat T cells	Dimethy labeling	Ti4+IMAC	Q Exactive	[9970400, 0, 9970400, 0]	Q86UE8	TLK2	S99	Prat_859
29083192	NDQRNRKRKAEPYETSQGKGTPRGHKISDYF	KAEPYETS(ph)QGKGTPR	0.822595	H	C	Profile	Fractionation-study	CSCX@HeLa cell line R1	TMT	TiO2	LTQ Orbitrap Velos	[4894900.0, '-', '-', '-']	Q86UE8	TLK2	S73	Prat_213
29083192	KISDYFEFAGGSAPGTSPGRSVPPVARSSPQ	ISDYFEFAGGSAPGT(ph)SPGR	0.892973	H	C	Profile	Fractionation-study	CSCX@HeLa cell line R2	TMT	TiO2	LTQ Orbitrap Velos	[291080.0, '-', '-', '-']	Q86UE8	TLK2	T98	Prat_214
29083192	ISDYFEFAGGSAPGTSPGRSVPPVARSSPQH	ISDYFEFAGGSAPGTS(ph)PGR	0.911344	H	C	Profile	Fractionation-study	SCX@HeLa cell line R3	TMT	TiO2	LTQ Orbitrap Velos	[2685300.0, '-', '-', '-']	Q86UE8	TLK2	S99	Prat_1044
29154753		KSVSTSS(ph)PAGAAIASTSGASNNSSSN	0.99	H	C	Profiling	Stimuli	Mitotic arrest@RPE-1 cell	SILAC	TiO2	Q-Exactive Plus	['Present', 'Present']	Q86UE8	TLK2	S753	Prat_726
29154753		ISDYFEFAGGSAPGTS(ph)PGS	0.99	H	C	Profiling	Stimuli	Mitotic arrest@RPE-1 cell	SILAC	TiO2	Q-Exactive Plus	['Present', 'Present']	Q86UE8	TLK2	S99	Prat_726
29523821	ISDYFEFAGGSAPGTSPGRSVPPVARSSPQH	ISDYFEFAGGSAPGTS(ph)PGR	0.940584	H	C	Profiling	Stimuli	PF-3644022+IR-UV@U2OS cells	SILAC	TiO2	Q Exactive or Q Exactive Plus	['Present', 'Present', 'Present', 'Present']	Q86UE8	TLK2	S99	Prat_877
29523821	ISDYFEFAGGSAPGTSPGRSVPPVARSSPQH	ISDYFEFAGGSAPGTS(ph)PGR	0.940584	H	C	Profiling	Stimuli	SB203580+IR-UV@U2OS cells	SILAC	TiO2	Q Exactive or Q Exactive Plus	['Present', 'Present', 'Present', 'Present']	Q86UE8	TLK2	S99	Prat_1035
29967110	PGRSVPPVARSSPQHSLSNPLPRRVEQPLYG		0.999998	H	C	Profiling	Lung Cancer	DMSO@PC9 cell line	Label free	Fe3+-IMAC	Orbitrap Q-Exactive HF	[]	Q86UE8	TLK2	S115	Prat_362
29967110	RSVPPVARSSPQHSLSNPLPRRVEQPLYGLD		0.999998	H	C	Profiling	Lung Cancer	DMSO@PC9 cell line	Label free	Fe3+-IMAC	Orbitrap Q-Exactive HF	[]	Q86UE8	TLK2	S117	Prat_362
29967110	PGRSVPPVARSSPQHSLSNPLPRRVEQPLYG		0.999998	H	C	Profiling	Lung Cancer	Afatinib (30min)@PC9 cell line	Label free	Fe3+-IMAC	Orbitrap Q-Exactive HF	[-4.165224, -2.536394, -3.974224]	Q86UE8	TLK2	S115	Prat_44
29967110	RSVPPVARSSPQHSLSNPLPRRVEQPLYGLD		0.999998	H	C	Profiling	Lung Cancer	Afatinib (30min)@PC9 cell line	Label free	Fe3+-IMAC	Orbitrap Q-Exactive HF	[-1.280329, -1.853607]	Q86UE8	TLK2	S117	Prat_44
29967110	PGRSVPPVARSSPQHSLSNPLPRRVEQPLYG		0.999998	H	C	Profiling	Lung Cancer	Afatinib (30min)@PC9 cell line	Label free	Fe3+-IMAC	Orbitrap Q-Exactive HF	[-1.277874, -2.316999, -0.5384483]	Q86UE8	TLK2	S115	Prat_44
29967110	RSVPPVARSSPQHSLSNPLPRRVEQPLYGLD		0.999998	H	C	Profiling	Lung Cancer	Afatinib (30min)@PC9 cell line	Label free	Fe3+-IMAC	Orbitrap Q-Exactive HF	[-1.277874, -2.316999, -0.5384483]	Q86UE8	TLK2	S117	Prat_44
29967110	PGRSVPPVARSSPQHSLSNPLPRRVEQPLYG		0.999998	H	C	Profiling	Lung Cancer	Afatinib (2d)@PC9 cell line	Label free	Fe3+-IMAC	Orbitrap Q-Exactive HF	[-3.563105]	Q86UE8	TLK2	S115	Prat_43
29967110	RSVPPVARSSPQHSLSNPLPRRVEQPLYGLD		0.999998	H	C	Profiling	Lung Cancer	Afatinib (2d)@PC9 cell line	Label free	Fe3+-IMAC	Orbitrap Q-Exactive HF	[-2.060884]	Q86UE8	TLK2	S117	Prat_43
29967110	PGRSVPPVARSSPQHSLSNPLPRRVEQPLYG		0.999998	H	C	Profiling	Lung Cancer	Afatinib (2d)@PC9 cell line	Label free	Fe3+-IMAC	Orbitrap Q-Exactive HF	[-0.519104, -0.5304356]	Q86UE8	TLK2	S115	Prat_43
29967110	RSVPPVARSSPQHSLSNPLPRRVEQPLYGLD		0.999998	H	C	Profiling	Lung Cancer	Afatinib (2d)@PC9 cell line	Label free	Fe3+-IMAC	Orbitrap Q-Exactive HF	[-0.519104, -0.5304356]	Q86UE8	TLK2	S117	Prat_43
29967110	PGRSVPPVARSSPQHSLSNPLPRRVEQPLYG		0.999998	H	C	Profiling	Lung Cancer	Afatinib (5d)@PC9 cell line	Label free	Fe3+-IMAC	Orbitrap Q-Exactive HF	[-5.027294, -3.279388, -4.0807]	Q86UE8	TLK2	S115	Prat_45
29967110	RSVPPVARSSPQHSLSNPLPRRVEQPLYGLD		0.999998	H	C	Profiling	Lung Cancer	Afatinib (5d)@PC9 cell line	Label free	Fe3+-IMAC	Orbitrap Q-Exactive HF	[-2.144072, -1.038986]	Q86UE8	TLK2	S117	Prat_45
29967110	PGRSVPPVARSSPQHSLSNPLPRRVEQPLYG		0.999998	H	C	Profiling	Lung Cancer	Afatinib (5d)@PC9 cell line	Label free	Fe3+-IMAC	Orbitrap Q-Exactive HF	[-1.169985, -0.7729626, -1.965258]	Q86UE8	TLK2	S115	Prat_45
29967110	RSVPPVARSSPQHSLSNPLPRRVEQPLYGLD		0.999998	H	C	Profiling	Lung Cancer	Afatinib (5d)@PC9 cell line	Label free	Fe3+-IMAC	Orbitrap Q-Exactive HF	[-1.169985, -0.7729626, -1.965258]	Q86UE8	TLK2	S117	Prat_45
30459283	GSAPGTSPGRSVP		0.808524	H	C	Profiling	Neuroblastoma cancer	DMSO@NB1 cell line	SILAC	TiO2	Q Exactive HF-X	['Present', 'Present']	Q86UE8	TLK2	S99	Prat_358
30459283	LYGLDGSAAKEAT		0.999998	H	C	Profiling	Neuroblastoma cancer	DMSO@NB1 cell line	SILAC	TiO2	Q Exactive HF-X	['Present', 'Present']	Q86UE8	TLK2	S134	Prat_358
30459283	GSAPGTSPGRSVP		0.808524	H	C	Profiling	Neuroblastoma cancer	LDK378@NB1 cell line	SILAC	TiO2	Q Exactive HF-X	['Present', 'Present']	Q86UE8	TLK2	S99	Prat_703
30459283	LYGLDGSAAKEAT		0.999998	H	C	Profiling	Neuroblastoma cancer	LDK378@NB1 cell line	SILAC	TiO2	Q Exactive HF-X	['Present', 'Present']	Q86UE8	TLK2	S134	Prat_703
30459283	GSAPGTSPGRSVP		0.808524	H	C	Profiling	Neuroblastoma cancer	TAE684@NB1 cell line	SILAC	TiO2	Q Exactive HF-X	['Present', 'Present']	Q86UE8	TLK2	S99	Prat_1157
30459283	LYGLDGSAAKEAT		0.999998	H	C	Profiling	Neuroblastoma cancer	TAE684@NB1 cell line	SILAC	TiO2	Q Exactive HF-X	['Present', 'Present']	Q86UE8	TLK2	S134	Prat_1157
30459283	GSAPGTSPGRSVP		0.808524	H	C	Profiling	Neuroblastoma cancer	Crizotinib@NB1 cell line	SILAC	TiO2	Q Exactive HF-X	['Present', 'Present']	Q86UE8	TLK2	S99	Prat_208
30459283	LYGLDGSAAKEAT		0.999998	H	C	Profiling	Neuroblastoma cancer	Crizotinib@NB1 cell line	SILAC	TiO2	Q Exactive HF-X	['Present', 'Present']	Q86UE8	TLK2	S134	Prat_208
30843680	ISDYFEFAGGSAPGTSPGRSVPPVARSSPQH		0.887782	H	C	Profiling	breast cancer	With boosting channel@AML cells	TMT	IMAC-Fe3+	Orbitrap fusion lumos tribrid	[10.9803, 10.9737, 11.658, 11.0959, 11.1618, 11.1998, 10.8582, 13.7567, 11.3887]	Q86UE8	TLK2	S99	Prat_1372
31108958		ISDYFEFAGGSAPGT(ph)SPGR	98.8	H	C	Profiling	Bladder carcinoma	TERT-NHUC@VMCUB-1 cell line R1	SILAC	TiO2	LTQ Orbitrap Elite	['Present', 'Present', 'Present']	Q86UE8	TLK2	T98	Prat_1179
31108958		ISDYFEFAGGSAPGT(ph)SPGR	98.8	H	C	Profiling	Bladder carcinoma	TERT-NHUC@J82 cell line R1	SILAC	TiO2	LTQ Orbitrap Elite	['Present', 'Present', 'Present']	Q86UE8	TLK2	T98	Prat_1169
31108958		ISDYFEFAGGSAPGT(ph)SPGR	98.8	H	C	Profiling	Bladder carcinoma	TERT-NHUC@J82 cell line R2	SILAC	TiO2	LTQ Orbitrap Elite	['Present', 'Present', 'Present']	Q86UE8	TLK2	T98	Prat_1170
31108958		ISDYFEFAGGSAPGT(ph)SPGR	98.8	H	C	Profiling	Bladder carcinoma	TERT-NHUC@RT112 cell line R1	SILAC	TiO2	LTQ Orbitrap Elite	['Present', 'Present', 'Present']	Q86UE8	TLK2	T98	Prat_1171
31108958		ISDYFEFAGGSAPGT(ph)SPGR	98.8	H	C	Profiling	Bladder carcinoma	TERT-NHUC@RT112 cell line R2	SILAC	TiO2	LTQ Orbitrap Elite	['Present', 'Present', 'Present']	Q86UE8	TLK2	T98	Prat_1172
31108958		ISDYFEFAGGSAPGT(ph)SPGR	98.8	H	C	Profiling	Bladder carcinoma	TERT-NHUC@SW780 cell line R1	SILAC	TiO2	LTQ Orbitrap Elite	['Present', 'Present', 'Present']	Q86UE8	TLK2	T98	Prat_1173
31108958		ISDYFEFAGGSAPGT(ph)SPGR	98.8	H	C	Profiling	Bladder carcinoma	TERT-NHUC@SW780 cell line R2	SILAC	TiO2	LTQ Orbitrap Elite	['Present', 'Present', 'Present']	Q86UE8	TLK2	T98	Prat_1174
31108958		ISDYFEFAGGSAPGT(ph)SPGR	98.8	H	C	Profiling	Bladder carcinoma	TERT-NHUC@T24 cell line R1	SILAC	TiO2	LTQ Orbitrap Elite	['Present', 'Present', 'Present']	Q86UE8	TLK2	T98	Prat_1175
31108958		ISDYFEFAGGSAPGT(ph)SPGR	98.8	H	C	Profiling	Bladder carcinoma	TERT-NHUC@T24 cell line R2	SILAC	TiO2	LTQ Orbitrap Elite	['Present', 'Present', 'Present']	Q86UE8	TLK2	T98	Prat_1176
31108958		ISDYFEFAGGSAPGT(ph)SPGR	98.8	H	C	Profiling	Bladder carcinoma	TERT-NHUC@UMUC3 cell line R2	SILAC	TiO2	LTQ Orbitrap Elite	['Present', 'Present', 'Present']	Q86UE8	TLK2	T98	Prat_1178
31108958		ISDYFEFAGGSAPGT(ph)SPGR	98.8	H	C	Profiling	Bladder carcinoma	TERT-NHUC@UMUC3 cell line R1	SILAC	TiO2	LTQ Orbitrap Elite	['Present', 'Present', 'Present']	Q86UE8	TLK2	T98	Prat_1177
31108958		ISDYFEFAGGSAPGT(ph)SPGR	98.8	H	C	Profiling	Bladder carcinoma	TERT-NHUC@VMCUB-1 cell line R2	SILAC	TiO2	LTQ Orbitrap Elite	['Present', 'Present', 'Present']	Q86UE8	TLK2	T98	Prat_1180
31350469		SS(ph)PQHSLSNPLPR	Class 1	H	C	Profiling	Skin cancer	Trametinib@A375 cell line	SILAC	TiO2	Q Exactive	[-0.53952, 0.0, 0.0]	Q86UE8	TLK2	S111	Prat_1226
32156701	PGTSPGRSVPPVARSSPQHSLSNPLPRRVEQ		0.792374	H	C	Profiling	Dephosphorylation	Dox +isoproterenol@RE cell line	TMT	Ti-MAC	QExactive HF	[2247.710814]	Q86UE8	TLK2	S111	Prat_389
32156701	QSLCSVGSLSDKEVETPEKKQNDQRNRKRKA		0.83383	H	C	Profiling	Dephosphorylation	Dox +isoproterenol@RE cell line	TMT	Ti-MAC	QExactive HF	[1619.036203]	Q86UE8	TLK2	T52	Prat_389
32156701	PGTSPGRSVPPVARSSPQHSLSNPLPRRVEQ		0.792374	H	C	Profiling	Dephosphorylation	Dox basal@OE cell line	TMT	Ti-MAC	QExactive HF	[2475.41188]	Q86UE8	TLK2	S111	Prat_390
32156701	QSLCSVGSLSDKEVETPEKKQNDQRNRKRKA		0.83383	H	C	Profiling	Dephosphorylation	Dox basal@OE cell line	TMT	Ti-MAC	QExactive HF	[1242.235323]	Q86UE8	TLK2	T52	Prat_390
32156701	PGTSPGRSVPPVARSSPQHSLSNPLPRRVEQ		0.792374	H	C	Profiling	Dephosphorylation	Dox basal@RE cell line	TMT	Ti-MAC	QExactive HF	[2483.61434]	Q86UE8	TLK2	S111	Prat_391
32156701	QSLCSVGSLSDKEVETPEKKQNDQRNRKRKA		0.83383	H	C	Profiling	Dephosphorylation	Dox basal@RE cell line	TMT	Ti-MAC	QExactive HF	[1249.638495]	Q86UE8	TLK2	T52	Prat_391
32156701	PGTSPGRSVPPVARSSPQHSLSNPLPRRVEQ		0.792374	H	C	Profiling	Dephosphorylation	Dox+isoproterenol@OE cell line	TMT	Ti-MAC	QExactive HF	[2284.146341]	Q86UE8	TLK2	S111	Prat_398
32156701	QSLCSVGSLSDKEVETPEKKQNDQRNRKRKA		0.83383	H	C	Profiling	Dephosphorylation	Dox+isoproterenol@OE cell line	TMT	Ti-MAC	QExactive HF	[1071.963427]	Q86UE8	TLK2	T52	Prat_398
32156701	PGTSPGRSVPPVARSSPQHSLSNPLPRRVEQ		0.792374	H	C	Profiling	Dephosphorylation	Isoproterenol@OE cell line	TMT	Ti-MAC	QExactive HF	[1821]	Q86UE8	TLK2	S111	Prat_642
32156701	QSLCSVGSLSDKEVETPEKKQNDQRNRKRKA		0.83383	H	C	Profiling	Dephosphorylation	Isoproterenol@OE cell line	TMT	Ti-MAC	QExactive HF	[1008.5]	Q86UE8	TLK2	T52	Prat_642
32156701	PGTSPGRSVPPVARSSPQHSLSNPLPRRVEQ		0.792374	H	C	Profiling	Dephosphorylation	Basal@OE cell line	TMT	Ti-MAC	QExactive HF	[2992.53976]	Q86UE8	TLK2	S111	Prat_88
32156701	QSLCSVGSLSDKEVETPEKKQNDQRNRKRKA		0.83383	H	C	Profiling	Dephosphorylation	Basal@OE cell line	TMT	Ti-MAC	QExactive HF	[1524.254015]	Q86UE8	TLK2	T52	Prat_88
32156701	PGTSPGRSVPPVARSSPQHSLSNPLPRRVEQ		0.792374	H	C	Profiling	Dephosphorylation	Isoproterenol@RE cell line	TMT	Ti-MAC	QExactive HF	[2494.762021]	Q86UE8	TLK2	S111	Prat_643
32156701	QSLCSVGSLSDKEVETPEKKQNDQRNRKRKA		0.83383	H	C	Profiling	Dephosphorylation	Isoproterenol@RE cell line	TMT	Ti-MAC	QExactive HF	[1265.95241]	Q86UE8	TLK2	T52	Prat_643
32156701	PGTSPGRSVPPVARSSPQHSLSNPLPRRVEQ		0.792374	H	C	Profiling	Dephosphorylation	Basal@RE cell line	TMT	Ti-MAC	QExactive HF	[2823.908102]	Q86UE8	TLK2	S111	Prat_90
32156701	QSLCSVGSLSDKEVETPEKKQNDQRNRKRKA		0.83383	H	C	Profiling	Dephosphorylation	Basal@RE cell line	TMT	Ti-MAC	QExactive HF	[1401.953967]	Q86UE8	TLK2	T52	Prat_90
32314919	PGTSPGRSVPPVARSSPQHSLSNPLPRRVEQ	SS(ph)PQHSLSNPLPR	0.753385	H	C	Profiling	Inhibitors of checkpoint kinase 1 (CHK1)	HU+SCH 900776 SF2@HEK293A cell	SILAC	TiO2	Orbitrap Elite MS	[24906000.0]	Q86UE8	TLK2	S111	Prat_559
32314919	PGTSPGRSVPPVARSSPQHSLSNPLPRRVEQ	SS(ph)PQHSLSNPLPR	0.753385	H	C	Profiling	Inhibitors of checkpoint kinase 1 (CHK1)	HU SF2@HEK293A cell	SILAC	TiO2	Orbitrap Elite MS	[39560000.0]	Q86UE8	TLK2	S111	Prat_552
32336009	NDQRNRKRKAEPYETSQGKGTPRGHKISDYF	KAEPYETS(ph)QGK	0.965297	H	C	Profiling	Lung cancer	Untreated control@GTLâ€16 cells (Atypical en) R2	Isotope labeling	Peptide immunoaffinity enrichment+TiO2	LTQ Orbitrap Velos, quadrupole-Orbitrap (Q-Exactive)	[395890.0, 0.0, 0.0]	Q86UE8	TLK2	S73	Prat_1296
32336009	NDQRNRKRKAEPYETSQGKGTPRGHKISDYF	KAEPYETS(ph)QGK	0.969858	H	C	Profiling	Lung cancer	Tepotinib(24h)+IR@GTLâ€16 cells (Atypical en)	Isotope labeling	Peptide immunoaffinity enrichment+TiO2	LTQ Orbitrap Velos, quadrupole-Orbitrap (Q-Exactive)	[2198600.0, 0.0, 0.0]	Q86UE8	TLK2	S73	Prat_1167
32336009	NDQRNRKRKAEPYETSQGKGTPRGHKISDYF	KAEPYETS(ph)QGK	0.969858	H	C	Profiling	Lung cancer	Tepotinib(24h)+IR@GTLâ€16 cells (Atypical en)	Isotope labeling	Peptide immunoaffinity enrichment+TiO2	LTQ Orbitrap Velos, quadrupole-Orbitrap (Q-Exactive)	[2198600.0, 0.0, 0.0]	Q86UE8	TLK2	S73	Prat_1167
32336009	NDQRNRKRKAEPYETSQGKGTPRGHKISDYF	KAEPYETS(ph)QGK	0.907946	H	C	Profiling	Lung cancer	IR@GTLâ€16 cells (Atypical en) R2	Isotope labeling	Peptide immunoaffinity enrichment+TiO2	LTQ Orbitrap Velos, quadrupole-Orbitrap (Q-Exactive)	[292810.0, 0.0, 0.0]	Q86UE8	TLK2	S73	Prat_637
32336009	NDQRNRKRKAEPYETSQGKGTPRGHKISDYF	KAEPYETS(ph)QGK	0.986975	H	C	Profiling	Lung cancer	Tepotinib(24h)+IR@GTLâ€16 cells (Atypical en)	Isotope labeling	Peptide immunoaffinity enrichment+TiO2	LTQ Orbitrap Velos, quadrupole-Orbitrap (Q-Exactive)	[2172700.0, 0.0, 0.0]	Q86UE8	TLK2	S73	Prat_1167
32344885	SSPQHSLSNPLPR		99.6	H	C	Profiling	Inflammation	LPS(24h)@ARPE-19 cells	TMT	TiO2	Q Exactive Plus	[0.443831181673451, 0.494822945205871, 0.525509330052589]	Q86UE8	TLK2	S111	Prat_708
32344885	SSPQHSLSNPLPR		99.6	H	C	Profiling	Inflammation	LPS(45min)@ARPE-19 cells	TMT	TiO2	Q Exactive Plus	[0.492612514016143, 0.461531955985628, 0.469691669192299]	Q86UE8	TLK2	S111	Prat_709
32344885	SSPQHSLSNPLPR		99.6	H	C	Profiling	inflammation	Untreated@ARPE-19 cells	TMT	TiO2	Q Exactive Plus	[0.480763853509299, 0.496740306490391, 0.490851298508631]	Q86UE8	TLK2	S111	Prat_1318
33259812	PGRSVPPVARSSPQHSLSNPLPRRVEQPLYG		0.999779	H	C	Profiling	Pluripotent stem	Mock infection(1h)@iPSC cell line	TMT	Q-Exactive HF-X	Fe-NTA	[0.3683952479, 1.043783223, 1.667607548, 1.702532035]	Q86UE8	TLK2	S115	Prat_749
33259812	PGRSVPPVARSSPQHSLSNPLPRRVEQPLYG		0.999779	H	C	Profiling	Pluripotent stem	Mock infection(1h)@iPSC cell line	TMT	Q-Exactive HF-X	Fe-NTA	[0.7226624008, 1.546883277, 1.504508613, 1.65886791]	Q86UE8	TLK2	S115	Prat_749
33259812	PGRSVPPVARSSPQHSLSNPLPRRVEQPLYG		0.999779	H	C	Profiling	Pluripotent stem	Mock infection(3h)@iPSC cell line	TMT	Q-Exactive HF-X	Fe-NTA	[-1.02259768, -0.0336238871, -0.6745936312, -0.3953341018]	Q86UE8	TLK2	S115	Prat_751
33259812	PGRSVPPVARSSPQHSLSNPLPRRVEQPLYG		0.999779	H	C	Profiling	Pluripotent stem	Mock infection(3h)@iPSC cell line	TMT	Q-Exactive HF-X	Fe-NTA	[-1.479468161, -0.666632426, -0.8218502339, -1.406273492]	Q86UE8	TLK2	S115	Prat_751
33259812	PGRSVPPVARSSPQHSLSNPLPRRVEQPLYG		0.999779	H	C	Profiling	Pluripotent stem	Mock infection(6h)@iPSC cell line	TMT	Q-Exactive HF-X	Fe-NTA	[1.64309433, 1.261533548, 1.285561632, 1.246411826]	Q86UE8	TLK2	S115	Prat_752
33259812	PGRSVPPVARSSPQHSLSNPLPRRVEQPLYG		0.999779	H	C	Profiling	Pluripotent stem	Mock infection(6h)@iPSC cell line	TMT	Q-Exactive HF-X	Fe-NTA	[0.1676581922, 0.7893587256, -0.2033731504, 0.5449266837]	Q86UE8	TLK2	S115	Prat_752
33259812	PGRSVPPVARSSPQHSLSNPLPRRVEQPLYG		0.999779	H	C	Profiling	Pluripotent stem	SARS-CoV-2(1h)@iPSC cell line	TMT	Q-Exactive HF-X	Fe-NTA	[0.3683952479, 1.043783223, 1.667607548, 1.702532035]	Q86UE8	TLK2	S115	Prat_1002
33259812	PGRSVPPVARSSPQHSLSNPLPRRVEQPLYG		0.999779	H	C	Profiling	Pluripotent stem	SARS-CoV-2(1h)@iPSC cell line	TMT	Q-Exactive HF-X	Fe-NTA	[0.7226624008, 1.546883277, 1.504508613, 1.65886791]	Q86UE8	TLK2	S115	Prat_1002
33259812	PGRSVPPVARSSPQHSLSNPLPRRVEQPLYG		0.999779	H	C	Profiling	Pluripotent stem	SARS-CoV-2(3h)@iPSC cell line	TMT	Q-Exactive HF-X	Fe-NTA	[-0.0336238871, -0.2877505247, -0.4188351906, -0.3266020834]	Q86UE8	TLK2	S115	Prat_1006
33259812	PGRSVPPVARSSPQHSLSNPLPRRVEQPLYG		0.999779	H	C	Profiling	Pluripotent stem	SARS-CoV-2(3h)@iPSC cell line	TMT	Q-Exactive HF-X	Fe-NTA	[1.500768785, 0.5485392586, 0.580702691, 0.2471490774]	Q86UE8	TLK2	S115	Prat_1006
33259812	PGRSVPPVARSSPQHSLSNPLPRRVEQPLYG		0.999779	H	C	Profiling	Pluripotent stem	SARS-CoV-2(6h)@iPSC cell line	TMT	Q-Exactive HF-X	Fe-NTA	[-0.5022278561, 0.5015537917, 0.03835405317, -0.462797673]	Q86UE8	TLK2	S115	Prat_1009
33259812	PGRSVPPVARSSPQHSLSNPLPRRVEQPLYG		0.999779	H	C	Profiling	Pluripotent stem	SARS-CoV-2(6h)@iPSC cell line	TMT	Q-Exactive HF-X	Fe-NTA	[-1.471479239, -0.8470972572, -0.5511170412, -0.6236525722]	Q86UE8	TLK2	S115	Prat_1009
33357429	PGRSVPPVARSSPQHSLSNPLPRRVEQPLYG	SSPQHS(ph)LSNPLPR	0.891008	H	C	Profiling	Cytokine stimulation	Unstimulated@Th-1 cells	SILAC	Ti-IMAC	Q Exactive Plus	[4931900.0, 8497900.0]	Q86UE8	TLK2	S115	Prat_1263
33357429	PGRSVPPVARSSPQHSLSNPLPRRVEQPLYG	SSPQHS(ph)LSNPLPR	0.891008	H	C	Profiling	Cytokine stimulation	HyIL6@Th-1 cells	SILAC	Ti-IMAC	Q Exactive Plus	[4610700.0, 12672000.0]	Q86UE8	TLK2	S115	Prat_562
33357429	PGRSVPPVARSSPQHSLSNPLPRRVEQPLYG	SSPQHS(ph)LSNPLPR	0.891008	H	C	Profiling	Cytokine stimulation	HyIL6+MSC@Th-1 cells	SILAC	Ti-IMAC	Q Exactive Plus	[3218000.0, 9110100.0]	Q86UE8	TLK2	S115	Prat_563
33619172	GAAIASTSGASNNSSSN______________	KSVSTSSPAGAAIASTSGASNNSSS(ph)N	0.869406	H	C	Profile	Signalling-study	ARS1620(24h)@H358 cell line IMAC	TMT	IMAC	Q Exactive HF-X	[10.6076015653943, 11.2207098707393, 10.9732687081229, '-']	Q86UE8	TLK2	S771	Prat_73
33619172	ISDYFEFAGGSAPGTSPGRSVPPVARSSPQH	ISDYFEFAGGSAPGTS(ph)PGR	0.944702	H	C	Profile	Signalling-study	ARS1620(24h)@H358 cell line IMAC	TMT	IMAC	Q Exactive HF-X	[10.4003957064967, 10.3480776780425, 10.2365539866119, '-']	Q86UE8	TLK2	S99	Prat_73
33619172	GAAIASTSGASNNSSSN______________	KSVSTSSPAGAAIASTSGASNNSSS(ph)N	0.869406	H	C	Profile	Signalling-study	ARS1620(24h)@Calu1 cell line IMAC	TMT	IMAC	Q Exactive HF-X	[11.1406164554101, 10.8921178568778, 10.7671504383568, '-']	Q86UE8	TLK2	S771	Prat_69
33619172	ISDYFEFAGGSAPGTSPGRSVPPVARSSPQH	ISDYFEFAGGSAPGTS(ph)PGR	0.944702	H	C	Profile	Signalling-study	ARS1620(24h)@Calu1 cell line IMAC	TMT	IMAC	Q Exactive HF-X	[10.9479204594604, 10.8853650483716, 10.8503482384035, '-']	Q86UE8	TLK2	S99	Prat_69
33619172	GAAIASTSGASNNSSSN______________	KSVSTSSPAGAAIASTSGASNNSSS(ph)N	0.869406	H	C	Profile	Signalling-study	ARS1620(6h)@H358 cell line IMAC	TMT	IMAC	Q Exactive HF-X	[10.869087016035, 11.0725054612201, 11.2065143762236, '-']	Q86UE8	TLK2	S771	Prat_79
33619172	ISDYFEFAGGSAPGTSPGRSVPPVARSSPQH	ISDYFEFAGGSAPGTS(ph)PGR	0.944702	H	C	Profile	Signalling-study	ARS1620(6h)@H358 cell line IMAC	TMT	IMAC	Q Exactive HF-X	[10.8372585627603, 10.345066998214, 10.3245072964883, '-']	Q86UE8	TLK2	S99	Prat_79
33619172	GAAIASTSGASNNSSSN______________	KSVSTSSPAGAAIASTSGASNNSSS(ph)N	0.869406	H	C	Profile	Signalling-study	ARS1620(6h)@Calu1 cell line IMAC	TMT	IMAC	Q Exactive HF-X	[10.1192804147927, 10.351738282243, 10.5614741041185, '-']	Q86UE8	TLK2	S771	Prat_75
33619172	ISDYFEFAGGSAPGTSPGRSVPPVARSSPQH	ISDYFEFAGGSAPGTS(ph)PGR	0.944702	H	C	Profile	Signalling-study	ARS1620(6h)@Calu1 cell line IMAC	TMT	IMAC	Q Exactive HF-X	[10.8592286645297, 10.8547937100456, 10.8493886818594, '-']	Q86UE8	TLK2	S99	Prat_75
33619172	ISDYFEFAGGSAPGTSPGRSVPPVARSSPQH	ISDYFEFAGGSAPGTS(ph)PGR	0.944702	H	C	Profile	Signalling-study	ARS1620(24h)@H1792 cell line IMAC	TMT	IMAC	Q Exactive HF-X	[10.7103759269358, 10.3546087220917, 10.4968117682309, '-']	Q86UE8	TLK2	S99	Prat_71
33619172	ISDYFEFAGGSAPGTSPGRSVPPVARSSPQH	ISDYFEFAGGSAPGTS(ph)PGR	0.944702	H	C	Profile	Signalling-study	ARS1620(6h)@H1792 cell line IMAC	TMT	IMAC	Q Exactive HF-X	[10.4495872130349, 10.6101655961524, 10.5339678933428, '-']	Q86UE8	TLK2	S99	Prat_77
33889818	RRQELLEARFTGVGVSKGPLNSESSNQSLCS		0.999948	H	C	Profiling	Neuroblastoma cancer	Untreated@SH-SY5Y cell line	TMT	Ti02	QExactive HF	[0.3727522, 0, 0.08871078]	Q86UE8	TLK2	S26	Prat_1349
33889818	DPYLLPHIRKSVSTSSPAGAAIASTSGASNN		0.839181	H	C	Profiling	Neuroblastoma cancer	Untreated@SH-SY5Y cell line	TMT	Ti02	QExactive HF	[0.1940699, -0.1645441, 0.1676455]	Q86UE8	TLK2	S753	Prat_1349
33889818	RSVPPVARSSPQHSLSNPLPRRVEQPLYGLD		0.769743	H	C	Profiling	Neuroblastoma cancer	Untreated@SH-SY5Y cell line	TMT	Ti02	QExactive HF	[0.1857529, 0.3003473, 0.3007517]	Q86UE8	TLK2	S117	Prat_1349
33889818	ISDYFEFAGGSAPGTSPGRSVPPVARSSPQH		0.937239	H	C	Profiling	Neuroblastoma cancer	Untreated@SH-SY5Y cell line	TMT	Ti02	QExactive HF	[0, 0, 0.2717361]	Q86UE8	TLK2	S99	Prat_1349
33889818	APGTSPGRSVPPVARSSPQHSLSNPLPRRVE		0.90633	H	C	Profiling	Neuroblastoma cancer	Untreated@SH-SY5Y cell line	TMT	Ti02	QExactive HF	[0.3761005, 0.03038883, 0.2345142]	Q86UE8	TLK2	S110	Prat_1349
33889818	RRQELLEARFTGVGVSKGPLNSESSNQSLCS		0.999948	H	C	Profiling	Neuroblastoma cancer	CBLsKD@SH-SY5Y cell line	TMT	Ti02	QExactive HF	[-0.04033947, -0.07880497, 0]	Q86UE8	TLK2	S26	Prat_133
33889818	DPYLLPHIRKSVSTSSPAGAAIASTSGASNN		0.839181	H	C	Profiling	Neuroblastoma cancer	CBLsKD@SH-SY5Y cell line	TMT	Ti02	QExactive HF	[0, 0.2170954, -0.4391575]	Q86UE8	TLK2	S753	Prat_133
33889818	RSVPPVARSSPQHSLSNPLPRRVEQPLYGLD		0.769743	H	C	Profiling	Neuroblastoma cancer	CBLsKD@SH-SY5Y cell line	TMT	Ti02	QExactive HF	[-0.406827, -0.05841446, -0.04174805]	Q86UE8	TLK2	S117	Prat_133
33889818	ISDYFEFAGGSAPGTSPGRSVPPVARSSPQH		0.937239	H	C	Profiling	Neuroblastoma cancer	CBLsKD@SH-SY5Y cell line	TMT	Ti02	QExactive HF	[0.3166704, 0.1215553, -0.03757572]	Q86UE8	TLK2	S99	Prat_133
33889818	APGTSPGRSVPPVARSSPQHSLSNPLPRRVE		0.90633	H	C	Profiling	Neuroblastoma cancer	CBLsKD@SH-SY5Y cell line	TMT	Ti02	QExactive HF	[0, 0, -0.01660633]	Q86UE8	TLK2	S110	Prat_133
33889818	RRQELLEARFTGVGVSKGPLNSESSNQSLCS		0.999948	H	C	Profiling	Neuroblastoma cancer	Retinoic acid@SH-SY5Y cell line	TMT	Ti02	QExactive HF	[0, 0.1419621, -0.007876396]	Q86UE8	TLK2	S26	Prat_958
33889818	DPYLLPHIRKSVSTSSPAGAAIASTSGASNN		0.839181	H	C	Profiling	Neuroblastoma cancer	Retinoic acid@SH-SY5Y cell line	TMT	Ti02	QExactive HF	[-0.1293888, 0, 0]	Q86UE8	TLK2	S753	Prat_958
33889818	RSVPPVARSSPQHSLSNPLPRRVEQPLYGLD		0.769743	H	C	Profiling	Neuroblastoma cancer	Retinoic acid@SH-SY5Y cell line	TMT	Ti02	QExactive HF	[0, 0, 0]	Q86UE8	TLK2	S117	Prat_958
33889818	ISDYFEFAGGSAPGTSPGRSVPPVARSSPQH		0.937239	H	C	Profiling	Neuroblastoma cancer	Retinoic acid@SH-SY5Y cell line	TMT	Ti02	QExactive HF	[-0.01819611, -0.1659355, 0]	Q86UE8	TLK2	S99	Prat_958
33889818	APGTSPGRSVPPVARSSPQHSLSNPLPRRVE		0.90633	H	C	Profiling	Neuroblastoma cancer	Retinoic acid@SH-SY5Y cell line	TMT	Ti02	QExactive HF	[-0.08171558, -0.2837286, 0]	Q86UE8	TLK2	S110	Prat_958
33953186			0.897798	H	C	Profiling	Lung cancer	Pervanadate@PC9 cell line DDA	TMT	IMAC	LTQ Orbitrap Fusion Lumos Tribrid	[113280000.0, 80051000.0, 90278000.0]	Q86UE8	TLK2	S99	Prat_854
34343000	NSESSNQSLCSVGSLSDKEVETPEKKQNDQR		0.915766	H	C	Profiling	Melanoma	ERK1 KO(0d)@BRAFMUT 451Lu cells	Label free	IMAC(Fe(III)-NTA)	Orbitrap Q Exactive HF	[]	Q86UE8	TLK2	S46	Prat_429
34343000	NSESSNQSLCSVGSLSDKEVETPEKKQNDQR		0.915766	H	C	Profiling	Melanoma	ERK1 KO(1d)@BRAFMUT 451Lu cells	Label free	IMAC(Fe(III)-NTA)	Orbitrap Q Exactive HF	[]	Q86UE8	TLK2	S46	Prat_430
34343000	NSESSNQSLCSVGSLSDKEVETPEKKQNDQR		0.915766	H	C	Profiling	Melanoma	ERK1 KO(3d)@BRAFMUT 451Lu cells	Label free	IMAC(Fe(III)-NTA)	Orbitrap Q Exactive HF	[]	Q86UE8	TLK2	S46	Prat_431
34343000	NSESSNQSLCSVGSLSDKEVETPEKKQNDQR		0.915766	H	C	Profiling	Melanoma	ERK2 KO(0d)@BRAFMUT 451Lu cells	Label free	IMAC(Fe(III)-NTA)	Orbitrap Q Exactive HF	[-1.04]	Q86UE8	TLK2	S46	Prat_432
34343000	NSESSNQSLCSVGSLSDKEVETPEKKQNDQR		0.915766	H	C	Profiling	Melanoma	ERK2 KO(1d)@BRAFMUT 451Lu cells	Label free	IMAC(Fe(III)-NTA)	Orbitrap Q Exactive HF	[]	Q86UE8	TLK2	S46	Prat_433
34343000	NSESSNQSLCSVGSLSDKEVETPEKKQNDQR		0.915766	H	C	Profiling	Melanoma	ERK2 KO(3d)@BRAFMUT 451Lu cells	Label free	IMAC(Fe(III)-NTA)	Orbitrap Q Exactive HF	[]	Q86UE8	TLK2	S46	Prat_434
34343000	NSESSNQSLCSVGSLSDKEVETPEKKQNDQR		0.915766	H	C	Profiling	Melanoma	JUNB KO(0d)@BRAFMUT 451Lu cells	Label free	IMAC(Fe(III)-NTA)	Orbitrap Q Exactive HF	[]	Q86UE8	TLK2	S46	Prat_654
34343000	NSESSNQSLCSVGSLSDKEVETPEKKQNDQR		0.915766	H	C	Profiling	Melanoma	JUNB KO(1d)@BRAFMUT 451Lu cells	Label free	IMAC(Fe(III)-NTA)	Orbitrap Q Exactive HF	[-1.61, -1.81]	Q86UE8	TLK2	S46	Prat_655
34343000	NSESSNQSLCSVGSLSDKEVETPEKKQNDQR		0.915766	H	C	Profiling	Melanoma	JUNB KO(3d)@BRAFMUT 451Lu cells	Label free	IMAC(Fe(III)-NTA)	Orbitrap Q Exactive HF	[]	Q86UE8	TLK2	S46	Prat_656
34343000	NSESSNQSLCSVGSLSDKEVETPEKKQNDQR		0.915766	H	C	Profiling	Melanoma	WT(0d)@BRAFMUT 451Lu cells	Label free	IMAC(Fe(III)-NTA)	Orbitrap Q Exactive HF	[]	Q86UE8	TLK2	S46	Prat_1380
34343000	NSESSNQSLCSVGSLSDKEVETPEKKQNDQR		0.915766	H	C	Profiling	Melanoma	WT(1d)@BRAFMUT 451Lu cells	Label free	IMAC(Fe(III)-NTA)	Orbitrap Q Exactive HF	[]	Q86UE8	TLK2	S46	Prat_1381
34343000	NSESSNQSLCSVGSLSDKEVETPEKKQNDQR		0.915766	H	C	Profiling	Melanoma	WT(3d)@BRAFMUT 451Lu cells	Label free	IMAC(Fe(III)-NTA)	Orbitrap Q Exactive HF	[]	Q86UE8	TLK2	S46	Prat_1382
34604676	GAAIASTSGASNNSSSN______________	SVSTSSPAGAAIASTSGASNNSSS(ph)N	0.946435	H	C	Profiling	Acute Lymphoblastic Leukemia	DMSO+PCB@Primary ALL-5 cells	TMT	TiO2+Fe-NTA	Orbitrap Fusion Lumos	[17.41375221, 17.73293525, 18.04603504]	Q86UE8	TLK2	S771	Prat_382
34604676	GAAIASTSGASNNSSSN______________	SVSTSSPAGAAIASTSGASNNSSS(ph)N	0.946435	H	C	Profiling	Acute Lymphoblastic Leukemia	DMSO@Primary ALL-5 cells	TMT	TiO2+Fe-NTA	Orbitrap Fusion Lumos	[17.79256592, 17.78055903, 17.94699702]	Q86UE8	TLK2	S771	Prat_370
34604676	GAAIASTSGASNNSSSN______________	SVSTSSPAGAAIASTSGASNNSSS(ph)N	0.946435	H	C	Profiling	Acute Lymphoblastic Leukemia	VCR+PCB@Primary ALL-5 cells	TMT	TiO2+Fe-NTA	Orbitrap Fusion Lumos	[17.59105069, 17.70795434, 17.59737352]	Q86UE8	TLK2	S771	Prat_1355
34604676	GAAIASTSGASNNSSSN______________	SVSTSSPAGAAIASTSGASNNSSS(ph)N	0.946435	H	C	Profiling	Acute Lymphoblastic Leukemia	VCR@Primary ALL-5 cells	TMT	TiO2+Fe-NTA	Orbitrap Fusion Lumos	[17.91007124, 17.77713502, 17.70594953]	Q86UE8	TLK2	S771	Prat_1354
34673281	PGRSVPPVARSSPQHSLSNPLPRRVEQPLYG	SSPQHS(ph)LS(ph)NPLPR	0.999998	H	C	Profiling	Melanoma	BRAFi-resistant@A375 cells	SILAC	TiO2	Quadrupole Orbitrap	[0, 20762000, 13834000]	Q86UE8	TLK2	S115	Prat_106
34673281	KISDYFEFAGGSAPGTSPGRSVPPVARSSPQ	ISDYFEFAGGSAPGTSPGR	0.783716	H	C	Profiling	Melanoma	BRAFi-resistant@A375 cells	SILAC	TiO2	Quadrupole Orbitrap	[22559000, 46162000, 53547000]	Q86UE8	TLK2	T98	Prat_106
34673281	PGRSVPPVARSSPQHSLSNPLPRRVEQPLYG	SSPQHS(ph)LS(ph)NPLPR	0.999998	H	C	Profiling	Melanoma	BRAFi-sensitive@A375 cells	SILAC	TiO2	Quadrupole Orbitrap	[0, 0, 34021000]	Q86UE8	TLK2	S115	Prat_107
34673281	KISDYFEFAGGSAPGTSPGRSVPPVARSSPQ	ISDYFEFAGGSAPGTSPGR	0.783716	H	C	Profiling	Melanoma	BRAFi-sensitive@A375 cells	SILAC	TiO2	Quadrupole Orbitrap	[20588000, 73095000, 55829000]	Q86UE8	TLK2	T98	Prat_107
35022314		ISDYFEFAGGSAPGTS(ph)PGR	0.918476	H	C	Profiling	Kinase-Signalling	DMSO@H1299 cell line	TMT10plex	IMAC	Q Exactive Plus	[8.63406335309646, 8.48609401556826, 8.74511480048944]	Q86UE8	TLK2	S99	Prat_320
35022314		ISDYFEFAGGSAPGTS(ph)PGR	0.918476	H	C	Profiling	Kinase-Signalling	RXDX-106(30min)@H1299 cell line IMAC	TMT10plex	IMAC	Q Exactive Plus	[7.82718019357477, 8.88493536591381, 8.29701156957906]	Q86UE8	TLK2	S99	Prat_977
35022314		ISDYFEFAGGSAPGTS(ph)PGR	0.918476	H	C	Profiling	Kinase-Signalling	RXDX-106(4h)@H1299 cell line IMAC	TMT10plex	IMAC	Q Exactive Plus	[8.52749509669092, 8.40987372937088, 8.63769413192963]	Q86UE8	TLK2	S99	Prat_979
35688186	PRGHKISDYFEFAGGSAPGTSPGRSVPPVAR	ISDYFEFAGGS(ph)APGTSPGR	0.992334	H	C	Profiling	Signaling	Caffeine(0.01Î¼M)@HepG2 cells	label-free	Enrichment (no details)	Orbitrap Lumos	[0.0, 0.0, 0.0]	Q86UE8	TLK2	S94	Prat_121
35688186	ISDYFEFAGGSAPGTSPGRSVPPVARSSPQH	ISDYFEFAGGSAPGTS(ph)PGR	0.998303	H	C	Profiling	Signaling	Caffeine(0.01Î¼M)@HepG2 cells	label-free	Enrichment (no details)	Orbitrap Lumos	[882840.0, 54292000.0, 68142000.0]	Q86UE8	TLK2	S99	Prat_121
35688186	PRGHKISDYFEFAGGSAPGTSPGRSVPPVAR	ISDYFEFAGGS(ph)APGTSPGR	0.992334	H	C	Profiling	Signaling	Caffeine(0.1Î¼M)@HepG2 cells	label-free	Enrichment (no details)	Orbitrap Lumos	[0.0, 0.0, 0.0]	Q86UE8	TLK2	S94	Prat_122
35688186	ISDYFEFAGGSAPGTSPGRSVPPVARSSPQH	ISDYFEFAGGSAPGTS(ph)PGR	0.998303	H	C	Profiling	Signaling	Caffeine(0.1Î¼M)@HepG2 cells	label-free	Enrichment (no details)	Orbitrap Lumos	[32292000.0, 0.0, 5480400.0]	Q86UE8	TLK2	S99	Prat_122
35688186	PRGHKISDYFEFAGGSAPGTSPGRSVPPVAR	ISDYFEFAGGS(ph)APGTSPGR	0.992334	H	C	Profiling	Signaling	Caffeine(1Î¼M)@HepG2 cells	label-free	Enrichment (no details)	Orbitrap Lumos	[0.0, 0.0, 0.0]	Q86UE8	TLK2	S94	Prat_129
35688186	ISDYFEFAGGSAPGTSPGRSVPPVARSSPQH	ISDYFEFAGGSAPGTS(ph)PGR	0.998303	H	C	Profiling	Signaling	Caffeine(1Î¼M)@HepG2 cells	label-free	Enrichment (no details)	Orbitrap Lumos	[38879000.0, 1876800.0, 75181000.0]	Q86UE8	TLK2	S99	Prat_129
35688186	PRGHKISDYFEFAGGSAPGTSPGRSVPPVAR	ISDYFEFAGGS(ph)APGTSPGR	0.992334	H	C	Profiling	Signaling	Caffeine(10Î¼M)@HepG2 cells	label-free	Enrichment (no details)	Orbitrap Lumos	[18667000.0, 0.0, 0.0]	Q86UE8	TLK2	S94	Prat_127
35688186	ISDYFEFAGGSAPGTSPGRSVPPVARSSPQH	ISDYFEFAGGSAPGTS(ph)PGR	0.998303	H	C	Profiling	Signaling	Caffeine(10Î¼M)@HepG2 cells	label-free	Enrichment (no details)	Orbitrap Lumos	[138820000.0, 13352000.0, 157180000.0]	Q86UE8	TLK2	S99	Prat_127
35688186	PRGHKISDYFEFAGGSAPGTSPGRSVPPVAR	ISDYFEFAGGS(ph)APGTSPGR	0.992334	H	C	Profiling	Signaling	Caffeine(100Î¼M)@HepG2 cells	label-free	Enrichment (no details)	Orbitrap Lumos	[0.0, 0.0, 0.0]	Q86UE8	TLK2	S94	Prat_125
35688186	ISDYFEFAGGSAPGTSPGRSVPPVARSSPQH	ISDYFEFAGGSAPGTS(ph)PGR	0.998303	H	C	Profiling	Signaling	Caffeine(100Î¼M)@HepG2 cells	label-free	Enrichment (no details)	Orbitrap Lumos	[98199000.0, 115450000.0, 143000000.0]	Q86UE8	TLK2	S99	Prat_125
35688186	PRGHKISDYFEFAGGSAPGTSPGRSVPPVAR	ISDYFEFAGGS(ph)APGTSPGR	0.992334	H	C	Profiling	Signaling	Caffeine(1000Î¼M)@HepG2 cells	label-free	Enrichment (no details)	Orbitrap Lumos	[0.0, 0.0, 0.0]	Q86UE8	TLK2	S94	Prat_123
35688186	ISDYFEFAGGSAPGTSPGRSVPPVARSSPQH	ISDYFEFAGGSAPGTS(ph)PGR	0.998303	H	C	Profiling	Signaling	Caffeine(1000Î¼M)@HepG2 cells	label-free	Enrichment (no details)	Orbitrap Lumos	[107850000.0, 138160000.0, 136650000.0]	Q86UE8	TLK2	S99	Prat_123
35688186	PRGHKISDYFEFAGGSAPGTSPGRSVPPVAR	ISDYFEFAGGS(ph)APGTSPGR	0.992334	H	C	Profiling	Signaling	Quercetin(10Î¼M)@HepG2 cells	label-free	Enrichment (no details)	Orbitrap Lumos	[0.0, 0.0, 0.0]	Q86UE8	TLK2	S94	Prat_929
35688186	ISDYFEFAGGSAPGTSPGRSVPPVARSSPQH	ISDYFEFAGGSAPGTS(ph)PGR	0.998303	H	C	Profiling	Signaling	Quercetin(10Î¼M)@HepG2 cells	label-free	Enrichment (no details)	Orbitrap Lumos	[0.0, 51081000.0, 67541000.0]	Q86UE8	TLK2	S99	Prat_929
35838755	PLPRRVEQPLYGLDGSAAKEATEEQSALPTL	RVEQPLYGLDGS(ph)AAK	0.999997	H	C	Profiling	Renal cancer	DMSO@A498 cancer cell	SILAC	Enrichment (no details)	Mass spec( no details)	[47161000.0, 7289900.0]	Q86UE8	TLK2	S134	Prat_305
35838755	PLPRRVEQPLYGLDGSAAKEATEEQSALPTL	RVEQPLYGLDGS(ph)AAK	0.999997	H	C	Profiling	Renal cancer	EA@A498 cell	SILAC	Enrichment (no details)	Mass spec(no details)	[47161000.0, 7289900.0]	Q86UE8	TLK2	S134	Prat_403
35947955	ARSSPQHSLSNPLPR	ARssPQHsLsNPLPR	0.92	H	C	Profiling	Blood-cancer	MK2206@PL21 cell line F1 CC	TMT	TiO2	Q Exactive HF-X	[0.210938930511475, 0.824403762817383, 0.992642402648926, 0.842203617095947]	Q86UE8	TLK2	S115	Prat_737
35947955	ARSSPQHSLSNPLPR	ARssPQHsLsNPLPR	0.92	H	C	Profiling	Blood-cancer	Selinexor+MK2206@PL21 cell line F1 CC	TMT	TiO2	Q Exactive HF-X	[-0.1420578956604, 0.00621891021728516, 0.856772422790527, -2.07490396499634]	Q86UE8	TLK2	S115	Prat_1061
35947955	ARSSPQHSLSNPLPR	ARssPQHsLsNPLPR	0.92	H	C	Profiling	Blood-cancer	Selinexor@PL21 cell line F1 CC	TMT	TiO2	Q Exactive HF-X	[-0.638430118560791, -1.15451812744141, -1.11244773864746, -0.842203617095947]	Q86UE8	TLK2	S115	Prat_1050
35947955	VPPVARSSPQHSLSN	VPPVARssPQHsLsN	0.97	H	C	Profiling	Blood-cancer	MK2206@PL21 cell line F4 MBO	TMT	TiO2	Q Exactive HF-X	[0.443185806274414, -0.235435485839844, 0.519845008850098, 0.0902414321899414]	Q86UE8	TLK2	S111	Prat_740
35947955	ARSSPQHSLSNPLPR	ARssPQHsLsNPLPR	0.92	H	C	Profiling	Blood-cancer	MK2206@PL21 cell line F4 MBO	TMT	TiO2	Q Exactive HF-X	[0.0866594314575195, 0.177264213562012, 0.672689437866211, 0.0930328369140625]	Q86UE8	TLK2	S115	Prat_740
35947955	VPPVARSSPQHSLSN	VPPVARssPQHsLsN	0.97	H	C	Profiling	Blood-cancer	MK2206@PL21 cell line F2 CC	TMT	TiO2	Q Exactive HF-X	[0.443185806274414, -0.235435485839844, 0.519845008850098, 0.0902414321899414]	Q86UE8	TLK2	S111	Prat_738
35947955	ARSSPQHSLSNPLPR	ARssPQHsLsNPLPR	0.92	H	C	Profiling	Blood-cancer	MK2206@PL21 cell line F2 CC	TMT	TiO2	Q Exactive HF-X	[0.0866594314575195, 0.177264213562012, 0.672689437866211, 0.0930328369140625]	Q86UE8	TLK2	S115	Prat_738
35947955	VPPVARSSPQHSLSN	VPPVARssPQHsLsN	0.97	H	C	Profiling	Blood-cancer	Selinexor+MK2206@PL21 cell line F4 MBO	TMT	TiO2	Q Exactive HF-X	[0.367720603942871, 1.03446102142334, -0.519845008850098, -0.620931625366211]	Q86UE8	TLK2	S111	Prat_1064
35947955	ARSSPQHSLSNPLPR	ARssPQHsLsNPLPR	0.92	H	C	Profiling	Blood-cancer	Selinexor+MK2206@PL21 cell line F4 MBO	TMT	TiO2	Q Exactive HF-X	[0.0106973648071289, 0.0151462554931641, 0.00944805145263672, 0.206099510192871]	Q86UE8	TLK2	S115	Prat_1064
35947955	VPPVARSSPQHSLSN	VPPVARssPQHsLsN	0.97	H	C	Profiling	Blood-cancer	Selinexor+MK2206@PL21 cell line F2 CC	TMT	TiO2	Q Exactive HF-X	[0.367720603942871, 1.03446102142334, -0.519845008850098, -0.620931625366211]	Q86UE8	TLK2	S111	Prat_1062
35947955	ARSSPQHSLSNPLPR	ARssPQHsLsNPLPR	0.92	H	C	Profiling	Blood-cancer	Selinexor+MK2206@PL21 cell line F2 CC	TMT	TiO2	Q Exactive HF-X	[0.0106973648071289, 0.0151462554931641, 0.00944805145263672, 0.206099510192871]	Q86UE8	TLK2	S115	Prat_1062
35947955	VPPVARSSPQHSLSN	VPPVARssPQHsLsN	0.97	H	C	Profiling	Blood-cancer	Selinexor@PL21 cell line F4 MBO	TMT	TiO2	Q Exactive HF-X	[-0.681805610656738, 0.173112869262695, 1.02040481567383, -0.0317268371582031]	Q86UE8	TLK2	S111	Prat_1053
35947955	ARSSPQHSLSNPLPR	ARssPQHsLsNPLPR	0.92	H	C	Profiling	Blood-cancer	Selinexor@PL21 cell line F4 MBO	TMT	TiO2	Q Exactive HF-X	[-0.0106973648071289, -0.2021484375, -0.352087020874023, -0.0930328369140625]	Q86UE8	TLK2	S115	Prat_1053
35947955	VPPVARSSPQHSLSN	VPPVARssPQHsLsN	0.97	H	C	Profiling	Blood-cancer	Selinexor@PL21 cell line F2 CC	TMT	TiO2	Q Exactive HF-X	[-0.681805610656738, 0.173112869262695, 1.02040481567383, -0.0317268371582031]	Q86UE8	TLK2	S111	Prat_1051
35947955	ARSSPQHSLSNPLPR	ARssPQHsLsNPLPR	0.92	H	C	Profiling	Blood-cancer	Selinexor@PL21 cell line F2 CC	TMT	TiO2	Q Exactive HF-X	[-0.0106973648071289, -0.2021484375, -0.352087020874023, -0.0930328369140625]	Q86UE8	TLK2	S115	Prat_1051
35947955	VPPVARSSPQHSLSN	VPPVARssPQHsLsN	0.97	H	C	Profiling	Blood-cancer	DMSO@PL21 cell line F4 MBO	TMT	TiO2	Q Exactive HF-X	[-0.367720603942871, -0.173112869262695, -1.36392879486084, 0.0317268371582031]	Q86UE8	TLK2	S111	Prat_367
35947955	ARSSPQHSLSNPLPR	ARssPQHsLsNPLPR	0.92	H	C	Profiling	Blood-cancer	DMSO@PL21 cell line F4 MBO	TMT	TiO2	Q Exactive HF-X	[-0.106091499328613, -0.0151462554931641, -0.00944805145263672, -0.145875930786133]	Q86UE8	TLK2	S115	Prat_367
35947955	VPPVARSSPQHSLSN	VPPVARssPQHsLsN	0.97	H	C	Profiling	Blood-cancer	DMSO@MV4-11 cell line F1 CC	TMT	TiO2	Q Exactive HF-X	[-0.750343799591064, -0.122896194458008, -0.0690426826477051, 0.159304141998291]	Q86UE8	TLK2	S111	Prat_352
35947955	SVPPVARSSPQHSLS	sVPPVARssPQHsLs	0.94	H	C	Profiling	Blood-cancer	DMSO@MV4-11 cell line F1 CC	TMT	TiO2	Q Exactive HF-X	[-0.0285024642944336, -2.73946094512939, 3.58269882202148, 0.856150150299072]	Q86UE8	TLK2	S110	Prat_352
35947955	SVPPVARSSPQHSLS	sVPPVARssPQHsLs	0.99	H	C	Profiling	Blood-cancer	DMSO@MV4-11 cell line F1 CC	TMT	TiO2	Q Exactive HF-X	[-1.24745178222656, -0.319197654724121, -0.379127979278564, -0.584144115447998]	Q86UE8	TLK2	S110	Prat_352
35947955	ARSSPQHSLSNPLPR	ARssPQHsLsNPLPR	0.92	H	C	Profiling	Blood-cancer	DMSO@PL21 cell line F1 CC	TMT	TiO2	Q Exactive HF-X	[0.1420578956604, -0.00621891021728516, -0.856772422790527, 1.37584161758423]	Q86UE8	TLK2	S115	Prat_364
35947955	VPPVARSSPQHSLSN	VPPVARssPQHsLsN	0.97	H	C	Profiling	Blood-cancer	DMSO@PL21 cell line F2 CC	TMT	TiO2	Q Exactive HF-X	[-0.367720603942871, -0.173112869262695, -1.36392879486084, 0.0317268371582031]	Q86UE8	TLK2	S111	Prat_365
35947955	ARSSPQHSLSNPLPR	ARssPQHsLsNPLPR	0.92	H	C	Profiling	Blood-cancer	DMSO@PL21 cell line F2 CC	TMT	TiO2	Q Exactive HF-X	[-0.106091499328613, -0.0151462554931641, -0.00944805145263672, -0.145875930786133]	Q86UE8	TLK2	S115	Prat_365
35947955	VPPVARSSPQHSLSN	VPPVARssPQHsLsN	0.97	H	C	Profiling	Blood-cancer	MK2206@MV4-11 cell line F1 CC	TMT	TiO2	Q Exactive HF-X	[0.464187145233154, 0.579158782958984, 0.0690426826477051, 0.463879108428955]	Q86UE8	TLK2	S111	Prat_732
35947955	SVPPVARSSPQHSLS	sVPPVARssPQHsLs	0.94	H	C	Profiling	Blood-cancer	MK2206@MV4-11 cell line F1 CC	TMT	TiO2	Q Exactive HF-X	[0.0285024642944336, -2.57328414916992, -3.58269882202148, -0.924688816070557]	Q86UE8	TLK2	S110	Prat_732
35947955	SVPPVARSSPQHSLS	sVPPVARssPQHsLs	0.99	H	C	Profiling	Blood-cancer	MK2206@MV4-11 cell line F1 CC	TMT	TiO2	Q Exactive HF-X	[0.341733932495117, 0.978947639465332, 0.379127979278564, 0.584144115447998]	Q86UE8	TLK2	S110	Prat_732
35947955	SVPPVARSSPQHSLS	sVPPVARssPQHsLs	0.94	H	C	Profiling	Blood-cancer	MK2206@MV4-11 cell line F2 CC	TMT	TiO2	Q Exactive HF-X	[0.304137229919434, -0.338918685913086, -0.207692623138428, -0.166869163513184]	Q86UE8	TLK2	S110	Prat_733
35947955	VPPVARSSPQHSLSN	VPPVARssPQHsLsN	0.99	H	C	Profiling	Blood-cancer	MK2206@MV4-11 cell line F2 CC	TMT	TiO2	Q Exactive HF-X	[0.0368914604187012, 0.782227993011475, 0.112586975097656, 0.0499725341796875]	Q86UE8	TLK2	S111	Prat_733
35947955	VPPVARSSPQHSLSN	VPPVARssPQHsLsN	0.97	H	C	Profiling	Blood-cancer	MK2206@MV4-11 cell line F2 CC	TMT	TiO2	Q Exactive HF-X	[0.0275897979736328, -0.0643196105957031, 0.272226333618164, 0.436602592468262]	Q86UE8	TLK2	S111	Prat_733
35947955	SVPPVARSSPQHSLS	sVPPVARssPQHsLs	0.94	H	C	Profiling	Blood-cancer	MK2206@MV4-11 cell line F3 MBO	TMT	TiO2	Q Exactive HF-X	[-0.436570167541504, -0.326823711395264, -0.706362247467041, -5.07794046401978]	Q86UE8	TLK2	S110	Prat_734
35947955	SVPPVARSSPQHSLS	sVPPVARssPQHsLs	0.94	H	C	Profiling	Blood-cancer	MK2206@MV4-11 cell line F5 NN	TMT	TiO2	Q Exactive HF-X	[-1.21498966217041, 0.472180366516113, 0.0279645919799805, -0.00769901275634766]	Q86UE8	TLK2	S110	Prat_736
35947955	VPPVARSSPQHSLSN	VPPVARssPQHsLsN	0.97	H	C	Profiling	Blood-cancer	Selinexor@MV4-11 cell line F1 CC	TMT	TiO2	Q Exactive HF-X	[-0.464187145233154, -0.530608177185059, -0.936231136322021, -0.381528377532959]	Q86UE8	TLK2	S111	Prat_1046
35947955	SVPPVARSSPQHSLS	sVPPVARssPQHsLs	0.94	H	C	Profiling	Blood-cancer	Selinexor@MV4-11 cell line F1 CC	TMT	TiO2	Q Exactive HF-X	[0.0324468612670898, 3.62642860412598, -4.06700038909912, 6.63363790512085]	Q86UE8	TLK2	S110	Prat_1046
35947955	SVPPVARSSPQHSLS	sVPPVARssPQHsLs	0.99	H	C	Profiling	Blood-cancer	Selinexor@MV4-11 cell line F1 CC	TMT	TiO2	Q Exactive HF-X	[-0.341733932495117, -0.899927139282227, -0.959910869598389, -0.710806369781494]	Q86UE8	TLK2	S110	Prat_1046
35947955	VPPVARSSPQHSLSN	VPPVARssPQHsLsN	0.97	H	C	Profiling	Blood-cancer	Selinexor+MK2206@MV4-11 cell line F1 CC	TMT	TiO2	Q Exactive HF-X	[0.710933208465576, 0.122896194458008, 0.294600009918213, -0.159304141998291]	Q86UE8	TLK2	S111	Prat_1056
35947955	SVPPVARSSPQHSLS	sVPPVARssPQHsLs	0.94	H	C	Profiling	Blood-cancer	Selinexor+MK2206@MV4-11 cell line F1 CC	TMT	TiO2	Q Exactive HF-X	[-1.00536441802979, 2.57328414916992, 4.16701889038086, -0.856150150299072]	Q86UE8	TLK2	S110	Prat_1056
35947955	SVPPVARSSPQHSLS	sVPPVARssPQHsLs	0.99	H	C	Profiling	Blood-cancer	Selinexor+MK2206@MV4-11 cell line F1 CC	TMT	TiO2	Q Exactive HF-X	[0.450220108032227, 0.319197654724121, 0.521708965301514, 1.1647572517395]	Q86UE8	TLK2	S110	Prat_1056
35947955	SVPPVARSSPQHSLS	sVPPVARssPQHsLs	0.94	H	C	Profiling	Blood-cancer	Selinexor+MK2206@MV4-11 cell line F2 CC	TMT	TiO2	Q Exactive HF-X	[-0.304137229919434, 1.32328033447266, 0.207692623138428, 0.166869163513184]	Q86UE8	TLK2	S110	Prat_1057
35947955	VPPVARSSPQHSLSN	VPPVARssPQHsLsN	0.99	H	C	Profiling	Blood-cancer	Selinexor+MK2206@MV4-11 cell line F2 CC	TMT	TiO2	Q Exactive HF-X	[-0.0368914604187012, 0.306664943695068, 0.489658355712891, 0.151650428771973]	Q86UE8	TLK2	S111	Prat_1057
35947955	VPPVARSSPQHSLSN	VPPVARssPQHsLsN	0.97	H	C	Profiling	Blood-cancer	Selinexor+MK2206@MV4-11 cell line F2 CC	TMT	TiO2	Q Exactive HF-X	[0.390472412109375, 0.626413345336914, -0.0769138336181641, -0.11723804473877]	Q86UE8	TLK2	S111	Prat_1057
35947955	SVPPVARSSPQHSLS	sVPPVARssPQHsLs	0.94	H	C	Profiling	Blood-cancer	Selinexor+MK2206@MV4-11 cell line F3 MBO	TMT	TiO2	Q Exactive HF-X	[0.436570167541504, 0.326823711395264, 0.706362247467041, 0.684213161468506]	Q86UE8	TLK2	S110	Prat_1058
35947955	SVPPVARSSPQHSLS	sVPPVARssPQHsLs	0.94	H	C	Profiling	Blood-cancer	Selinexor+MK2206@MV4-11 cell line F5 NN	TMT	TiO2	Q Exactive HF-X	[-0.088292121887207, 0.25523853302002, -0.010472297668457, 0.00769901275634766]	Q86UE8	TLK2	S110	Prat_1060
35947955	SVPPVARSSPQHSLS	sVPPVARssPQHsLs	0.94	H	C	Profiling	Blood-cancer	Selinexor@MV4-11 cell line F2 CC	TMT	TiO2	Q Exactive HF-X	[1.38415050506592, -0.326438903808594, -0.246452808380127, 0.413128852844238]	Q86UE8	TLK2	S110	Prat_1047
35947955	VPPVARSSPQHSLSN	VPPVARssPQHsLsN	0.99	H	C	Profiling	Blood-cancer	Selinexor@MV4-11 cell line F2 CC	TMT	TiO2	Q Exactive HF-X	[0.0917963981628418, -0.932901859283447, -0.112586975097656, -0.0499725341796875]	Q86UE8	TLK2	S111	Prat_1047
35947955	VPPVARSSPQHSLSN	VPPVARssPQHsLsN	0.97	H	C	Profiling	Blood-cancer	Selinexor@MV4-11 cell line F2 CC	TMT	TiO2	Q Exactive HF-X	[-0.0275897979736328, 0.0643196105957031, -0.114051818847656, -0.0584535598754883]	Q86UE8	TLK2	S111	Prat_1047
35947955	SVPPVARSSPQHSLS	sVPPVARssPQHsLs	0.94	H	C	Profiling	Blood-cancer	Selinexor@MV4-11 cell line F3 MBO	TMT	TiO2	Q Exactive HF-X	[1.23373508453369, 0.726165294647217, 0.712374210357666, 1.07711744308472]	Q86UE8	TLK2	S110	Prat_1048
35947955	SVPPVARSSPQHSLS	sVPPVARssPQHsLs	0.94	H	C	Profiling	Blood-cancer	Selinexor@MV4-11 cell line F1 CC	TMT	TiO2	Q Exactive HF-X	[0.544964790344238, -0.841799736022949, 0.010472297668457, 0.349308967590332]	Q86UE8	TLK2	S110	Prat_1046
35947955	SVPPVARSSPQHSLS	sVPPVARssPQHsLs	0.94	H	C	Profiling	Blood-cancer	DMSO@MV4-11 cell line F3 MBO	TMT	TiO2	Q Exactive HF-X	[-0.589492797851563, -1.12871122360229, -0.920939922332764, -0.684213161468506]	Q86UE8	TLK2	S110	Prat_354
35947955	SVPPVARSSPQHSLS	sVPPVARssPQHsLs	0.94	H	C	Profiling	Blood-cancer	DMSO@MV4-11 cell line F2 CC	TMT	TiO2	Q Exactive HF-X	[-3.54858779907227, 0.326438903808594, 0.229568958282471, -0.775076866149902]	Q86UE8	TLK2	S110	Prat_353
35947955	VPPVARSSPQHSLSN	VPPVARssPQHsLsN	0.99	H	C	Profiling	Blood-cancer	DMSO@MV4-11 cell line F2 CC	TMT	TiO2	Q Exactive HF-X	[-2.21260213851929, -0.306664943695068, -0.220335960388184, -0.578916549682617]	Q86UE8	TLK2	S111	Prat_353
35947955	VPPVARSSPQHSLSN	VPPVARssPQHsLsN	0.97	H	C	Profiling	Blood-cancer	DMSO@MV4-11 cell line F2 CC	TMT	TiO2	Q Exactive HF-X	[-0.280864715576172, -0.111642837524414, 0.0769138336181641, 0.0584535598754883]	Q86UE8	TLK2	S111	Prat_353
35947955	SVPPVARSSPQHSLS	sVPPVARssPQHsLs	0.94	H	C	Profiling	Blood-cancer	DMSO@MV4-11 cell line F5 NN	TMT	TiO2	Q Exactive HF-X	[0.088292121887207, -0.25523853302002, -0.314196586608887, -0.28455638885498]	Q86UE8	TLK2	S110	Prat_356
36060052	RSVPPVARSSPQHSLSNPLPRRVEQPLYGLD		0.998848	H	C	Profiling	PPM1D inhibition	Eto@U2OS cells	SILAC	TiO2	Q Exactive Plus	['Present']	Q86UE8	TLK2	S117	Prat_450
36060052	ISDYFEFAGGSAPGTSPGRSVPPVARSSPQH		0.919601	H	C	Profiling	PPM1D inhibition	Eto@U2OS cells	SILAC	TiO2	Q Exactive Plus	['Present']	Q86UE8	TLK2	S99	Prat_450
36060052	RSVPPVARSSPQHSLSNPLPRRVEQPLYGLD		0.998848	H	C	Profiling	PPM1D inhibition	Eto+PPM1Di@U2OS cells	SILAC	TiO2	Q Exactive Plus	['Present']	Q86UE8	TLK2	S117	Prat_452
36060052	ISDYFEFAGGSAPGTSPGRSVPPVARSSPQH		0.919601	H	C	Profiling	PPM1D inhibition	Eto+PPM1Di@U2OS cells	SILAC	TiO2	Q Exactive Plus	['Present']	Q86UE8	TLK2	S99	Prat_452
36060052	RSVPPVARSSPQHSLSNPLPRRVEQPLYGLD		0.998848	H	C	Profiling	PPM1D inhibition	DMSO@U2OS cells_36060052	SILAC	TiO2	Q Exactive Plus	['Present']	Q86UE8	TLK2	S117	dup_3799
36060052	ISDYFEFAGGSAPGTSPGRSVPPVARSSPQH		0.919601	H	C	Profiling	PPM1D inhibition	DMSO@U2OS cells_36060052	SILAC	TiO2	Q Exactive Plus	['Present']	Q86UE8	TLK2	S99	dup_3799
36357940			99.6	H	C	Profiling	Signaling	JPH203 (15min)@KKU-055-BTC cell line	TMT	IMAC	Q-Exactive-orbitrap	['Present', 'Present', 'Present', 'Present']	Q86UE8	TLK2	S99	Prat_648
36357940			99.6	H	C	Profiling	Signaling	JPH203 (15min)@KKU-213-BTC cell line	TMT	IMAC	Q-Exactive-orbitrap	['Present', 'Present', 'Present', 'Present']	Q86UE8	TLK2	S99	Prat_650
36357940			99.6	H	C	Profiling	Signaling	JPH203 (30min)@KKU-055-BTC cell line	TMT	IMAC	Q-Exactive-orbitrap	['Present', 'Present', 'Present', 'Present']	Q86UE8	TLK2	S111	Prat_651
36357940			99.8	H	C	Profiling	Signaling	JPH203 (30min)@KKU-100-BTC cell line	TMT	IMAC	Q-Exactive-orbitrap	['Present', 'Present', 'Present', 'Present']	Q86UE8	TLK2	S73	Prat_652
36357940			99.4	H	C	Profiling	Signaling	JPH203 (30min)@KKU-100-BTC cell line	TMT	IMAC	Q-Exactive-orbitrap	['Present', 'Present', 'Present', 'Present']	Q86UE8	TLK2	S99	Prat_652
36357940			99.6	H	C	Profiling	Signaling	JPH203 (30min)@KKU-100-BTC cell line	TMT	IMAC	Q-Exactive-orbitrap	['Present', 'Present', 'Present', 'Present']	Q86UE8	TLK2	S111	Prat_652
36357940			99.6	H	C	Profiling	Signaling	JPH203 (30min)@KKU-213-BTC cell line	TMT	IMAC	Q-Exactive-orbitrap	['Present', 'Present', 'Present', 'Present']	Q86UE8	TLK2	S111	Prat_653
36357940			99.6	H	C	Profiling	Signaling	DMSO@KKU-055-BTC cell line	TMT	IMAC	Q-Exactive-orbitrap	['Present', 'Present', 'Present', 'Present']	Q86UE8	TLK2	S111	Prat_340
36357940			99.6	H	C	Profiling	Signaling	DMSO@KKU-055-BTC cell line	TMT	IMAC	Q-Exactive-orbitrap	['Present', 'Present', 'Present', 'Present']	Q86UE8	TLK2	S99	Prat_340
36357940			99.4	H	C	Profiling	Signaling	DMSO@KKU-100-BTC cell line	TMT	IMAC	Q-Exactive-orbitrap	['Present', 'Present', 'Present', 'Present']	Q86UE8	TLK2	S99	Prat_341
36357940			99.6	H	C	Profiling	Signaling	DMSO@KKU-100-BTC cell line	TMT	IMAC	Q-Exactive-orbitrap	['Present', 'Present', 'Present', 'Present']	Q86UE8	TLK2	S111	Prat_341
36357940			99.8	H	C	Profiling	Signaling	DMSO@KKU-100-BTC cell line	TMT	IMAC	Q-Exactive-orbitrap	['Present', 'Present', 'Present', 'Present']	Q86UE8	TLK2	S73	Prat_341
36357940			99.6	H	C	Profiling	Signaling	DMSO@KKU-213-BTC cell line	TMT	IMAC	Q-Exactive-orbitrap	['Present', 'Present', 'Present', 'Present']	Q86UE8	TLK2	S111	Prat_342
36357940			99.6	H	C	Profiling	Signaling	DMSO@KKU-213-BTC cell line	TMT	IMAC	Q-Exactive-orbitrap	['Present', 'Present', 'Present', 'Present']	Q86UE8	TLK2	S99	Prat_342
36477497		KAEPYETS(ph)QGK	0.868539	H	C	Profiling	Salmonella infection	WT+Salmonella@HeLa cells	Label-free	Enrichment (no details)	Orbitrap	[]	Q86UE8	TLK2	S73	Prat_1387
36477497		SSPQHSLS(ph)NPLPR	0.99722	H	C	Profiling	Salmonella infection	WT+Salmonella@HeLa cells	Label-free	Enrichment (no details)	Orbitrap	[]	Q86UE8	TLK2	S117	Prat_1387
36477497		KAEPYETS(ph)QGK	0.868539	H	C	Profiling	Salmonella infection	ipaJ+Salmonella@HeLa cells	Label-free	Enrichment (no details)	Orbitrap	[]	Q86UE8	TLK2	S73	Prat_627
36477497		SSPQHSLS(ph)NPLPR	0.99722	H	C	Profiling	Salmonella infection	ipaJ+Salmonella@HeLa cells	Label-free	Enrichment (no details)	Orbitrap	[]	Q86UE8	TLK2	S117	Prat_627
36483536		KSVSTSSPAGAAIASTSGASNNSSS(ph)N	0.926336	H	C	Profiling	ACKR2 signaling	ACKR2 constitutive activity	SILAC	TiO2	LTQ Orbitrap Velos	['Present']	Q86UE8	TLK2	S771	Prat_35
25159151	FTGVGVSKGPLNSESSNQSLCSVGSLSDKEV		0.996103	H	C	Profiling	Cancer	Nocodazole(pY)@Hela cell line	label-free	pY	Q Exactive	[0.0, 0.0, 0.0, 0.0]	Q86UE8-2	TLK2	S35	Prat_797
25159151	NDQRNRKRKAEPYETSQGKGTPRGHKISDYF		0.9919	H	C	Profiling	Cancer	Nocodazole(pY)@Hela cell line	label-free	pY	Q Exactive	[0.0, 0.0, 0.0, 0.0]	Q86UE8-2	TLK2	S73	Prat_797
25159151	PGTSPGRSVPPVARSSPQHSLSNPLPRRVEQ		0.87703	H	C	Profiling	Cancer	Nocodazole(pY)@Hela cell line	label-free	pY	Q Exactive	[0.0, 0.0, 0.0, 0.0]	Q86UE8-2	TLK2	S111	Prat_797
25159151	FTGVGVSKGPLNSESSNQSLCSVGSLSDKEV		0.996103	H	C	Profiling	Cancer	Pervanadate@Hela cell line_25159151	label-free	pY	Q Exactive	[0.0, 0.0, 0.0, 0.0]	Q86UE8-2	TLK2	S35	Prat_845
25159151	NDQRNRKRKAEPYETSQGKGTPRGHKISDYF		0.9919	H	C	Profiling	Cancer	Pervanadate@Hela cell line_25159151	label-free	pY	Q Exactive	[0.0, 0.0, 0.0, 0.0]	Q86UE8-2	TLK2	S73	Prat_845
25159151	PGTSPGRSVPPVARSSPQHSLSNPLPRRVEQ		0.87703	H	C	Profiling	Cancer	Pervanadate@Hela cell line_25159151	label-free	pY	Q Exactive	[0.0, 0.0, 0.0, 0.0]	Q86UE8-2	TLK2	S111	Prat_845
25159151	FTGVGVSKGPLNSESSNQSLCSVGSLSDKEV		0.996103	H	C	Profiling	Cancer	EGF(15min)@HeLa cell line	label-free	TiO2	Q Exactive mass spectrometer	[320465000, 222210000, 9334000, 1603960000, 'Yes', 'Yes']	Q86UE8-2	TLK2	S35	Prat_412
25159151	NDQRNRKRKAEPYETSQGKGTPRGHKISDYF		0.9919	H	C	Profiling	Cancer	EGF(15min)@HeLa cell line	label-free	TiO2	Q Exactive mass spectrometer	[43057000, 8458900, 15153000, 36652000, 'Yes', 'Yes']	Q86UE8-2	TLK2	S73	Prat_412
25159151	PGTSPGRSVPPVARSSPQHSLSNPLPRRVEQ		0.87703	H	C	Profiling	Cancer	EGF(15min)@HeLa cell line	label-free	TiO2	Q Exactive mass spectrometer	[55539000, 88636000, 48239000, 27085000, 'Yes', 'Yes']	Q86UE8-2	TLK2	S111	Prat_412
25159151	FTGVGVSKGPLNSESSNQSLCSVGSLSDKEV		0.996103	H	C	Profiling	Cancer	EGF(5min)@HeLa cell line	label-free	pY	Q Exactive	[2949000000.0, 0.0, 0.0, 0.0]	Q86UE8-2	TLK2	S35	Prat_414
25159151	NDQRNRKRKAEPYETSQGKGTPRGHKISDYF		0.9919	H	C	Profiling	Cancer	EGF(5min)@HeLa cell line	label-free	pY	Q Exactive	[2023900000.0, 0.0, 0.0, 0.0]	Q86UE8-2	TLK2	S73	Prat_414
25159151	PGTSPGRSVPPVARSSPQHSLSNPLPRRVEQ		0.87703	H	C	Profiling	Cancer	EGF(5min)@HeLa cell line	label-free	pY	Q Exactive	[10055000000.0, 0.0, 0.0, 0.0]	Q86UE8-2	TLK2	S111	Prat_414
25159151	FTGVGVSKGPLNSESSNQSLCSVGSLSDKEV		0.996103	H	C	Profiling	Cancer	Nocodazole(TiO2)@Hela cell line	label-free	TiO2	Q Exactive mass spectrometer	[0, 0, 0, 0, 'Yes', 'Yes']	Q86UE8-2	TLK2	S35	Prat_798
25159151	NDQRNRKRKAEPYETSQGKGTPRGHKISDYF		0.9919	H	C	Profiling	Cancer	Nocodazole(TiO2)@Hela cell line	label-free	TiO2	Q Exactive mass spectrometer	[67481000, 12035000, 113210000, 62430000, 'Yes', 'Yes']	Q86UE8-2	TLK2	S73	Prat_798
25159151	PGTSPGRSVPPVARSSPQHSLSNPLPRRVEQ		0.87703	H	C	Profiling	Cancer	Nocodazole(TiO2)@Hela cell line	label-free	TiO2	Q Exactive mass spectrometer	[618104000, 279186000, 1621678000, 1125269000, 'Yes', 'Yes']	Q86UE8-2	TLK2	S111	Prat_798
25159151	FTGVGVSKGPLNSESSNQSLCSVGSLSDKEV		0.996103	H	C	Profiling	Cancer	Untreated@HeLa cell line	label-free	TiO2	Q Exactive mass spectrometer	[51246000, 68271000, 0, 42519000, 107373000, 0]	Q86UE8-2	TLK2	S35	Prat_1327
25159151	FTGVGVSKGPLNSESSNQSLCSVGSLSDKEV		0.996103	H	C	Profiling	Cancer	Untreated@HeLa cell line	label-free	pY	Q Exactive	[0.0, 0.0, 0.0]	Q86UE8-2	TLK2	S35	Prat_1327
25159151	NDQRNRKRKAEPYETSQGKGTPRGHKISDYF		0.9919	H	C	Profiling	Cancer	Untreated@HeLa cell line	label-free	TiO2	Q Exactive mass spectrometer	[354190000, 344900000, 241470000, 268110000, 340490000, 116260000]	Q86UE8-2	TLK2	S73	Prat_1327
25159151	NDQRNRKRKAEPYETSQGKGTPRGHKISDYF		0.9919	H	C	Profiling	Cancer	Untreated@HeLa cell line	label-free	pY	Q Exactive	[0.0, 0.0, 0.0]	Q86UE8-2	TLK2	S73	Prat_1327
25159151	PGTSPGRSVPPVARSSPQHSLSNPLPRRVEQ		0.87703	H	C	Profiling	Cancer	Untreated@HeLa cell line	label-free	TiO2	Q Exactive mass spectrometer	[180916000, 105673000, 49187000, 0, 59077000, 100373000]	Q86UE8-2	TLK2	S111	Prat_1327
25159151	PGTSPGRSVPPVARSSPQHSLSNPLPRRVEQ		0.87703	H	C	Profiling	Cancer	Untreated@HeLa cell line	label-free	pY	Q Exactive	[0.0, 0.0, 0.0]	Q86UE8-2	TLK2	S111	Prat_1327
25849741	EQPLYGLDGSAAKEATEEQSALPTLMSVMLA		0.955245	H	C	Profiling	Breast cancer	IKKb(K44M)+TNF-alpha@MCF7 cells	SILAC	TiO2	Q Exactive	['Present', 'Present', 'Present', 'Present']	Q86UE8-2	TLK2	T140	Prat_610
25849741	PGTSPGRSVPPVARSSPQHSLSNPLPRRVEQ		0.989254	H	C	Profiling	Breast cancer	IKKb(K44M)+TNF-alpha@MCF7 cells	SILAC	TiO2	Q Exactive	['Present', 'Present', 'Present', 'Present']	Q86UE8-2	TLK2	S111	Prat_610
25849741	EQPLYGLDGSAAKEATEEQSALPTLMSVMLA		0.955245	H	C	Profiling	Breast cancer	TNF-alpha@MCF7 cells	SILAC	TiO2	Q Exactive	['Present', 'Present', 'Present', 'Present']	Q86UE8-2	TLK2	T140	Prat_1211
25849741	PGTSPGRSVPPVARSSPQHSLSNPLPRRVEQ		0.989254	H	C	Profiling	Breast cancer	TNF-alpha@MCF7 cells	SILAC	TiO2	Q Exactive	['Present', 'Present', 'Present', 'Present']	Q86UE8-2	TLK2	S111	Prat_1211
25849741	EQPLYGLDGSAAKEATEEQSALPTLMSVMLA		0.955245	H	C	Profiling	Breast cancer	TNF-alpha+SC-514 IKK@MCF7 cells	SILAC	TiO2	Q Exactive	['Present', 'Present', 'Present', 'Present']	Q86UE8-2	TLK2	T140	Prat_1213
25849741	PGTSPGRSVPPVARSSPQHSLSNPLPRRVEQ		0.989254	H	C	Profiling	Breast cancer	TNF-alpha+SC-514 IKK@MCF7 cells	SILAC	TiO2	Q Exactive	['Present', 'Present', 'Present', 'Present']	Q86UE8-2	TLK2	S111	Prat_1213
25849741	EQPLYGLDGSAAKEATEEQSALPTLMSVMLA		0.955245	H	C	Profiling	Breast cancer	TNF-alpha+IKKb@MCF7 cells	SILAC	TiO2	Q Exactive	['Present', 'Present', 'Present', 'Present']	Q86UE8-2	TLK2	T140	Prat_1212
25849741	PGTSPGRSVPPVARSSPQHSLSNPLPRRVEQ		0.989254	H	C	Profiling	Breast cancer	TNF-alpha+IKKb@MCF7 cells	SILAC	TiO2	Q Exactive	['Present', 'Present', 'Present', 'Present']	Q86UE8-2	TLK2	S111	Prat_1212
25850435	ISDYFEFAGGSAPGTSPGRSVPPVARSSPQH	ISDYFEFAGGSAPGTS(ph)PGR	0.99797	H	C	Profiling	Melanoma	Selumetinib(30nM)@WM239A cells	SILAC	TiO2	LTQ Orbitrap Velos	[32617000]	Q86UE8-2	TLK2	S99	Prat_1068
25850435	ISDYFEFAGGSAPGTSPGRSVPPVARSSPQH	ISDYFEFAGGSAPGTS(ph)PGR	0.99797	H	C	Profiling	Melanoma	Vemurafenib(30nM)@WM239A cells	SILAC	TiO2	LTQ Orbitrap Velos	[32617000]	Q86UE8-2	TLK2	S99	Prat_1369
26572502	LYGLDGSAAKEAT	RVEQPLYGLDGS(ph)AAK	0.999988	H	C	Profiling	Cancer	VE-821+Hydroxyurea@U2OS cells	SILAC	TiO2	Q-Exactive Plus	['Present', 'Present ', 'Present ', 'Present ', 'Present ', 'Present ']	Q86UE8-2	TLK2	S134	Prat_1358
26572502	LYGLDGSAAKEAT	RVEQPLYGLDGS(ph)AAK	0.999988	H	C	Profiling	Cancer	DMSO@U2OS cells_26572502	SILAC	TiO2	Q-Exactive Plus	['Present', 'Present ', 'Present ', 'Present ', 'Present ', 'Present ']	Q86UE8-2	TLK2	S134	dup_377
26572502	LYGLDGSAAKEAT	RVEQPLYGLDGS(ph)AAK	0.999988	H	C	Profiling	Cancer	Hydroxyurea@U2OS cells	SILAC	TiO2	Q-Exactive Plus	['Present', 'Present ', 'Present ', 'Present ', 'Present ', 'Present ']	Q86UE8-2	TLK2	S134	Prat_561
27155012	PRGHKISDYFEFAGGSAPGTSPGRSVPPVAR		0.971776	H	C	Profiling	Burkitt's lymphoma	CD79a KD@DG75 cells	SILAC	TiO2	LTQ Orbitrap Velos	['Present', 'Present', 'Present', 'Present', 'Present', 'Present']	Q86UE8-2	TLK2	S94	Prat_155
27155012	PRGHKISDYFEFAGGSAPGTSPGRSVPPVAR		0.971776	H	C	Profiling	Burkitt's lymphoma	SYK inhibition@DG75 cells	SILAC	TiO2	LTQ Orbitrap Velos	['Present', 'Present', 'Present', 'Present', 'Present', 'Present']	Q86UE8-2	TLK2	S94	Prat_1156
27732954	SKGPLNSESSNQSLCSVGSLSDKEVETPEKK	_GPLNSESS(ph)NQS(ph)LCS(ph)VGS(ph)LSDK_	0.999909	H	C	Profiling	Inhibition	Crizotinib@NB1643 cell-line	SILAC	IMAC	LTQ-Orbitrap Elite	[2506770, 1712350]	Q86UE8-2	TLK2	S41	Prat_210
27732954	PGRSVPPVARSSPQHSLSNPLPRRVEQPLYG	_SS(ph)PQHS(ph)LS(ph)NPLPR_	0.999997	H	C	Profiling	Inhibition	Crizotinib@NB1643 cell-line	SILAC	IMAC	LTQ-Orbitrap Elite	[144189596.1, 188953510]	Q86UE8-2	TLK2	S115	Prat_210
27732954	PGTSPGRSVPPVARSSPQHSLSNPLPRRVEQ	_SS(ph)PQHS(ph)LS(ph)NPLPR_	0.84396	H	C	Profiling	Inhibition	Crizotinib@NB1643 cell-line	SILAC	IMAC	LTQ-Orbitrap Elite	[161623386.3, 113548527.5]	Q86UE8-2	TLK2	S111	Prat_210
27732954	ISDYFEFAGGSAPGTSPGRSVPPVARSSPQH	_ISDYFEFAGGS(ph)APGTS(ph)PGR_	0.99967	H	C	Profiling	Inhibition	Crizotinib@SHSY5Y cell-line	SILAC	IMAC	LTQ-Orbitrap Elite	[15918000, 9086600]	Q86UE8-2	TLK2	S99	Prat_211
27732954	SKGPLNSESSNQSLCSVGSLSDKEVETPEKK	_GPLNSESS(ph)NQS(ph)LCS(ph)VGS(ph)LSDK_	0.999909	H	C	Profiling	Inhibition	DMSO@NB1643 cell-line	SILAC	IMAC	LTQ-Orbitrap Elite	[1320400, 964110]	Q86UE8-2	TLK2	S41	Prat_360
27732954	PGRSVPPVARSSPQHSLSNPLPRRVEQPLYG	_SS(ph)PQHS(ph)LS(ph)NPLPR_	0.999997	H	C	Profiling	Inhibition	DMSO@NB1643 cell-line	SILAC	IMAC	LTQ-Orbitrap Elite	[132320000, 184280000]	Q86UE8-2	TLK2	S115	Prat_360
27732954	PGTSPGRSVPPVARSSPQHSLSNPLPRRVEQ	_SS(ph)PQHS(ph)LS(ph)NPLPR_	0.84396	H	C	Profiling	Inhibition	DMSO@NB1643 cell-line	SILAC	IMAC	LTQ-Orbitrap Elite	[144680000, 114100000]	Q86UE8-2	TLK2	S111	Prat_360
27732954	ISDYFEFAGGSAPGTSPGRSVPPVARSSPQH	_ISDYFEFAGGS(ph)APGTS(ph)PGR_	0.99967	H	C	Profiling	Inhibition	DMSO@SHSY5Y cell-line	SILAC	IMAC	LTQ-Orbitrap Elite	[10376599.5, 7178794.5]	Q86UE8-2	TLK2	S99	Prat_371
27794612		ISDYFEFAGGSAPGTS(ph)PGR	0.78096	H	C	Profiling	Squamous cell carcinoma	Gefitinib+FGF2@A431cell line	TMT	Fe IMAC	Q Exactive	[15.5268, 15.6077, 15.5077]	Q86UE8-2	TLK2	S99	Prat_487
27794612		ISDYFEFAGGSAPGTS(ph)PGR	0.78096	H	C	Profiling	Squamous cell carcinoma	Gefitinib@A431cell line	TMT	Fe IMAC	Q Exactive	[15.475, 15.4012, 15.453]	Q86UE8-2	TLK2	S99	Prat_485
27794612		ISDYFEFAGGSAPGTS(ph)PGR	0.78096	H	C	Profiling	Squamous cell carcinoma	DMSO@A431cell line	TMT	Fe IMAC	Q Exactive	[15.5084, 15.5975, 15.4653, 'Na']	Q86UE8-2	TLK2	S99	Prat_304
29514088	NDQRNRKRKAEPYETSQGKGTPRGHKISDYF	RKAEPYETS(ph)QGK	0.756549	H	C	Profiling	Retinal pigment epithelial	TGF-beta@RPE-1 cell line	SILAC	TiO2	Orbitrap HF	[11654000, '-', '-', '-']	Q86UE8-3	TLK2	S73	Prat_1188
29514088	NDQRNRKRKAEPYETSQGKGTPRGHKISDYF	RKAEPYETS(ph)QGK	0.756549	H	C	Profiling	Retinal pigment epithelial	Unstimulated@RPE-1 cell line	SILAC	TiO2	Orbitrap HF	[8105100, '-', '-', '-']	Q86UE8-3	TLK2	S73	Prat_1262
30890564	ISDYFEFAGGSAPGTSPGRSVPPVARSSPQH	ISDYFEFAGGSAPGTS(ph)PGR	0.927211	H	C	Profiling	Skin cancer	Vemurafenib R@A375 cell line BR1	SILAC	TiO2	Q Exactive HF	['Present ']	Q86UE8-2	TLK2	S99	Prat_1362
30890564	ISDYFEFAGGSAPGTSPGRSVPPVARSSPQH	ISDYFEFAGGSAPGTS(ph)PGR	0.927211	H	C	Profiling	Skin cancer	Vemurafenib R@A375 cell line BR1	SILAC	TiO2	Q Exactive HF	['Present ']	Q86UE8-2	TLK2	S99	Prat_1362
30890564	PGTSPGRSVPPVARSSPQHSLSNPLPRRVEQ	SS(ph)PQHS(ph)LS(ph)NPLPR	0.84994	H	C	Profiling	Skin cancer	Vemurafenib R@A375 cell line BR1	SILAC	TiO2	Q Exactive HF	['Present ']	Q86UE8-2	TLK2	S111	Prat_1362
30890564	PGTSPGRSVPPVARSSPQHSLSNPLPRRVEQ	SS(ph)PQHS(ph)LS(ph)NPLPR	0.84994	H	C	Profiling	Skin cancer	Vemurafenib R@A375 cell line BR1	SILAC	TiO2	Q Exactive HF	['Present ']	Q86UE8-2	TLK2	S111	Prat_1362
30890564	PGRSVPPVARSSPQHSLSNPLPRRVEQPLYG	SS(ph)PQHS(ph)LS(ph)NPLPR	0.994473	H	C	Profiling	Skin cancer	Vemurafenib R@A375 cell line BR2	SILAC	TiO2	Q Exactive HF	['Present ']	Q86UE8-2	TLK2	S115	Prat_1363
30890564	PGRSVPPVARSSPQHSLSNPLPRRVEQPLYG	SS(ph)PQHS(ph)LS(ph)NPLPR	0.994473	H	C	Profiling	Skin cancer	Vemurafenib S@A375 cell line BR2	SILAC	TiO2	Q Exactive HF	['Present ']	Q86UE8-2	TLK2	S115	Prat_1366
31665227	NDQRNRKRKAEPYETSQGKGTPRGHKISDYF		0.894729	H	C	Profiling	Cancer	14H@HEK293 cells	TMT	TiO2	Orbitrap Fusion Tribrid	[19.11238, 19.01048, 19.06447]	Q86UE8-2	TLK2	S73	Prat_1
31665227	NDQRNRKRKAEPYETSQGKGTPRGHKISDYF		0.894729	H	C	Profiling	Cancer	14H@HEK293 cells	TMT	TiO2	Orbitrap Fusion Tribrid	[19.92564, 20.00374, 20.48089]	Q86UE8-2	TLK2	S73	Prat_1
31665227	PGRSVPPVARSSPQHSLSNPLPRRVEQPLYG		0.986834	H	C	Profiling	Cancer	14H@HEK293 cells	TMT	TiO2	Orbitrap Fusion Tribrid	[20.64421, 20.94657, 20.82353]	Q86UE8-2	TLK2	S115	Prat_1
31665227	NDQRNRKRKAEPYETSQGKGTPRGHKISDYF		0.894729	H	C	Profiling	Cancer	DMSO@HEK293 cells	TMT	TiO2	Orbitrap Fusion Tribrid	[18.95353, 19.1437, 19.33628]	Q86UE8-2	TLK2	S73	Prat_333
31665227	NDQRNRKRKAEPYETSQGKGTPRGHKISDYF		0.894729	H	C	Profiling	Cancer	DMSO@HEK293 cells	TMT	TiO2	Orbitrap Fusion Tribrid	[20.07953, 19.33505, 19.81112]	Q86UE8-2	TLK2	S73	Prat_333
31665227	PGRSVPPVARSSPQHSLSNPLPRRVEQPLYG		0.986834	H	C	Profiling	Cancer	DMSO@HEK293 cells	TMT	TiO2	Orbitrap Fusion Tribrid	[20.8173, 21.1767, 21.11401]	Q86UE8-2	TLK2	S115	Prat_333
31665227	NDQRNRKRKAEPYETSQGKGTPRGHKISDYF		0.885738	H	C	Profiling	Cancer	KO-SGK3@HEK293	TMT	TiO2	Orbitrap Fusion Tribrid	[16.44476, 16.32509, 16.50028, 16.63821]	Q86UE8-2	TLK2	S73	Prat_687
31665227	RKRKAEPYETSQGKGTPRGHKISDYFEFAGG		0.953739	H	C	Profiling	Cancer	KO-SGK3@HEK293	TMT	TiO2	Orbitrap Fusion Tribrid	[15.56272, 15.5417, 15.55375, 15.59222]	Q86UE8-2	TLK2	T78	Prat_687
31665227	PRGHKISDYFEFAGGSAPGTSPGRSVPPVAR		0.997624	H	C	Profiling	Cancer	KO-SGK3@HEK293	TMT	TiO2	Orbitrap Fusion Tribrid	[13.20151, 13.33036, 13.3581, 12.8572]	Q86UE8-2	TLK2	S94	Prat_687
31665227	NDQRNRKRKAEPYETSQGKGTPRGHKISDYF		0.894729	H	C	Profiling	Cancer	MK2206@HEK293	TMT	TiO2	Orbitrap Fusion Tribrid	[19.00648, 18.87538, 18.78867]	Q86UE8-2	TLK2	S73	Prat_731
31665227	NDQRNRKRKAEPYETSQGKGTPRGHKISDYF		0.894729	H	C	Profiling	Cancer	MK2206@HEK293	TMT	TiO2	Orbitrap Fusion Tribrid	[19.74887, 19.65974, 19.25638]	Q86UE8-2	TLK2	S73	Prat_731
31665227	PGRSVPPVARSSPQHSLSNPLPRRVEQPLYG		0.986834	H	C	Profiling	Cancer	MK2206@HEK293	TMT	TiO2	Orbitrap Fusion Tribrid	[20.73835, 20.78237, 21.09732]	Q86UE8-2	TLK2	S115	Prat_731
31665227	NDQRNRKRKAEPYETSQGKGTPRGHKISDYF		0.885738	H	C	Profiling	Cancer	WT-SGK3@HEK293	TMT	TiO2	Orbitrap Fusion Tribrid	[16.34256, 16.39205, 16.3954, 16.38532]	Q86UE8-2	TLK2	S73	Prat_1379
31665227	RKRKAEPYETSQGKGTPRGHKISDYFEFAGG		0.953739	H	C	Profiling	Cancer	WT-SGK3@HEK293	TMT	TiO2	Orbitrap Fusion Tribrid	[15.39874, 15.46722, 15.59805, 15.43827]	Q86UE8-2	TLK2	T78	Prat_1379
31665227	PRGHKISDYFEFAGGSAPGTSPGRSVPPVAR		0.997624	H	C	Profiling	Cancer	WT-SGK3@HEK293	TMT	TiO2	Orbitrap Fusion Tribrid	[12.83763, 13.08846, 12.95492, 13.09507]	Q86UE8-2	TLK2	S94	Prat_1379
32755597	ISDYFEFAGGSAPGTSPGRSVPPVARSSPQH	ISDYFEFAGGSAPGTS(ph)PGR	0.988327	H	C	profiling	Liver Cancer	FZD2-RNAi@HCC	Labelling Not mention	IMAC	Orbitrap Elite or Orbitrap Fusion Lumos Tribrid	[-2.521441, -2.755411, -1.164797, -1.161119]	Q86UE8-2	TLK2	S99	Prat_476
32755597	ISDYFEFAGGSAPGTSPGRSVPPVARSSPQH	ISDYFEFAGGSAPGTS(ph)PGR	0.988327	H	C	profiling	Liver Cancer	WT-FZD2-RNAi@HCC	Labelling Not mention	IMAC	Orbitrap Elite or Orbitrap Fusion Lumos Tribrid	[-3.234076]	Q86UE8-2	TLK2	S99	Prat_1378
33819647	PGRSVPPVARSSPQHSLSNPLPRRVEQPLYG	SSPQHS(ph)LS(ph)NPLPR	0.997528	H	C	Profiling	osteosarcoma	IR-RNAB@U2OS cell	Label free	TiO2	Q Exactive HF	[21.616700440556, 21.9012992137079, 21.0013516554825]	Q86UE8-2	TLK2	S115	Prat_632
34417301	CDPYLLPHIRKSVSTSSPAGAAIASTSGASN	SVSTS(ph)SPAGAAIASTSGASNNSSSN	0.791368	H	C	Profiling	KIF2A	Mitotic arrest G1@RPE1 cells	SILAC	TiO2	Orbitrap	[0, 0.0]	Q86UE8-2	TLK2	S730	Prat_724
34417301	CDPYLLPHIRKSVSTSSPAGAAIASTSGASN	SVSTS(ph)SPAGAAIASTSGASNNSSSN	0.791368	H	C	Profiling	KIF2A	DKK1@RPE1 cells	SILAC	TiO2	Orbitrap	[0, 0.0]	Q86UE8-2	TLK2	S730	Prat_267
34974192	APGTSPGRSVPPVARSSPQHSLSNPLPRRVE	S(ph)SPQHSLSNPLPR	0.978182	H	C	Profiling	Mitophagy	CCP(0h)@C431A-Parkin HeLa cells	Dimethyl Labeling	IMAC	Q Exactive HF	[19854000, 0, 0, 5406400]	Q86UE8-2	TLK2	S110	Prat_141
34974192	APGTSPGRSVPPVARSSPQHSLSNPLPRRVE	S(ph)SPQHSLSNPLPR	0.978182	H	C	Profiling	Mitophagy	CCP(0h)@WT Parkin HeLa cells	Dimethyl Labeling	IMAC	Q Exactive HF	[17808000, 0, 0, 26001000]	Q86UE8-2	TLK2	S110	Prat_142
34974192	APGTSPGRSVPPVARSSPQHSLSNPLPRRVE	S(ph)SPQHSLSNPLPR	0.978182	H	C	Profiling	Mitophagy	CCP(12h)@C431A-Parkin HeLa cells	Dimethyl Labeling	IMAC	Q Exactive HF	[0, 8280900]	Q86UE8-2	TLK2	S110	Prat_143
34974192	APGTSPGRSVPPVARSSPQHSLSNPLPRRVE	S(ph)SPQHSLSNPLPR	0.978182	H	C	Profiling	Mitophagy	CCP(12h)@WT Parkin HeLa cells	Dimethyl Labeling	IMAC	Q Exactive HF	[0, 46365000]	Q86UE8-2	TLK2	S110	Prat_144
34974192	APGTSPGRSVPPVARSSPQHSLSNPLPRRVE	S(ph)SPQHSLSNPLPR	0.978182	H	C	Profiling	Mitophagy	CCP(18h)@C431A-Parkin HeLa cells	Dimethyl Labeling	IMAC	Q Exactive HF	[0, 9753900]	Q86UE8-2	TLK2	S110	Prat_145
34974192	APGTSPGRSVPPVARSSPQHSLSNPLPRRVE	S(ph)SPQHSLSNPLPR	0.978182	H	C	Profiling	Mitophagy	CCP(18h)@WT Parkin HeLa cells	Dimethyl Labeling	IMAC	Q Exactive HF	[0, 65954000]	Q86UE8-2	TLK2	S110	Prat_146
34974192	APGTSPGRSVPPVARSSPQHSLSNPLPRRVE	S(ph)SPQHSLSNPLPR	0.978182	H	C	Profiling	Mitophagy	CCP(2h)@C431A-Parkin HeLa cells	Dimethyl Labeling	IMAC	Q Exactive HF	[26780000, 0]	Q86UE8-2	TLK2	S110	Prat_147
34974192	APGTSPGRSVPPVARSSPQHSLSNPLPRRVE	S(ph)SPQHSLSNPLPR	0.978182	H	C	Profiling	Mitophagy	CCP(2h)@WT Parkin HeLa cells	Dimethyl Labeling	IMAC	Q Exactive HF	[25210000, 0]	Q86UE8-2	TLK2	S110	Prat_148
34974192	APGTSPGRSVPPVARSSPQHSLSNPLPRRVE	S(ph)SPQHSLSNPLPR	0.978182	H	C	Profiling	Mitophagy	CCP(6h)@C431A-Parkin HeLa cells	Dimethyl Labeling	IMAC	Q Exactive HF	[37966000, 0]	Q86UE8-2	TLK2	S110	Prat_149
34974192	APGTSPGRSVPPVARSSPQHSLSNPLPRRVE	S(ph)SPQHSLSNPLPR	0.978182	H	C	Profiling	Mitophagy	CCP(6h)@WT Parkin HeLa cells	Dimethyl Labeling	IMAC	Q Exactive HF	[26160000, 0]	Q86UE8-2	TLK2	S110	Prat_150
28539327	GSAPGTSPGRSVP	ISDYFEFAGGSAPGTS(ph)PGR	30.8348	H	C	Profiling	Lung carcinoma	Birinipant(15min)+TNF-alpha(10min)@H1299 cells	TMT	TiO2	Orbitrap Fusion	[08662249474786575,09221503084069188,0.13445267078466047,]	Q86UE8	TLK2	S99	Prat_99
28539327	GSAPGTSPGRSVP	ISDYFEFAGGSAPGTS(ph)PGR	30.8348	H	C	Profiling	Lung carcinoma	DMSO@H1299 cells	TMT	TiO2	Orbitrap Fusion	[0.12275017572960407,08154357831793677,0.12022042327396211,0.10141783823106854]	Q86UE8	TLK2	S99	Prat_321
28539327	GSAPGTSPGRSVP	ISDYFEFAGGSAPGTS(ph)PGR	30.8348	H	C	Profiling	Lung carcinoma	TNF-alpha@H1299 cells	TMT	TiO2	Orbitrap Fusion	[07638890674631042,0.10281795459187608,08157092673602391,]	Q86UE8	TLK2	S99	Prat_1210
29154753		RKAEPYET(ph)S(ph)QGKGTPG	0.98	H	C	Profiling	Stimuli	Mitotic arrest@RPE-1 cell	SILAC	TiO2	Q-Exactive Plus	['Present', 'Present']	Q86UE8	TLK2	S73	Prat_726
29154753		RKAEPYET(ph)S(ph)QGKGTPG	0.98	H	C	Profiling	Stimuli	Mitotic arrest@RPE-1 cell	SILAC	TiO2	Q-Exactive Plus	['Present', 'Present']	Q86UE8	TLK2	T72	Prat_726
31350469		SSPQHS(ph)LS(ph)NPLPR	Class 1	H	C	Profiling	Skin cancer	Dabrafenib@A375 cell line	SILAC	TiO2	Q Exactive	[0.0, 0.54809, 0.08263]	Q86UE8	TLK2	S115	Prat_236
31350469		SSPQHS(ph)LS(ph)NPLPR	Class 1	H	C	Profiling	Skin cancer	Dabrafenib@A375 cell line	SILAC	TiO2	Q Exactive	[0.0, 0.54809, 0.08263]	Q86UE8	TLK2	S117	Prat_236
31350469		SSPQHS(ph)LS(ph)NPLPR	Class 1	H	C	Profiling	Skin cancer	Dabrafenib@A375 cell line	SILAC	TiO2	Q Exactive	[0.0, 0.31693, -0.12106]	Q86UE8	TLK2	S115	Prat_236
31350469		SSPQHS(ph)LS(ph)NPLPR	Class 1	H	C	Profiling	Skin cancer	Dabrafenib@A375 cell line	SILAC	TiO2	Q Exactive	[0.0, 0.31693, -0.12106]	Q86UE8	TLK2	S117	Prat_236
31350469		SSPQHS(ph)LS(ph)NPLPR	Class 1	H	C	Profiling	Skin cancer	Trametinib@A375 cell line	SILAC	TiO2	Q Exactive	[0.0, 0.1887, -0.23168]	Q86UE8	TLK2	S115	Prat_1226
31350469		SSPQHS(ph)LS(ph)NPLPR	Class 1	H	C	Profiling	Skin cancer	Trametinib@A375 cell line	SILAC	TiO2	Q Exactive	[0.0, 0.1887, -0.23168]	Q86UE8	TLK2	S117	Prat_1226
31350469		SSPQHS(ph)LS(ph)NPLPR	Class 1	H	C	Profiling	Skin cancer	Trametinib@A375 cell line	SILAC	TiO2	Q Exactive	[0.0, 0.2509, -0.30426]	Q86UE8	TLK2	S115	Prat_1226
31350469		SSPQHS(ph)LS(ph)NPLPR	Class 1	H	C	Profiling	Skin cancer	Trametinib@A375 cell line	SILAC	TiO2	Q Exactive	[0.0, 0.2509, -0.30426]	Q86UE8	TLK2	S117	Prat_1226
20097925	PPVARSSPQHSLS	SS(ph)PQHSLSNPLPR	0.905485	H	C	Profiling	mitotic progression	Telophase@HeLa S cells	SILAC	TiO2	LTQ-Orbitrap	['Present', 'Present', 'Present', 'Present']	Q86UE8	TLK2	S111	Prat_1164
20097925	PPVARSSPQHSLS	SS(ph)PQHSLSNPLPR	0.905485	H	C	Profiling	mitotic progression	Metaphase@HeLa S cells	SILAC	TiO2	LTQ-Orbitrap	['Present', 'Present', 'Present', 'Present']	Q86UE8	TLK2	S111	Prat_717
20097925	PPVARSSPQHSLS	SS(ph)PQHSLSNPLPR	0.905485	H	C	Profiling	mitotic progression	Prometaphase@HeLa S cells	SILAC	TiO2	LTQ-Orbitrap	['Present', 'Present', 'Present', 'Present']	Q86UE8	TLK2	S111	Prat_925
20363803	LYGLDGSAAKEAT	RVEQPLYGLDGS(ph)AAK	0.999992	H	C	Profiling	Signaling network	Ang II(15min)@AT1R-HEK cell line	SILAC	TIO2	LTQ-Orbitrap	[]	Q86UE8	TLK2	S134	Prat_61
20363803	LYGLDGSAAKEAT	RVEQPLYGLDGS(ph)AAK	0.999992	H	C	Profiling	Signaling network	Ang II(153min)@AT1R-HEK cell line	SILAC	TIO2	LTQ-Orbitrap	[0.74938]	Q86UE8	TLK2	S134	Prat_60
20363803	LYGLDGSAAKEAT	RVEQPLYGLDGS(ph)AAK	0.999992	H	C	Profiling	Signaling network	SII Ang II(15min)@AT1R-HEK cell line	SILAC	TIO2	LTQ-Orbitrap	[]	Q86UE8	TLK2	S134	Prat_1093
20363803	LYGLDGSAAKEAT	RVEQPLYGLDGS(ph)AAK	0.999992	H	C	Profiling	Signaling network	SII Ang II(3min)@AT1R-HEK cell line	SILAC	TIO2	LTQ-Orbitrap	[0.9141]	Q86UE8	TLK2	S134	Prat_1094
20873877	RSSPQHSLSNPLP	SSPQHS(ph)LSNPLPR	0.991868	H	C	Profiling	No Disease	Collisional induced dissociation-CID1@HeLa S3 cells	Label free	TiO2	LTQ-Orbitrap Velos instrument	[2476200.0]	Q86UE8	TLK2	S115	Prat_189
20873877	CSVGSLSDKEVET	GPLNSESSNQSLCSVGS(ph)LS(ph)DKEVETPEKK	0.953884	H	C	Profiling	No Disease	Collisional induced dissociation-CID1@HeLa S3 cells	Label free	TiO2	LTQ-Orbitrap Velos instrument	[11119000.0]	Q86UE8	TLK2	S46	Prat_189
21406692	RKAEPYETSQGK	RKAEPYET(ph)SQGK	0.87	H	C	Profiling	no disease	NCM(1h)@HUES9 cell	Label free	TiO2	Q Exactive HF	['Presnt']	Q86UE8	TLK2	T72	Prat_778
21406692	RKAEPYETSQGK	RKAEPYET(ph)SQGK	0.87	H	C	Profiling	no disease	NCM(24h)@HUES9 cell	Label free	TiO2	Q Exactive HF	['Presnt']	Q86UE8	TLK2	T72	Prat_779
21406692	RKAEPYETSQGK	RKAEPYET(ph)SQGK	0.87	H	C	Profiling	no disease	NCM(6h)@HUES9 cell	Label free	TiO2	Q Exactive HF	['Presnt']	Q86UE8	TLK2	T72	Prat_781
21406692	RKAEPYETSQGK	RKAEPYET(ph)SQGK	0.87	H	C	Profiling	no disease	PMA(1h)@HUES9 cell	Label free	TiO2	Q Exactive HF	['Present']	Q86UE8	TLK2	T72	Prat_908
21406692	RKAEPYETSQGK	RKAEPYET(ph)SQGK	0.87	H	C	Profiling	no disease	PMA(24h)@HUES9 cell	Label free	TiO2	Q Exactive HF	['Present']	Q86UE8	TLK2	T72	Prat_909
21406692	RKAEPYETSQGK	RKAEPYET(ph)SQGK	0.87	H	C	Profiling	no disease	PMA(30min)@HUES9 cell	Label free	TiO2	Q Exactive HF	['Present']	Q86UE8	TLK2	T72	Prat_911
21406692	RKAEPYETSQGK	RKAEPYET(ph)SQGK	0.87	H	C	Profiling	no disease	PMA(6h)@HUES9 cell	Label free	TiO2	Q Exactive HF	['Present']	Q86UE8	TLK2	T72	Prat_915
22424773	AEPYETSQGKGTP	AEPYETS(ph)QGK	0.89655	H	C	Profiling	DNA damage response	IR(1h)@U2OS cells	SILAC	TiO2	LTQ Orbitrap	['Present', 'Present', 'Present', 'Present']	Q86UE8	TLK2	S73	Prat_635
22424773	VPPVARSSPQHSL	S(ph)S(ph)PQHS(ph)LSNPLPR	0.916369	H	C	Profiling	DNA damage response	IR(1h)@U2OS cells	SILAC	TiO2	LTQ Orbitrap	['Present', 'Present', 'Present', 'Present']	Q86UE8	TLK2	S110	Prat_635
22424773	PLNSESSNQSLCS	GPLNSES(ph)S(ph)NQSLCSVGSLSDK	0.917953	H	C	Profiling	DNA damage response	IR(1h)@U2OS cells	SILAC	TiO2	LTQ Orbitrap	['Present', 'Present', 'Present', 'Present']	Q86UE8	TLK2	S35	Prat_635
22424773	AEPYETSQGKGTP	AEPYETS(ph)QGK	0.89655	H	C	Profiling	DNA damage response	DMSO (IR study)@U2OS cells	SILAC	TiO2	LTQ Orbitrap	['Present', 'Present', 'Present', 'Present']	Q86UE8	TLK2	S73	Prat_269
22424773	VPPVARSSPQHSL	S(ph)S(ph)PQHS(ph)LSNPLPR	0.916369	H	C	Profiling	DNA damage response	DMSO (IR study)@U2OS cells	SILAC	TiO2	LTQ Orbitrap	['Present', 'Present', 'Present', 'Present']	Q86UE8	TLK2	S110	Prat_269
22424773	PLNSESSNQSLCS	GPLNSES(ph)S(ph)NQSLCSVGSLSDK	0.917953	H	C	Profiling	DNA damage response	DMSO (IR study)@U2OS cells	SILAC	TiO2	LTQ Orbitrap	['Present', 'Present', 'Present', 'Present']	Q86UE8	TLK2	S35	Prat_269
23898821	PPVARSSPQHSLS		>75%	H	C	Profiling	Lung cancer	Untreated@H3122 cell line	mTRAQ	IMAC	Q Exactive	['Present']	Q86UE8	TLK2	S111	Prat_1322
23898821	RSSPQHSLSNPLP		>75%	H	C	Profiling	Lung cancer	Untreated@H3122 cell line	mTRAQ	IMAC	Q Exactive	['Present']	Q86UE8	TLK2	S115	Prat_1322
23898821	SPQHSLSNPLPRR		>75%	H	C	Profiling	Lung cancer	Untreated@H3122 cell line	mTRAQ	IMAC	Q Exactive	['Present']	Q86UE8	TLK2	S117	Prat_1322
23898821	CSVGSLSDKEVET		>75%	H	C	Profiling	Lung cancer	Untreated@H3122 cell line	mTRAQ	IMAC	Q Exactive	['Present']	Q86UE8	TLK2	S46	Prat_1322
23898821	LYGLDGSAAKEAT		>75%	H	C	Profiling	Lung cancer	Untreated@H3122 cell line	mTRAQ	IMAC	Q Exactive	['Present']	Q86UE8	TLK2	S134	Prat_1322
23898821	PPVARSSPQHSLS		>75%	H	C	Profiling	Lung cancer	Untreated@H3122 cell line	SILAC	IMAC	Q Exactive	['Present']	Q86UE8	TLK2	S111	Prat_1322
23898821	RSSPQHSLSNPLP		>75%	H	C	Profiling	Lung cancer	Untreated@H3122 cell line	SILAC	IMAC	Q Exactive	['Present']	Q86UE8	TLK2	S115	Prat_1322
23898821	SPQHSLSNPLPRR		>75%	H	C	Profiling	Lung cancer	Untreated@H3122 cell line	SILAC	IMAC	Q Exactive	['Present']	Q86UE8	TLK2	S117	Prat_1322
23898821	CSVGSLSDKEVET		>75%	H	C	Profiling	Lung cancer	Untreated@H3122 cell line	SILAC	IMAC	Q Exactive	['Present']	Q86UE8	TLK2	S46	Prat_1322
23898821	LYGLDGSAAKEAT		>75%	H	C	Profiling	Lung cancer	Untreated@H3122 cell line	SILAC	IMAC	Q Exactive	['Present']	Q86UE8	TLK2	S134	Prat_1322
23898821	PPVARSSPQHSLS		>75%	H	C	Profiling	Lung cancer	Crizotinib@H3122 cell line	mTRAQ	IMAC	Q Exactive	['Present']	Q86UE8	TLK2	S111	Prat_207
23898821	RSSPQHSLSNPLP		>75%	H	C	Profiling	Lung cancer	Crizotinib@H3122 cell line	mTRAQ	IMAC	Q Exactive	['Present']	Q86UE8	TLK2	S115	Prat_207
23898821	SPQHSLSNPLPRR		>75%	H	C	Profiling	Lung cancer	Crizotinib@H3122 cell line	mTRAQ	IMAC	Q Exactive	['Present']	Q86UE8	TLK2	S117	Prat_207
23898821	CSVGSLSDKEVET		>75%	H	C	Profiling	Lung cancer	Crizotinib@H3122 cell line	mTRAQ	IMAC	Q Exactive	['Present']	Q86UE8	TLK2	S46	Prat_207
23898821	LYGLDGSAAKEAT		>75%	H	C	Profiling	Lung cancer	Crizotinib@H3122 cell line	mTRAQ	IMAC	Q Exactive	['Present']	Q86UE8	TLK2	S134	Prat_207
23898821	PPVARSSPQHSLS		>75%	H	C	Profiling	Lung cancer	Crizotinib@H3122 cell line	SILAC	IMAC	Q Exactive	['Present']	Q86UE8	TLK2	S111	Prat_207
23898821	RSSPQHSLSNPLP		>75%	H	C	Profiling	Lung cancer	Crizotinib@H3122 cell line	SILAC	IMAC	Q Exactive	['Present']	Q86UE8	TLK2	S115	Prat_207
23898821	SPQHSLSNPLPRR		>75%	H	C	Profiling	Lung cancer	Crizotinib@H3122 cell line	SILAC	IMAC	Q Exactive	['Present']	Q86UE8	TLK2	S117	Prat_207
23898821	CSVGSLSDKEVET		>75%	H	C	Profiling	Lung cancer	Crizotinib@H3122 cell line	SILAC	IMAC	Q Exactive	['Present']	Q86UE8	TLK2	S46	Prat_207
23898821	LYGLDGSAAKEAT		>75%	H	C	Profiling	Lung cancer	Crizotinib@H3122 cell line	SILAC	IMAC	Q Exactive	['Present']	Q86UE8	TLK2	S134	Prat_207
23898821	VPPVARSSPQHSL	S(ph)S(ph)PQHS(ph)LSNPLPR	0.760239	H	C	Profiling	Lung cancer	Crizotinib@H3122 cell line	SILAC	IMAC	Q Exactive	[]	Q86UE8	TLK2	S110	Prat_207
23898821	PPVARSSPQHSLS	S(ph)S(ph)PQHS(ph)LSNPLPR	0.760239	H	C	Profiling	Lung cancer	Crizotinib@H3122 cell line	SILAC	IMAC	Q Exactive	[]	Q86UE8	TLK2	S111	Prat_207
24144214	GPLNSESSNQSLCSVGSLSDKEVETPEKK	GPLNSESSNQSLCSVGSLS(ph)DKEVETPEKK	>75%	H	C	Profiling	fractionation experiments	ERLIC-SCX-SPE fractionation exp@HeLa cell line	Label free	TiO2	LTQ Orbitrap XL	[3358100.0]	Q86UE8	TLK2	S46	Prat_436
24144214	GPLNSESSNQSLCSVGSLSDKEVETPEKK	GPLNSESSNQSLCSVGSLS(ph)DKEVETPEKK	>75%	H	C	Profiling	fractionation experiments	ERLIC-SPE fractionation exp@HeLa cell line	Label free	TiO2	LTQ Orbitrap XL	[3358100.0]	Q86UE8	TLK2	S46	Prat_438
24173317		RVEQPLYGLDGS(ph)AAK	1	H	C	Profiling	Neurological disorders	Human embryonic stem cells (hESCs)	Dimethy labeling	SIMAC+TiO2	LTQ-Orbitrap Velos	['Present', 'Present', 'Present', 'Present', 'Present', 'Present']	Q86UE8	TLK2	S134	Prat_560
24173317		RVEQPLYGLDGS(ph)AAK	1	H	C	Profiling	Neurological disorders	Parental neural stem cells (NSCs)	Dimethy labeling	SIMAC+TiO2	LTQ-Orbitrap Velos	['Present', 'Present', 'Present', 'Present', 'Present', 'Present']	Q86UE8	TLK2	S134	Prat_828
24850871	NSESSNQSLCSVGSLSDKEVETPEKKQNDQR	_GPLNSESSNQSLCSVGSLS(ph)DKEVETPEK_	0.932406	H	C	profiling	T cells stimulated with PGE2	PGE2(10min)-MS1@Jurkat T cells	Label Free	Ti-IMAC	LTQ-Orbitrap Elite	[]	Q86UE8	TLK2	S46	Prat_881
24850871	KISDYFEFAGGSAPGTSPGRSVPPVARSSPQ	_ISDYFEFAGGSAPGT(ph)SPGR_	0.976579	H	C	profiling	T cells stimulated with PGE2	PGE2(10min)-MS1@Jurkat T cells	Label Free	Ti-IMAC	LTQ-Orbitrap Elite	[]	Q86UE8	TLK2	T98	Prat_881
24850871	NSESSNQSLCSVGSLSDKEVETPEKKQNDQR	_GPLNSESSNQSLCSVGSLS(ph)DKEVETPEK_	0.932406	H	C	profiling	T cells stimulated with PGE2	PGE2(10min)-MS2@Jurkat T cells	Label Free	Ti-IMAC	LTQ-Orbitrap Elite	[]	Q86UE8	TLK2	S46	Prat_882
24850871	KISDYFEFAGGSAPGTSPGRSVPPVARSSPQ	_ISDYFEFAGGSAPGT(ph)SPGR_	0.976579	H	C	profiling	T cells stimulated with PGE2	PGE2(10min)-MS2@Jurkat T cells	Label Free	Ti-IMAC	LTQ-Orbitrap Elite	[]	Q86UE8	TLK2	T98	Prat_882
24850871	NSESSNQSLCSVGSLSDKEVETPEKKQNDQR	_GPLNSESSNQSLCSVGSLS(ph)DKEVETPEK_	0.932406	H	C	profiling	T cells stimulated with PGE2	PGE2(20min)-MS1@Jurkat T cells	Label Free	Ti-IMAC	LTQ-Orbitrap Elite	[]	Q86UE8	TLK2	S46	Prat_883
24850871	KISDYFEFAGGSAPGTSPGRSVPPVARSSPQ	_ISDYFEFAGGSAPGT(ph)SPGR_	0.976579	H	C	profiling	T cells stimulated with PGE2	PGE2(20min)-MS1@Jurkat T cells	Label Free	Ti-IMAC	LTQ-Orbitrap Elite	[-0.0639019]	Q86UE8	TLK2	T98	Prat_883
24850871	NSESSNQSLCSVGSLSDKEVETPEKKQNDQR	_GPLNSESSNQSLCSVGSLS(ph)DKEVETPEK_	0.932406	H	C	profiling	T cells stimulated with PGE2	PGE2(20min)-MS2@Jurkat T cells	Label Free	Ti-IMAC	LTQ-Orbitrap Elite	[]	Q86UE8	TLK2	S46	Prat_884
24850871	KISDYFEFAGGSAPGTSPGRSVPPVARSSPQ	_ISDYFEFAGGSAPGT(ph)SPGR_	0.976579	H	C	profiling	T cells stimulated with PGE2	PGE2(20min)-MS2@Jurkat T cells	Label Free	Ti-IMAC	LTQ-Orbitrap Elite	[-0.7357669]	Q86UE8	TLK2	T98	Prat_884
24850871	NSESSNQSLCSVGSLSDKEVETPEKKQNDQR	_GPLNSESSNQSLCSVGSLS(ph)DKEVETPEK_	0.932406	H	C	profiling	T cells stimulated with PGE2	PGE2(30min)-MS1@Jurkat T cells	Label Free	Ti-IMAC	LTQ-Orbitrap Elite	[]	Q86UE8	TLK2	S46	Prat_885
24850871	KISDYFEFAGGSAPGTSPGRSVPPVARSSPQ	_ISDYFEFAGGSAPGT(ph)SPGR_	0.976579	H	C	profiling	T cells stimulated with PGE2	PGE2(30min)-MS1@Jurkat T cells	Label Free	Ti-IMAC	LTQ-Orbitrap Elite	[0.1895623]	Q86UE8	TLK2	T98	Prat_885
24850871	NSESSNQSLCSVGSLSDKEVETPEKKQNDQR	_GPLNSESSNQSLCSVGSLS(ph)DKEVETPEK_	0.932406	H	C	profiling	T cells stimulated with PGE2	PGE2(30min)-MS2@Jurkat T cells	Label Free	Ti-IMAC	LTQ-Orbitrap Elite	[]	Q86UE8	TLK2	S46	Prat_886
24850871	KISDYFEFAGGSAPGTSPGRSVPPVARSSPQ	_ISDYFEFAGGSAPGT(ph)SPGR_	0.976579	H	C	profiling	T cells stimulated with PGE2	PGE2(30min)-MS2@Jurkat T cells	Label Free	Ti-IMAC	LTQ-Orbitrap Elite	[-0.108089]	Q86UE8	TLK2	T98	Prat_886
24850871	NSESSNQSLCSVGSLSDKEVETPEKKQNDQR	_GPLNSESSNQSLCSVGSLS(ph)DKEVETPEK_	0.932406	H	C	profiling	T cells stimulated with PGE2	PGE2(5min)-MS1@Jurkat T cells	Label Free	Ti-IMAC	LTQ-Orbitrap Elite	[]	Q86UE8	TLK2	S46	Prat_887
24850871	KISDYFEFAGGSAPGTSPGRSVPPVARSSPQ	_ISDYFEFAGGSAPGT(ph)SPGR_	0.976579	H	C	profiling	T cells stimulated with PGE2	PGE2(5min)-MS1@Jurkat T cells	Label Free	Ti-IMAC	LTQ-Orbitrap Elite	[]	Q86UE8	TLK2	T98	Prat_887
24850871	NSESSNQSLCSVGSLSDKEVETPEKKQNDQR	_GPLNSESSNQSLCSVGSLS(ph)DKEVETPEK_	0.932406	H	C	profiling	T cells stimulated with PGE2	PGE2(5min)-MS2@Jurkat T cells	Label Free	Ti-IMAC	LTQ-Orbitrap Elite	[]	Q86UE8	TLK2	S46	Prat_888
24850871	KISDYFEFAGGSAPGTSPGRSVPPVARSSPQ	_ISDYFEFAGGSAPGT(ph)SPGR_	0.976579	H	C	profiling	T cells stimulated with PGE2	PGE2(5min)-MS2@Jurkat T cells	Label Free	Ti-IMAC	LTQ-Orbitrap Elite	[]	Q86UE8	TLK2	T98	Prat_888
24850871	NSESSNQSLCSVGSLSDKEVETPEKKQNDQR	_GPLNSESSNQSLCSVGSLS(ph)DKEVETPEK_	0.932406	H	C	profiling	T cells stimulated with PGE2	PGE2(60min)-MS1@Jurkat T cells	Label Free	Ti-IMAC	LTQ-Orbitrap Elite	[]	Q86UE8	TLK2	S46	Prat_889
24850871	KISDYFEFAGGSAPGTSPGRSVPPVARSSPQ	_ISDYFEFAGGSAPGT(ph)SPGR_	0.976579	H	C	profiling	T cells stimulated with PGE2	PGE2(60min)-MS1@Jurkat T cells	Label Free	Ti-IMAC	LTQ-Orbitrap Elite	[]	Q86UE8	TLK2	T98	Prat_889
24850871	NSESSNQSLCSVGSLSDKEVETPEKKQNDQR	_GPLNSESSNQSLCSVGSLS(ph)DKEVETPEK_	0.932406	H	C	profiling	T cells stimulated with PGE2	PGE2(60min)-MS2@Jurkat T cells	Label Free	Ti-IMAC	LTQ-Orbitrap Elite	[]	Q86UE8	TLK2	S46	Prat_890
24850871	KISDYFEFAGGSAPGTSPGRSVPPVARSSPQ	_ISDYFEFAGGSAPGT(ph)SPGR_	0.976579	H	C	profiling	T cells stimulated with PGE2	PGE2(60min)-MS2@Jurkat T cells	Label Free	Ti-IMAC	LTQ-Orbitrap Elite	[-0.601707]	Q86UE8	TLK2	T98	Prat_890
24850871	NSESSNQSLCSVGSLSDKEVETPEKKQNDQR	_GPLNSESSNQSLCSVGSLS(ph)DKEVETPEK_	0.932406	H	C	profiling	T cells stimulated with PGE2	PGE2(0min)-MS1@Jurkat T cells	Label Free	Ti-IMAC	LTQ-Orbitrap Elite	[]	Q86UE8	TLK2	S46	Prat_879
24850871	KISDYFEFAGGSAPGTSPGRSVPPVARSSPQ	_ISDYFEFAGGSAPGT(ph)SPGR_	0.976579	H	C	profiling	T cells stimulated with PGE2	PGE2(0min)-MS1@Jurkat T cells	Label Free	Ti-IMAC	LTQ-Orbitrap Elite	[]	Q86UE8	TLK2	T98	Prat_879
24850871	NSESSNQSLCSVGSLSDKEVETPEKKQNDQR	_GPLNSESSNQSLCSVGSLS(ph)DKEVETPEK_	0.932406	H	C	profiling	T cells stimulated with PGE2	PGE2(0min)-MS1@Jurkat T cells	Label Free	Ti-IMAC	LTQ-Orbitrap Elite	[0.1399374]	Q86UE8	TLK2	S46	Prat_879
24850871	NSESSNQSLCSVGSLSDKEVETPEKKQNDQR	_GPLNSESSNQSLCSVGSLS(ph)DKEVETPEK_	0.932406	H	C	profiling	T cells stimulated with PGE2	PGE2(0min)-MS2@Jurkat T cells	Label Free	Ti-IMAC	LTQ-Orbitrap Elite	[]	Q86UE8	TLK2	S46	Prat_880
24850871	KISDYFEFAGGSAPGTSPGRSVPPVARSSPQ	_ISDYFEFAGGSAPGT(ph)SPGR_	0.976579	H	C	profiling	T cells stimulated with PGE2	PGE2(0min)-MS2@Jurkat T cells	Label Free	Ti-IMAC	LTQ-Orbitrap Elite	[]	Q86UE8	TLK2	T98	Prat_880
24961811	PLYGLDGSAAKEATE	RVEQPLYGLDGS(ph)AAK	100	H	C	Profiling	Cancer	BRAFV600E+OISb(3d)@HDF cells	Label free	Ti4+-IMAC	LTQ-Orbitrap Velos	['Present', 'Present', 'Present', 'Present', 'Present', 'Present']	Q86UE8	TLK2	S134	Prat_110
24961811	PLYGLDGSAAKEATE	RVEQPLYGLDGS(ph)AAK	100	H	C	Profiling	Cancer	BRAFV600E+OIS(3d)@HDF cells	Label free	Ti4+-IMAC	LTQ-Orbitrap Velos	['Present', 'Present', 'Present', 'Present', 'Present', 'Present']	Q86UE8	TLK2	S134	Prat_108
24961811	PLYGLDGSAAKEATE	RVEQPLYGLDGS(ph)AAK	100	H	C	Profiling	Cancer	Cycling control(3d)@HDF cells	Label free	Ti4+-IMAC	LTQ-Orbitrap Velos	['Present', 'Present', 'Present', 'Present', 'Present', 'Present']	Q86UE8	TLK2	S134	Prat_229
25311616		KSVSTSSPAGAAIASTSGASNNSSS(ph)N	16.2	H	C	Profiling	Autophagy inhibition	Resveratrol@MCF7 cells	SILAC	IMAC	Linear ion trap-orbitrap hybrid	['Present', 'Present', 'Present', 'Present']	Q86UE8	TLK2	S771	Prat_957
25311616		KSVSTSSPAGAAIASTSGASNNSSS(ph)N	13.2	H	C	Profiling	Autophagy inhibition	Resveratrol@MCF7 cells	SILAC	IMAC	Linear ion trap-orbitrap hybrid	['Present', 'Present', 'Present', 'Present']	Q86UE8	TLK2	S771	Prat_957
25311616		KSVSTSSPAGAAIASTSGASNNSSS(ph)N	16.2	H	C	Profiling	Autophagy inhibition	Serum starvation@MCF7 cells	SILAC	IMAC	Linear ion trap-orbitrap hybrid	['Present', 'Present', 'Present', 'Present']	Q86UE8	TLK2	S771	Prat_1078
25311616		KSVSTSSPAGAAIASTSGASNNSSS(ph)N	13.2	H	C	Profiling	Autophagy inhibition	Serum starvation@MCF7 cells	SILAC	IMAC	Linear ion trap-orbitrap hybrid	['Present', 'Present', 'Present', 'Present']	Q86UE8	TLK2	S771	Prat_1078
26055452	AEPYETSQGKGTP		0.965189	H	C	Profiling	Cervix carcinoma	MG132+RO3306@HeLa cell line	SILAC	TiO2	LTQ-Orbitrap Velos Pro	['Present', 'Present', 'Present', 'Present', 'Present']	Q86UE8	TLK2	S73	Prat_720
26055452	AEPYETSQGKGTP		0.965189	H	C	Profiling	Cervix carcinoma	MG132+DMSO@HeLa cell line	SILAC	TiO2	LTQ-Orbitrap Velos Pro	['Present', 'Present', 'Present', 'Present', 'Present']	Q86UE8	TLK2	S73	Prat_719
26503514		ISDYFEFAGGSAPGTS(ph)PGR	0.999	H	C	Profiling	FGF signaling	FGF1@HEK293 cells-LC-MSMS	SILAC	TiO2	Orbitrap Velos ETD	['Present', 'Present', 'Present', 'Present', 'Present']	Q86UE8	TLK2	S99	Prat_464
26503514		ISDYFEFAGGSAPGTS(ph)PGR	0.999	H	C	Profiling	FGF signaling	SU5402@HEK293 cells-LC-MSMS	SILAC	TiO2	Orbitrap Velos ETD	['Present', 'Present', 'Present', 'Present', 'Present']	Q86UE8	TLK2	S99	Prat_1154
26503514		ISDYFEFAGGSAPGTS(ph)PGR	0.999	H	C	Profiling	FGF signaling	Dasatinib@HEK293 cells-LC-MSMS	SILAC	TiO2	Orbitrap Velos ETD	['Present', 'Present', 'Present', 'Present', 'Present']	Q86UE8	TLK2	S99	Prat_243
27135362	VGVSKGPLNSESSNQSLCSVGSLSDKEVETP		0.995295	H	C	Profiling	Breast Cancer	Metformin@MCF7 cells	Label free	TiO2	Q Exactive	[25.35991, 25.3072, 25.78659]	Q86UE8	TLK2	S38	Prat_718
27135362	VGVSKGPLNSESSNQSLCSVGSLSDKEVETP		0.995295	H	C	Profiling	Breast Cancer	Metformin@MCF7 cells	Label free	TiO2	Q Exactive	[22.8272, 21.37045]	Q86UE8	TLK2	S38	Prat_718
27135362	VGVSKGPLNSESSNQSLCSVGSLSDKEVETP		0.995295	H	C	Profiling	Breast Cancer	Untreated@MCF7 cells	Label free	TiO2	Q Exactive	[24.61941, 24.61015]	Q86UE8	TLK2	S38	Prat_1344
27135362	VGVSKGPLNSESSNQSLCSVGSLSDKEVETP		0.995295	H	C	Profiling	Breast Cancer	Untreated@MCF7 cells	Label free	TiO2	Q Exactive	[23.00055, 23.1102]	Q86UE8	TLK2	S38	Prat_1344
27642862	TSQGKGTPRGHKISDYFEFAGGSAPGTSPGR	ISDY(ph)FEFAGGSAPGTSPGR	0.783038	H	C	Profile	Enrichment-study	Sequential enrichment(4G10/SB)S1A2-S1	Label-free	Src-superbinder or sequencial enrichment	LTQ-Orbitrap Velos	[0.0, 224200.0, 0.0]	Q86UE8	TLK2	Y87	Prat_1074
27642862	TSQGKGTPRGHKISDYFEFAGGSAPGTSPGR	ISDY(ph)FEFAGGSAPGTSPGR	0.964578	H	C	Profile	Enrichment-study	Sequential enrichment(4G10/SB)S1S2-S1	Label-free	Src-superbinder or sequencial enrichment	LTQ-Orbitrap Velos	[236020.0, 239210.0, 0.0]	Q86UE8	TLK2	Y87	Prat_1075
27642862	ISDYFEFAGGSAPGTSPGRSVPPVARSSPQH	ISDYFEFAGGSAPGTS(ph)PGR	0.94441	H	C	Profile	Enrichment-study	Sequential enrichment(4G10/SB)S1S2-S2	Label-free	Src-superbinder or sequencial enrichment	LTQ-Orbitrap Velos	[0.0, 34039.0, 0.0]	Q86UE8	TLK2	S99	Prat_1076
28796482	TSQGKGTPRGHKISDYFEFAGGSAPGTSPGR	ISDY(ph)FEFAGGSAPGTS(ph)PGR	0.996348	H	C	Profiling	Enrichment analysis	Pervanadate+SH2 superbinderNi2+ -NTA A1@Jurkat T cells	Dimethy labeling	Ti4+IMAC	Q Exactive	[0, 0, 0, 0]	Q86UE8	TLK2	Y87	Prat_863
28796482	TSQGKGTPRGHKISDYFEFAGGSAPGTSPGR	ISDY(ph)FEFAGGSAPGTS(ph)PGR	0.965479	H	C	Profiling	Enrichment analysis	Pervanadate+SH2 superbinderNi2+ -NTA A2@Jurkat T cells	Dimethy labeling	Ti4+ -IMAC	Q Exactive	[0, 0, 0, 0]	Q86UE8	TLK2	Y87	Prat_864
28796482	TSQGKGTPRGHKISDYFEFAGGSAPGTSPGR	ISDY(ph)FEFAGGSAPGTS(ph)PGR	0.966332	H	C	Profiling	Enrichment analysis	Pervanadate+SH2 superbinderNi2+ -NTA A3@Jurkat T cells	Dimethy labeling	Ti4+IMAC	Q Exactive	[8410500, 0, 8410500, 0]	Q86UE8	TLK2	Y87	Prat_865
28796482	ISDYFEFAGGSAPGTSPGRSVPPVARSSPQH	_ISDY(ph)FEFAGGSAPGTS(ph)PGR_	0.820003	H	C	Profiling	Enrichment analysis	Pervanadate+SH2 superbinder+CNBr B1@Jurkat T cells	Dimethy labeling	Ti4+IMAC	Q Exactive	[5572400, 0, 5572400, 0]	Q86UE8	TLK2	S99	Prat_857
29083192	ISDYFEFAGGSAPGTSPGRSVPPVARSSPQH	ISDYFEFAGGSAPGTS(ph)PGR	0.93647	H	C	Profile	Fractionation-study	CSCX@HeLa cell line R1	TMT	TiO2	LTQ Orbitrap Velos	[2430400.0, '-', '-', '-']	Q86UE8	TLK2	S99	Prat_213
29083192	ISDYFEFAGGSAPGTSPGRSVPPVARSSPQH	ISDYFEFAGGSAPGTS(ph)PGR	0.989725	H	C	Profile	Fractionation-study	CSCX@HeLa cell line R2	TMT	TiO2	LTQ Orbitrap Velos	[598090.0, '-', '-', '-']	Q86UE8	TLK2	S99	Prat_214
29083192	PGTSPGRSVPPVARSSPQHSLSNPLPRRVEQ	SS(ph)PQHSLSNPLPR	0.754155	H	C	Profile	Fractionation-study	CSCX@HeLa cell line R2	TMT	TiO2	LTQ Orbitrap Velos	[2879900.0, '-', '-', '-']	Q86UE8	TLK2	S111	Prat_214
29083192			0.999961	H	C	Profile	Fractionation-study	CSCX-TiO2@HeLa cell line	TMT	TiO2	LTQ Orbitrap Velos	[519260.0, '-', '-', '-']	Q86UE8	TLK2	T78	Prat_212
29083192	ISDYFEFAGGSAPGTSPGRSVPPVARSSPQH	ISDYFEFAGGSAPGTS(ph)PGR	0.947792	H	C	Profile	Fractionation-study	SCX@HeLa cell line R1	TMT	TiO2	LTQ Orbitrap Velos	[643190.0, '-', '-', '-']	Q86UE8	TLK2	S99	Prat_1042
29083192	ISDYFEFAGGSAPGTSPGRSVPPVARSSPQH	ISDYFEFAGGSAPGTS(ph)PGR	0.89456	H	C	Profile	Fractionation-study	SCX@HeLa cell line R2	TMT	TiO2	LTQ Orbitrap Velos	[1168900.0, '-', '-', '-']	Q86UE8	TLK2	S99	Prat_1043
29255136	ISDYFEFAGGSAPGTSPGRSVPPVARSSPQH	-	-	H	C	Profiling	Metastatic Melanoma	DMSO@WM239A Cell line	SILAC	TiO2	Orbitrap Fusion	['Present', 'Present', 'Present', 'Present']	Q86UE8	TLK2	S99	Prat_381
29255136	ISDYFEFAGGSAPGTSPGRSVPPVARSSPQH	-	-	H	C	Profiling	Metastatic Melanoma	GDC0994@WM239A Cell line	SILAC	TiO2	Orbitrap Fusion	['Present', 'Present', 'Present', 'Present']	Q86UE8	TLK2	S99	Prat_484
29255136	ISDYFEFAGGSAPGTSPGRSVPPVARSSPQH	-	-	H	C	Profiling	Metastatic Melanoma	SCH772984@WM239A Cell line	SILAC	TiO2	Orbitrap Fusion	['Present', 'Present', 'Present', 'Present']	Q86UE8	TLK2	S99	Prat_1038
29255136	ISDYFEFAGGSAPGTSPGRSVPPVARSSPQH	-	-	H	C	Profiling	Metastatic Melanoma	Trametinib@WM239A Cell line	SILAC	TiO2	Orbitrap Fusion	['Present', 'Present', 'Present', 'Present']	Q86UE8	TLK2	S99	Prat_1227
29523821	ISDYFEFAGGSAPGTSPGRSVPPVARSSPQH	ISDYFEFAGGSAPGTS(ph)PGR	0.834419	H	C	Profiling	Stimuli	SB203580+IR-UV@U2OS cells	SILAC	TiO2	Q Exactive or Q Exactive Plus	['Present', 'Present', 'Present', 'Present']	Q86UE8	TLK2	S99	Prat_1035
29523821	ISDYFEFAGGSAPGTSPGRSVPPVARSSPQH	ISDYFEFAGGSAPGTS(ph)PGR	0.834419	H	C	Profiling	Stimuli	DMSO@U2OS cells_29523821	SILAC	TiO2	Q Exactive or Q Exactive Plus	['Present', 'Present', 'Present', 'Present']	Q86UE8	TLK2	S99	dup_3788
29967110	PLPRRVEQPLYGLDGSAAKEATEEQSALPTL		0.999733	H	C	Profiling	Lung Cancer	DMSO@PC9 cell line	Label free	Fe3+-IMAC	Orbitrap Q-Exactive HF	[]	Q86UE8	TLK2	S134	Prat_362
29967110	PGTSPGRSVPPVARSSPQHSLSNPLPRRVEQ		0.819122	H	C	Profiling	Lung Cancer	DMSO@PC9 cell line	Label free	Fe3+-IMAC	Orbitrap Q-Exactive HF	[-1.792257, -1.325598, -1.037407]	Q86UE8	TLK2	S111	Prat_362
29967110	PGTSPGRSVPPVARSSPQHSLSNPLPRRVEQ		0.819122	H	C	Profiling	Lung Cancer	DMSO@PC9 cell line	Label free	Fe3+-IMAC	Orbitrap Q-Exactive HF	[]	Q86UE8	TLK2	S111	Prat_362
29967110	PLPRRVEQPLYGLDGSAAKEATEEQSALPTL		0.999733	H	C	Profiling	Lung Cancer	Afatinib (30min)@PC9 cell line	Label free	Fe3+-IMAC	Orbitrap Q-Exactive HF	[-2.824978, -2.052402]	Q86UE8	TLK2	S134	Prat_44
29967110	PGTSPGRSVPPVARSSPQHSLSNPLPRRVEQ		0.819122	H	C	Profiling	Lung Cancer	Afatinib (30min)@PC9 cell line	Label free	Fe3+-IMAC	Orbitrap Q-Exactive HF	[-1.114929, -1.132595, -1.881132]	Q86UE8	TLK2	S111	Prat_44
29967110	PGTSPGRSVPPVARSSPQHSLSNPLPRRVEQ		0.819122	H	C	Profiling	Lung Cancer	Afatinib (30min)@PC9 cell line	Label free	Fe3+-IMAC	Orbitrap Q-Exactive HF	[-4.165224, -2.536394, -3.974224]	Q86UE8	TLK2	S111	Prat_44
29967110	PGTSPGRSVPPVARSSPQHSLSNPLPRRVEQ		0.819122	H	C	Profiling	Lung Cancer	Afatinib (30min)@PC9 cell line	Label free	Fe3+-IMAC	Orbitrap Q-Exactive HF	[-1.277874, -2.316999, -0.5384483]	Q86UE8	TLK2	S111	Prat_44
29967110	PLPRRVEQPLYGLDGSAAKEATEEQSALPTL		0.999733	H	C	Profiling	Lung Cancer	Afatinib (2d)@PC9 cell line	Label free	Fe3+-IMAC	Orbitrap Q-Exactive HF	[-2.84469, -1.68404]	Q86UE8	TLK2	S134	Prat_43
29967110	PGTSPGRSVPPVARSSPQHSLSNPLPRRVEQ		0.819122	H	C	Profiling	Lung Cancer	Afatinib (2d)@PC9 cell line	Label free	Fe3+-IMAC	Orbitrap Q-Exactive HF	[-3.056789]	Q86UE8	TLK2	S111	Prat_43
29967110	PGTSPGRSVPPVARSSPQHSLSNPLPRRVEQ		0.819122	H	C	Profiling	Lung Cancer	Afatinib (2d)@PC9 cell line	Label free	Fe3+-IMAC	Orbitrap Q-Exactive HF	[-3.563105]	Q86UE8	TLK2	S111	Prat_43
29967110	PGTSPGRSVPPVARSSPQHSLSNPLPRRVEQ		0.819122	H	C	Profiling	Lung Cancer	Afatinib (2d)@PC9 cell line	Label free	Fe3+-IMAC	Orbitrap Q-Exactive HF	[-0.519104, -0.5304356]	Q86UE8	TLK2	S111	Prat_43
29967110	PLPRRVEQPLYGLDGSAAKEATEEQSALPTL		0.999733	H	C	Profiling	Lung Cancer	Afatinib (5d)@PC9 cell line	Label free	Fe3+-IMAC	Orbitrap Q-Exactive HF	[-2.636122, -2.480309]	Q86UE8	TLK2	S134	Prat_45
29967110	PGTSPGRSVPPVARSSPQHSLSNPLPRRVEQ		0.819122	H	C	Profiling	Lung Cancer	Afatinib (5d)@PC9 cell line	Label free	Fe3+-IMAC	Orbitrap Q-Exactive HF	[-1.631348]	Q86UE8	TLK2	S111	Prat_45
29967110	PGTSPGRSVPPVARSSPQHSLSNPLPRRVEQ		0.819122	H	C	Profiling	Lung Cancer	Afatinib (5d)@PC9 cell line	Label free	Fe3+-IMAC	Orbitrap Q-Exactive HF	[-5.027294, -3.279388, -4.0807]	Q86UE8	TLK2	S111	Prat_45
29967110	PGTSPGRSVPPVARSSPQHSLSNPLPRRVEQ		0.819122	H	C	Profiling	Lung Cancer	Afatinib (5d)@PC9 cell line	Label free	Fe3+-IMAC	Orbitrap Q-Exactive HF	[-1.169985, -0.7729626, -1.965258]	Q86UE8	TLK2	S111	Prat_45
32156701	ISDYFEFAGGSAPGTSPGRSVPPVARSSPQH		0.751572	H	C	Profiling	Dephosphorylation	Dox +isoproterenol@RE cell line	TMT	Ti-MAC	QExactive HF	[1314.698736]	Q86UE8	TLK2	S99	Prat_389
32156701	ISDYFEFAGGSAPGTSPGRSVPPVARSSPQH		0.751572	H	C	Profiling	Dephosphorylation	Dox basal@OE cell line	TMT	Ti-MAC	QExactive HF	[838.6588063]	Q86UE8	TLK2	S99	Prat_390
32156701	ISDYFEFAGGSAPGTSPGRSVPPVARSSPQH		0.751572	H	C	Profiling	Dephosphorylation	Dox basal@RE cell line	TMT	Ti-MAC	QExactive HF	[1364.698736]	Q86UE8	TLK2	S99	Prat_391
32156701	ISDYFEFAGGSAPGTSPGRSVPPVARSSPQH		0.751572	H	C	Profiling	Dephosphorylation	Dox+isoproterenol@OE cell line	TMT	Ti-MAC	QExactive HF	[797.3292653]	Q86UE8	TLK2	S99	Prat_398
32156701	ISDYFEFAGGSAPGTSPGRSVPPVARSSPQH		0.751572	H	C	Profiling	Dephosphorylation	Isoproterenol@OE cell line	TMT	Ti-MAC	QExactive HF	[713.2399902]	Q86UE8	TLK2	S99	Prat_642
32156701	ISDYFEFAGGSAPGTSPGRSVPPVARSSPQH		0.751572	H	C	Profiling	Dephosphorylation	Basal@OE cell line	TMT	Ti-MAC	QExactive HF	[969.7460356]	Q86UE8	TLK2	S99	Prat_88
32156701	ISDYFEFAGGSAPGTSPGRSVPPVARSSPQH		0.751572	H	C	Profiling	Dephosphorylation	Isoproterenol@RE cell line	TMT	Ti-MAC	QExactive HF	[1078.000023]	Q86UE8	TLK2	S99	Prat_643
32156701	ISDYFEFAGGSAPGTSPGRSVPPVARSSPQH		0.751572	H	C	Profiling	Dephosphorylation	Basal@RE cell line	TMT	Ti-MAC	QExactive HF	[1075.103479]	Q86UE8	TLK2	S99	Prat_90
32336009	NDQRNRKRKAEPYETSQGKGTPRGHKISDYF	RKAEPYETS(ph)QGK	0.864874	H	C	Profiling	Lung cancer	IR@GTLâ€16 cells (PIKK en)	Isotope labeling	Peptide immunoaffinity enrichment	LTQ Orbitrap Velos, quadrupole-Orbitrap (Q-Exactive)	[1618900.0, 0.0, 0.0]	Q86UE8	TLK2	S73	Prat_638
32336009	NDQRNRKRKAEPYETSQGKGTPRGHKISDYF	KAEPYETS(ph)QGK	0.912679	H	C	Profiling	Lung cancer	IR@GTLâ€16 cells (Atypical en) R1	Isotope labeling	Peptide immunoaffinity enrichment+TiO2	LTQ Orbitrap Velos, quadrupole-Orbitrap (Q-Exactive)	[257150.0, 0.0, 0.0]	Q86UE8	TLK2	S73	Prat_636
32336009	NDQRNRKRKAEPYETSQGKGTPRGHKISDYF	RKAEPYETS(ph)QGK	0.969051	H	C	Profiling	Lung cancer	Untreated control@GTLâ€16 cells (PIKK en) R1	Isotope labeling	Peptide immunoaffinity enrichment	LTQ Orbitrap Velos, quadrupole-Orbitrap (Q-Exactive)	[824630.0, 0.0, 0.0]	Q86UE8	TLK2	S73	Prat_1297
32336009	NDQRNRKRKAEPYETSQGKGTPRGHKISDYF	RKAEPYETS(ph)QGK	0.858963	H	C	Profiling	Lung cancer	Untreated control@GTLâ€16 cells (PIKK en) R2	Isotope labeling	Peptide immunoaffinity enrichment	LTQ Orbitrap Velos, quadrupole-Orbitrap (Q-Exactive)	[1905300.0, 0.0, 0.0]	Q86UE8	TLK2	S73	Prat_1298
32877642	ISDYFEFAGGSAPGTSPGR		>75%	H	C	Profiling	Infection	SARS-CoV-2@Caco-2 cell line	TMT	Fe-NTA	Orbitrap Fusion Lumos	[10.0, 7.0, 8.7, 6.7, 7.5]	Q86UE8	TLK2	S99	Prat_1010
32877642	SVSTSSPAGAAIASTSGASNNSSSN		>75%	H	C	Profiling	Infection	SARS-CoV-2@Caco-2 cell line	TMT	Fe-NTA	Orbitrap Fusion Lumos	[38.2, 43.3, 47.4, 43.7, 47.9]	Q86UE8	TLK2	S771	Prat_1010
32877642	KAEPYETSQGK		>75%	H	C	Profiling	Infection	SARS-CoV-2@Caco-2 cell line	TMT	Fe-NTA	Orbitrap Fusion Lumos	[80.7, 82.4, 86.4, 76.3, 72.4]	Q86UE8	TLK2	S73	Prat_1010
32877642	ISDYFEFAGGSAPGTSPGR		>75%	H	C	Profiling	Infection	Mock@Caco-2 cell line	TMT	Fe-NTA	Orbitrap Fusion Lumos	[5.3, 4.0, 5.6, 6.6, 7.1]	Q86UE8	TLK2	S99	Prat_765
32877642	SVSTSSPAGAAIASTSGASNNSSSN		>75%	H	C	Profiling	Infection	Mock@Caco-2 cell line	TMT	Fe-NTA	Orbitrap Fusion Lumos	[34.5, 35.6, 42.8, 36.4, 31.1]	Q86UE8	TLK2	S771	Prat_765
32877642	KAEPYETSQGK		>75%	H	C	Profiling	Infection	Mock@Caco-2 cell line	TMT	Fe-NTA	Orbitrap Fusion Lumos	[83.1, 89.5, 116.3, 122.5, 89.1]	Q86UE8	TLK2	S73	Prat_765
33357429	PGTSPGRSVPPVARSSPQHSLSNPLPRRVEQ	SS(ph)PQHSLSNPLPR	0.794117	H	C	Profiling	Cytokine stimulation	Unstimulated@Th-1 cells	SILAC	Ti-IMAC	Q Exactive Plus	[133340.0, 753120.0, 8277000.0, 11567000.0, 30252000.0]	Q86UE8	TLK2	S111	Prat_1263
33357429	PGTSPGRSVPPVARSSPQHSLSNPLPRRVEQ	SS(ph)PQHSLSNPLPR	0.794117	H	C	Profiling	Cytokine stimulation	HyIL6@Th-1 cells	SILAC	Ti-IMAC	Q Exactive Plus	[137920.0, 716920.0, 8343700.0, 12453000.0, 30465000.0]	Q86UE8	TLK2	S111	Prat_562
33357429	PGTSPGRSVPPVARSSPQHSLSNPLPRRVEQ	SS(ph)PQHSLSNPLPR	0.794117	H	C	Profiling	Cytokine stimulation	HyIL6+MSC@Th-1 cells	SILAC	Ti-IMAC	Q Exactive Plus	[9421300.0, 9680400.0, 28669000.0]	Q86UE8	TLK2	S111	Prat_563
33357429	PLPRRVEQPLYGLDGSAAKEATEEQSALPTL	VEQPLYGLDGS(ph)AAK	0.999912	H	C	Profiling	Cytokine stimulation	HyIL6+MSC@Th-1 cells	SILAC	Ti-IMAC	Q Exactive Plus	[]	Q86UE8	TLK2	S134	Prat_563
33727228	PLPRRVEQPLYGLDGSAAKEATEEQSALPTL	RVEQPLYGLDGS(ph)AAK	1	H	C	Profiling	Lung Cancer	DMSO@COR1 cell line Exp2	SILAC	TiO2	LTQ-Orbitrap Elite	[0.0, 0.0, 73517.0]	Q86UE8	TLK2	S134	Prat_316
33727228	PLPRRVEQPLYGLDGSAAKEATEEQSALPTL	RVEQPLYGLDGS(ph)AAK	1	H	C	Profiling	Lung Cancer	DMSO@COR10 cell line Exp2	SILAC	TiO2	LTQ-Orbitrap Elite	[0.0, 0.0, 119880.0]	Q86UE8	TLK2	S134	Prat_317
33727228	PLPRRVEQPLYGLDGSAAKEATEEQSALPTL	RVEQPLYGLDGS(ph)AAK	1	H	C	Profiling	Lung Cancer	DMSO@H1975 cell line Exp2	SILAC	TiO2	LTQ-Orbitrap Elite	[0.0, 0.0, 219360.0]	Q86UE8	TLK2	S134	Prat_324
33889818	NSESSNQSLCSVGSLSDKEVETPEKKQNDQR		0.948545	H	C	Profiling	Neuroblastoma cancer	Untreated@SH-SY5Y cell line	TMT	Ti02	QExactive HF	[-0.2162762, 0, 0.06367683]	Q86UE8	TLK2	S46	Prat_1349
33889818	FTGVGVSKGPLNSESSNQSLCSVGSLSDKEV		0.772028	H	C	Profiling	Neuroblastoma cancer	Untreated@SH-SY5Y cell line	TMT	Ti02	QExactive HF	[0, -0.335125, 0.340683]	Q86UE8	TLK2	S35	Prat_1349
33889818	NSESSNQSLCSVGSLSDKEVETPEKKQNDQR		0.948545	H	C	Profiling	Neuroblastoma cancer	CBLsKD@SH-SY5Y cell line	TMT	Ti02	QExactive HF	[0, -0.1630535, -0.02783394]	Q86UE8	TLK2	S46	Prat_133
33889818	FTGVGVSKGPLNSESSNQSLCSVGSLSDKEV		0.772028	H	C	Profiling	Neuroblastoma cancer	CBLsKD@SH-SY5Y cell line	TMT	Ti02	QExactive HF	[-0.1086626, 0, -0.03123665]	Q86UE8	TLK2	S35	Prat_133
33889818	NSESSNQSLCSVGSLSDKEVETPEKKQNDQR		0.948545	H	C	Profiling	Neuroblastoma cancer	Retinoic acid@SH-SY5Y cell line	TMT	Ti02	QExactive HF	[0.2212238, 0.1073418, 0]	Q86UE8	TLK2	S46	Prat_958
33889818	FTGVGVSKGPLNSESSNQSLCSVGSLSDKEV		0.772028	H	C	Profiling	Neuroblastoma cancer	Retinoic acid@SH-SY5Y cell line	TMT	Ti02	QExactive HF	[0.1680727, 0.08389568, 0]	Q86UE8	TLK2	S35	Prat_958
33946525		SVSTSSPAGAAIASTSGASNNSSSN	>75%	H	C	Profiling	Skin cancer	Hypoxia(12h)@SK-Mel-5 cell line	TMT	TiO2	Orbitrap Fusion Tribrid	[12274.9072265625]	Q86UE8	TLK2	S771	Prat_571
33946525		SVSTSSPAGAAIASTSGASNNSSSN	>75%	H	C	Profiling	Skin cancer	Hypoxia(15h)@SK-Mel-5 cell line	TMT	TiO2	Orbitrap Fusion Tribrid	[12237.2588515835]	Q86UE8	TLK2	S771	Prat_575
33946525		SVSTSSPAGAAIASTSGASNNSSSN	>75%	H	C	Profiling	Skin cancer	Hypoxia(18h)@SK-Mel-5 cell line	TMT	TiO2	Orbitrap Fusion Tribrid	[11828.297006301]	Q86UE8	TLK2	S771	Prat_579
33946525		SVSTSSPAGAAIASTSGASNNSSSN	>75%	H	C	Profiling	Skin cancer	Hypoxia(21h)@SK-Mel-5 cell line	TMT	TiO2	Orbitrap Fusion Tribrid	[9985.73812832522]	Q86UE8	TLK2	S771	Prat_583
33946525		SVSTSSPAGAAIASTSGASNNSSSN	>75%	H	C	Profiling	Skin cancer	Hypoxia(24h)@SK-Mel-5 cell line	TMT	TiO2	Orbitrap Fusion Tribrid	[9689.42444536871]	Q86UE8	TLK2	S771	Prat_587
33946525		SVSTSSPAGAAIASTSGASNNSSSN	>75%	H	C	Profiling	Skin cancer	Hypoxia(3h)@SK-Mel-5 cell line	TMT	TiO2	Orbitrap Fusion Tribrid	[9073.62319173118]	Q86UE8	TLK2	S771	Prat_591
33946525		SVSTSSPAGAAIASTSGASNNSSSN	>75%	H	C	Profiling	Skin cancer	Hypoxia(6h)@SK-Mel-5 cell line	TMT	TiO2	Orbitrap Fusion Tribrid	[8633.74391418334]	Q86UE8	TLK2	S771	Prat_595
33946525		SVSTSSPAGAAIASTSGASNNSSSN	>75%	H	C	Profiling	Skin cancer	Hypoxia(9h)@SK-Mel-5 cell line	TMT	TiO2	Orbitrap Fusion Tribrid	[11561.8724157492]	Q86UE8	TLK2	S771	Prat_599
33946525		SVSTSSPAGAAIASTSGASNNSSSN	>75%	H	C	Profiling	Skin cancer	Hypoxia(0h)@SK-Mel-5 cell line	TMT	TiO2	Orbitrap Fusion Tribrid	[10492.104278216]	Q86UE8	TLK2	S771	Prat_567
34292731	SSPQHSLSNPLPR		>75%	H	C	Profiling	workflow	Selumetinib@Hela cells	TMT	TiO2	LTQ	[-0.498002052, -0.055938721, -0.063578606, -0.25472641, 0.004205704]	Q86UE8	TLK2	S111	Prat_1069
34292731	SSPQHSLSNPLPR		>75%	H	C	Profiling	workflow	Untreated@Hela cells_34292731	TMT	TiO2	LTQ	[-0.158802032, -0.196159363, -0.205213547, -0.284655571, -0.14665699]	Q86UE8	TLK2	S111	Prat_1330
34604676	NDQRNRKRKAEPYETSQGKGTPRGHKISDYF	AEPYETS(ph)QGK	0.972965	H	C	Profiling	Acute Lymphoblastic Leukemia	DMSO+PCB@Primary ALL-5 cells	TMT	TiO2+Fe-NTA	Orbitrap Fusion Lumos	[]	Q86UE8	TLK2	S73	Prat_382
34604676	ISDYFEFAGGSAPGTSPGRSVPPVARSSPQH	ISDYFEFAGGSAPGTS(ph)PGR	0.830842	H	C	Profiling	Acute Lymphoblastic Leukemia	DMSO+PCB@Primary ALL-5 cells	TMT	TiO2+Fe-NTA	Orbitrap Fusion Lumos	[]	Q86UE8	TLK2	S99	Prat_382
34604676	NDQRNRKRKAEPYETSQGKGTPRGHKISDYF	AEPYETS(ph)QGK	0.972965	H	C	Profiling	Acute Lymphoblastic Leukemia	DMSO@Primary ALL-5 cells	TMT	TiO2+Fe-NTA	Orbitrap Fusion Lumos	[15.91435692, 15.95385868, 15.58193098]	Q86UE8	TLK2	S73	Prat_370
34604676	ISDYFEFAGGSAPGTSPGRSVPPVARSSPQH	ISDYFEFAGGSAPGTS(ph)PGR	0.830842	H	C	Profiling	Acute Lymphoblastic Leukemia	DMSO@Primary ALL-5 cells	TMT	TiO2+Fe-NTA	Orbitrap Fusion Lumos	[13.11959471, 13.61332248, 13.92817693]	Q86UE8	TLK2	S99	Prat_370
34604676	NDQRNRKRKAEPYETSQGKGTPRGHKISDYF	AEPYETS(ph)QGK	0.972965	H	C	Profiling	Acute Lymphoblastic Leukemia	VCR+PCB@Primary ALL-5 cells	TMT	TiO2+Fe-NTA	Orbitrap Fusion Lumos	[]	Q86UE8	TLK2	S73	Prat_1355
34604676	ISDYFEFAGGSAPGTSPGRSVPPVARSSPQH	ISDYFEFAGGSAPGTS(ph)PGR	0.830842	H	C	Profiling	Acute Lymphoblastic Leukemia	VCR+PCB@Primary ALL-5 cells	TMT	TiO2+Fe-NTA	Orbitrap Fusion Lumos	[]	Q86UE8	TLK2	S99	Prat_1355
34604676	NDQRNRKRKAEPYETSQGKGTPRGHKISDYF	AEPYETS(ph)QGK	0.972965	H	C	Profiling	Acute Lymphoblastic Leukemia	VCR@Primary ALL-5 cells	TMT	TiO2+Fe-NTA	Orbitrap Fusion Lumos	[15.93912455, 15.84508335, 15.92796878]	Q86UE8	TLK2	S73	Prat_1354
34604676	ISDYFEFAGGSAPGTSPGRSVPPVARSSPQH	ISDYFEFAGGSAPGTS(ph)PGR	0.830842	H	C	Profiling	Acute Lymphoblastic Leukemia	VCR@Primary ALL-5 cells	TMT	TiO2+Fe-NTA	Orbitrap Fusion Lumos	[13.7726353, 13.98338891, 13.38150636]	Q86UE8	TLK2	S99	Prat_1354
34771457			0.943012	H	C	Profiling	Neuroblastoma	Untreated control(0h)@IMR5 Cell line	Labelfree	TiO2	Q Exactive HF	[]	Q86UE8	TLK2	S771	Prat_1273
34771457			0.871763	H	C	Profiling	Neuroblastoma	Untreated control(0h)@IMR5 Cell line	Labelfree	TiO2	Q Exactive HF	[]	Q86UE8	TLK2	S115	Prat_1273
34771457			0.943012	H	C	Profiling	Neuroblastoma	Untreated control(10min)@IMR5 Cell line	Label free	TiO2	Q Exactive HF	[]	Q86UE8	TLK2	S771	Prat_1274
34771457			0.871763	H	C	Profiling	Neuroblastoma	Untreated control(10min)@IMR5 Cell line	Label free	TiO2	Q Exactive HF	[]	Q86UE8	TLK2	S115	Prat_1274
34771457			0.943012	H	C	Profiling	Neuroblastoma	Untreated control(12h)@IMR5 Cell line	Label free	TiO2	Q Exactive HF	[4439683.034, 5283224.152, 6553422.115]	Q86UE8	TLK2	S771	Prat_1276
34771457			0.871763	H	C	Profiling	Neuroblastoma	Untreated control(12h)@IMR5 Cell line	Label free	TiO2	Q Exactive HF	[]	Q86UE8	TLK2	S115	Prat_1276
34771457			0.943012	H	C	Profiling	Neuroblastoma	Untreated control(1h)@IMR5 Cell line	Label free	TiO2	Q Exactive HF	[]	Q86UE8	TLK2	S771	Prat_1278
34771457			0.871763	H	C	Profiling	Neuroblastoma	Untreated control(1h)@IMR5 Cell line	Label free	TiO2	Q Exactive HF	[]	Q86UE8	TLK2	S115	Prat_1278
34771457			0.943012	H	C	Profiling	Neuroblastoma	Untreated control(24h)@IMR5 Cell line	Label free	TiO2	Q Exactive HF	[7323745.765, 7321214.129, 6525995.175]	Q86UE8	TLK2	S771	Prat_1282
34771457			0.871763	H	C	Profiling	Neuroblastoma	Untreated control(24h)@IMR5 Cell line	Label free	TiO2	Q Exactive HF	[]	Q86UE8	TLK2	S115	Prat_1282
34771457			0.943012	H	C	Profiling	Neuroblastoma	Untreated control(4h)@IMR5 Cell line	Label free	TiO2	Q Exactive HF	[6047129.147, 8554376.295]	Q86UE8	TLK2	S771	Prat_1287
34771457			0.871763	H	C	Profiling	Neuroblastoma	Untreated control(4h)@IMR5 Cell line	Label free	TiO2	Q Exactive HF	[1031687.163]	Q86UE8	TLK2	S115	Prat_1287
34771457			0.943012	H	C	Profiling	Neuroblastoma	NGF(0h)@IMR5 Cell line	Label free	TiO2	Q Exactive HF	[9083207.58]	Q86UE8	TLK2	S771	Prat_785
34771457			0.871763	H	C	Profiling	Neuroblastoma	NGF(0h)@IMR5 Cell line	Label free	TiO2	Q Exactive HF	[545686.9323]	Q86UE8	TLK2	S115	Prat_785
34771457			0.943012	H	C	Profiling	Neuroblastoma	NGF(10min)@IMR5 Cell line	Label free	TiO2	Q Exactive HF	[7969092.155]	Q86UE8	TLK2	S771	Prat_786
34771457			0.871763	H	C	Profiling	Neuroblastoma	NGF(10min)@IMR5 Cell line	Label free	TiO2	Q Exactive HF	[]	Q86UE8	TLK2	S115	Prat_786
34771457			0.943012	H	C	Profiling	Neuroblastoma	NGF(12h)@IMR5 Cell line	Label free	TiO2	Q Exactive HF	[5773519.564, 6262720.659]	Q86UE8	TLK2	S771	Prat_787
34771457			0.871763	H	C	Profiling	Neuroblastoma	NGF(12h)@IMR5 Cell line	Label free	TiO2	Q Exactive HF	[1045521.653]	Q86UE8	TLK2	S115	Prat_787
34771457			0.943012	H	C	Profiling	Neuroblastoma	NGF(1h)@IMR5 Cell line	Label free	TiO2	Q Exactive HF	[8824563.086, 9811061.327]	Q86UE8	TLK2	S771	Prat_788
34771457			0.871763	H	C	Profiling	Neuroblastoma	NGF(1h)@IMR5 Cell line	Label free	TiO2	Q Exactive HF	[]	Q86UE8	TLK2	S115	Prat_788
34771457			0.943012	H	C	Profiling	Neuroblastoma	NGF(24h)@IMR5 Cell line	Label free	TiO2	Q Exactive HF	[3306767.266, 4959537.3]	Q86UE8	TLK2	S771	Prat_789
34771457			0.871763	H	C	Profiling	Neuroblastoma	NGF(24h)@IMR5 Cell line	Label free	TiO2	Q Exactive HF	[]	Q86UE8	TLK2	S115	Prat_789
34771457			0.943012	H	C	Profiling	Neuroblastoma	NGF(4h)@IMR5 Cell line	Label free	TiO2	Q Exactive HF	[5951738.542, 4931000.95]	Q86UE8	TLK2	S771	Prat_790
34771457			0.871763	H	C	Profiling	Neuroblastoma	NGF(4h)@IMR5 Cell line	Label free	TiO2	Q Exactive HF	[]	Q86UE8	TLK2	S115	Prat_790
35022314		EVET(ph)PEKK	1	H	C	Profiling	Kinase-Signalling	DMSO@H1299 cell line	TMT10plex	IMAC	Q Exactive Plus	[9.770501045467, 9.431389945177006, 9.961611012214204]	Q86UE8	TLK2	T52	Prat_320
35022314		EVET(ph)PEKK	1	H	C	Profiling	Kinase-Signalling	RXDX-106(30min)@H1299 cell line IMAC	TMT10plex	IMAC	Q Exactive Plus	[11.67411052335485, 11.220018583325299, 12.194054804276249]	Q86UE8	TLK2	T52	Prat_977
35022314		EVET(ph)PEKK	1	H	C	Profiling	Kinase-Signalling	RXDX-106(4h)@H1299 cell line IMAC	TMT10plex	IMAC	Q Exactive Plus	[11.97690077193585, 11.92381214078395, 12.633947568568]	Q86UE8	TLK2	T52	Prat_979
35688186	NDQRNRKRKAEPYETSQGKGTPRGHKISDYF	KAEPYETS(ph)QGK	0.993465	H	C	Profiling	Signaling	Coumarin(0Î¼M)@HepG2 cells	label-free	Enrichment (no details)	Orbitrap Lumos	[7232000.0, 15085000.0, 7526300.0]	Q86UE8	TLK2	S73	Prat_200
35688186	APGTSPGRSVPPVARSSPQHSLSNPLPRRVE	S(ph)S(ph)PQHSLSNPLPR	0.999969	H	C	Profiling	Signaling	Coumarin(0Î¼M)@HepG2 cells	label-free	Enrichment (no details)	Orbitrap Lumos	[6263000.0, 0.0, 3358100.0]	Q86UE8	TLK2	S110	Prat_200
35688186	TSQGKGTPRGHKISDYFEFAGGSAPGTSPGR	ISDY(ph)FEFAGGSAPGTSPGR	0.997562	H	C	Profiling	Signaling	Quercetin(0Î¼M)@HepG2 cells	label-free		Orbitrap Lumos	[0.0, 0.0, 0.0]	Q86UE8	TLK2	Y87	Prat_928
35688186	RSVPPVARSSPQHSLSNPLPRRVEQPLYGLD	SSPQHSLS(ph)NPLPR	0.980682	H	C	Profiling	Signaling	Quercetin(0Î¼M)@HepG2 cells	label-free	Enrichment (no details)	Orbitrap Lumos	[0.0, 4439300.0, 0.0]	Q86UE8	TLK2	S117	Prat_928
35688186	NDQRNRKRKAEPYETSQGKGTPRGHKISDYF	KAEPYETS(ph)QGKGTPR	0.810121	H	C	Profiling	Signaling	Quercetin(0Î¼M)@HepG2 cells	label-free	Enrichment (no details)	Orbitrap Lumos	[0.0, 7105400.0, 0.0]	Q86UE8	TLK2	S73	Prat_928
35688186	PGTSPGRSVPPVARSSPQHSLSNPLPRRVEQ	S(ph)S(ph)PQHS(ph)LSNPLPR	1	H	C	Profiling	Signaling	Quercetin(0Î¼M)@HepG2 cells	label-free	Enrichment (no details)	Orbitrap Lumos	[4675500.0, 4439300.0, 20234000.0]	Q86UE8	TLK2	S111	Prat_928
35688186	PGRSVPPVARSSPQHSLSNPLPRRVEQPLYG	S(ph)S(ph)PQHS(ph)LSNPLPR	0.996826	H	C	Profiling	Signaling	Quercetin(0Î¼M)@HepG2 cells	label-free	Enrichment (no details)	Orbitrap Lumos	[1561900.0, 1397600.0, 20234000.0]	Q86UE8	TLK2	S115	Prat_928
35688186	APGTSPGRSVPPVARSSPQHSLSNPLPRRVE	S(ph)S(ph)PQHS(ph)LSNPLPR	1	H	C	Profiling	Signaling	Quercetin(0Î¼M)@HepG2 cells	label-free	Enrichment (no details)	Orbitrap Lumos	[3113500.0, 0.0, 16642000.0]	Q86UE8	TLK2	S110	Prat_928
35688186	NDQRNRKRKAEPYETSQGKGTPRGHKISDYF	KAEPYETS(ph)QGK	0.993465	H	C	Profiling	Signaling	Coumarin(0.001Î¼M)@HepG2 cells	label-free	Enrichment (no details)	Orbitrap Lumos	[7232000.0, 15085000.0, 7526300.0]	Q86UE8	TLK2	S73	Prat_196
35688186	APGTSPGRSVPPVARSSPQHSLSNPLPRRVE	S(ph)S(ph)PQHSLSNPLPR	0.999969	H	C	Profiling	Signaling	Coumarin(0.001Î¼M)@HepG2 cells	label-free	Enrichment (no details)	Orbitrap Lumos	[6263000.0, 0.0, 3358100.0]	Q86UE8	TLK2	S110	Prat_196
35688186	NDQRNRKRKAEPYETSQGKGTPRGHKISDYF	KAEPYETS(ph)QGK	0.993465	H	C	Profiling	Signaling	Coumarin(0.01Î¼M)@HepG2 cells	label-free	Enrichment (no details)	Orbitrap Lumos	[10831000.0, 7905600.0, 9316100.0]	Q86UE8	TLK2	S73	Prat_198
35688186	APGTSPGRSVPPVARSSPQHSLSNPLPRRVE	S(ph)S(ph)PQHSLSNPLPR	0.999969	H	C	Profiling	Signaling	Coumarin(0.01Î¼M)@HepG2 cells	label-free	Enrichment (no details)	Orbitrap Lumos	[6351700.0, 3617400.0, 2882300.0]	Q86UE8	TLK2	S110	Prat_198
35688186	RSVPPVARSSPQHSLSNPLPRRVEQPLYGLD	SSPQHS(ph)LS(ph)NPLPR	0.994592	H	C	Profiling	Signaling	Caffeine(0.01Î¼M)@HepG2 cells	label-free	Enrichment (no details)	Orbitrap Lumos	[0.0, 2717900.0, 3821700.0]	Q86UE8	TLK2	S117	Prat_121
35688186	PLPRRVEQPLYGLDGSAAKEATEEQSALPTL	RVEQPLYGLDGS(ph)AAK	1	H	C	Profiling	Signaling	Caffeine(0.01Î¼M)@HepG2 cells	label-free	Enrichment (no details)	Orbitrap Lumos	[4671500.0, 4291600.0, 0.0]	Q86UE8	TLK2	S134	Prat_121
35688186	APGTSPGRSVPPVARSSPQHSLSNPLPRRVE	S(ph)S(ph)PQHS(ph)LSNPLPR	0.999969	H	C	Profiling	Signaling	Caffeine(0.01Î¼M)@HepG2 cells	label-free	Enrichment (no details)	Orbitrap Lumos	[23044000.0, 36818000.0, 42088000.0]	Q86UE8	TLK2	S110	Prat_121
35688186	NDQRNRKRKAEPYETSQGKGTPRGHKISDYF	KAEPYETS(ph)QGK	0.993465	H	C	Profiling	Signaling	Coumarin(0.1Î¼M)@HepG2 cells	label-free	Enrichment (no details)	Orbitrap Lumos	[0.0, 0.0, 4792200.0]	Q86UE8	TLK2	S73	Prat_199
35688186	APGTSPGRSVPPVARSSPQHSLSNPLPRRVE	S(ph)S(ph)PQHSLSNPLPR	0.999969	H	C	Profiling	Signaling	Coumarin(0.1Î¼M)@HepG2 cells	label-free	Enrichment (no details)	Orbitrap Lumos	[4027100.0, 5651200.0, 4090600.0]	Q86UE8	TLK2	S110	Prat_199
35688186	RSVPPVARSSPQHSLSNPLPRRVEQPLYGLD	SSPQHS(ph)LS(ph)NPLPR	0.994592	H	C	Profiling	Signaling	Caffeine(0.1Î¼M)@HepG2 cells	label-free	Enrichment (no details)	Orbitrap Lumos	[3769300.0, 2397700.0, 4467500.0]	Q86UE8	TLK2	S117	Prat_122
35688186	PLPRRVEQPLYGLDGSAAKEATEEQSALPTL	RVEQPLYGLDGS(ph)AAK	1	H	C	Profiling	Signaling	Caffeine(0.1Î¼M)@HepG2 cells	label-free	Enrichment (no details)	Orbitrap Lumos	[2383200.0, 1720100.0, 0.0]	Q86UE8	TLK2	S134	Prat_122
35688186	APGTSPGRSVPPVARSSPQHSLSNPLPRRVE	S(ph)S(ph)PQHS(ph)LSNPLPR	0.999969	H	C	Profiling	Signaling	Caffeine(0.1Î¼M)@HepG2 cells	label-free	Enrichment (no details)	Orbitrap Lumos	[16740000.0, 24313000.0, 20074000.0]	Q86UE8	TLK2	S110	Prat_122
35688186	NDQRNRKRKAEPYETSQGKGTPRGHKISDYF	KAEPYETS(ph)QGK	0.993465	H	C	Profiling	Signaling	Coumarin(1Î¼M)@HepG2 cells	label-free	Enrichment (no details)	Orbitrap Lumos	[0.0, 0.0, 7240500.0]	Q86UE8	TLK2	S73	Prat_206
35688186	APGTSPGRSVPPVARSSPQHSLSNPLPRRVE	S(ph)S(ph)PQHSLSNPLPR	0.999969	H	C	Profiling	Signaling	Coumarin(1Î¼M)@HepG2 cells	label-free	Enrichment (no details)	Orbitrap Lumos	[5525400.0, 2760200.0, 4873600.0]	Q86UE8	TLK2	S110	Prat_206
35688186	RSVPPVARSSPQHSLSNPLPRRVEQPLYGLD	SSPQHS(ph)LS(ph)NPLPR	0.994592	H	C	Profiling	Signaling	Caffeine(1Î¼M)@HepG2 cells	label-free	Enrichment (no details)	Orbitrap Lumos	[11953000.0, 0.0, 0.0]	Q86UE8	TLK2	S117	Prat_129
35688186	PLPRRVEQPLYGLDGSAAKEATEEQSALPTL	RVEQPLYGLDGS(ph)AAK	1	H	C	Profiling	Signaling	Caffeine(1Î¼M)@HepG2 cells	label-free	Enrichment (no details)	Orbitrap Lumos	[2970400.0, 2390600.0, 1728000.0]	Q86UE8	TLK2	S134	Prat_129
35688186	APGTSPGRSVPPVARSSPQHSLSNPLPRRVE	S(ph)S(ph)PQHS(ph)LSNPLPR	0.999969	H	C	Profiling	Signaling	Caffeine(1Î¼M)@HepG2 cells	label-free	Enrichment (no details)	Orbitrap Lumos	[27360000.0, 42660000.0, 37893000.0]	Q86UE8	TLK2	S110	Prat_129
35688186	NDQRNRKRKAEPYETSQGKGTPRGHKISDYF	KAEPYETS(ph)QGK	0.993465	H	C	Profiling	Signaling	Coumarin(10Î¼M)@HepG2 cells	label-free	Enrichment (no details)	Orbitrap Lumos	[0.0, 0.0, 2206600.0]	Q86UE8	TLK2	S73	Prat_204
35688186	APGTSPGRSVPPVARSSPQHSLSNPLPRRVE	S(ph)S(ph)PQHSLSNPLPR	0.999969	H	C	Profiling	Signaling	Coumarin(10Î¼M)@HepG2 cells	label-free	Enrichment (no details)	Orbitrap Lumos	[4990800.0, 4552000.0, 2339800.0]	Q86UE8	TLK2	S110	Prat_204
35688186	RSVPPVARSSPQHSLSNPLPRRVEQPLYGLD	SSPQHS(ph)LS(ph)NPLPR	0.994592	H	C	Profiling	Signaling	Caffeine(10Î¼M)@HepG2 cells	label-free	Enrichment (no details)	Orbitrap Lumos	[6311000.0, 50592000.0, 0.0]	Q86UE8	TLK2	S117	Prat_127
35688186	PLPRRVEQPLYGLDGSAAKEATEEQSALPTL	RVEQPLYGLDGS(ph)AAK	1	H	C	Profiling	Signaling	Caffeine(10Î¼M)@HepG2 cells	label-free	Enrichment (no details)	Orbitrap Lumos	[11895000.0, 19639000.0, 13649000.0]	Q86UE8	TLK2	S134	Prat_127
35688186	APGTSPGRSVPPVARSSPQHSLSNPLPRRVE	S(ph)S(ph)PQHS(ph)LSNPLPR	0.999969	H	C	Profiling	Signaling	Caffeine(10Î¼M)@HepG2 cells	label-free	Enrichment (no details)	Orbitrap Lumos	[80996000.0, 66178000.0, 126060000.0]	Q86UE8	TLK2	S110	Prat_127
35688186	NDQRNRKRKAEPYETSQGKGTPRGHKISDYF	KAEPYETS(ph)QGK	0.993465	H	C	Profiling	Signaling	Coumarin(100Î¼M)@HepG2 cells	label-free	Enrichment (no details)	Orbitrap Lumos	[0.0, 1425200.0, 0.0]	Q86UE8	TLK2	S73	Prat_202
35688186	APGTSPGRSVPPVARSSPQHSLSNPLPRRVE	S(ph)S(ph)PQHSLSNPLPR	0.999969	H	C	Profiling	Signaling	Coumarin(100Î¼M)@HepG2 cells	label-free	Enrichment (no details)	Orbitrap Lumos	[4144100.0, 3267100.0, 5350100.0]	Q86UE8	TLK2	S110	Prat_202
35688186	RSVPPVARSSPQHSLSNPLPRRVEQPLYGLD	SSPQHS(ph)LS(ph)NPLPR	0.994592	H	C	Profiling	Signaling	Caffeine(100Î¼M)@HepG2 cells	label-free	Enrichment (no details)	Orbitrap Lumos	[10762000.0, 0.0, 0.0]	Q86UE8	TLK2	S117	Prat_125
35688186	PLPRRVEQPLYGLDGSAAKEATEEQSALPTL	RVEQPLYGLDGS(ph)AAK	1	H	C	Profiling	Signaling	Caffeine(100Î¼M)@HepG2 cells	label-free	Enrichment (no details)	Orbitrap Lumos	[5863500.0, 11222000.0, 11233000.0]	Q86UE8	TLK2	S134	Prat_125
35688186	APGTSPGRSVPPVARSSPQHSLSNPLPRRVE	S(ph)S(ph)PQHS(ph)LSNPLPR	0.999969	H	C	Profiling	Signaling	Caffeine(100Î¼M)@HepG2 cells	label-free	Enrichment (no details)	Orbitrap Lumos	[101840000.0, 92721000.0, 120810000.0]	Q86UE8	TLK2	S110	Prat_125
35688186	RSVPPVARSSPQHSLSNPLPRRVEQPLYGLD	SSPQHS(ph)LS(ph)NPLPR	0.994592	H	C	Profiling	Signaling	Caffeine(1000Î¼M)@HepG2 cells	label-free	Enrichment (no details)	Orbitrap Lumos	[15669000.0, 0.0, 11706000.0]	Q86UE8	TLK2	S117	Prat_123
35688186	PLPRRVEQPLYGLDGSAAKEATEEQSALPTL	RVEQPLYGLDGS(ph)AAK	1	H	C	Profiling	Signaling	Caffeine(1000Î¼M)@HepG2 cells	label-free	Enrichment (no details)	Orbitrap Lumos	[12175000.0, 9672400.0, 4521200.0]	Q86UE8	TLK2	S134	Prat_123
35688186	APGTSPGRSVPPVARSSPQHSLSNPLPRRVE	S(ph)S(ph)PQHS(ph)LSNPLPR	0.999969	H	C	Profiling	Signaling	Caffeine(1000Î¼M)@HepG2 cells	label-free	Enrichment (no details)	Orbitrap Lumos	[130790000.0, 135260000.0, 88392000.0]	Q86UE8	TLK2	S110	Prat_123
35688186	TSQGKGTPRGHKISDYFEFAGGSAPGTSPGR	ISDY(ph)FEFAGGSAPGTSPGR	0.997562	H	C	Profiling	Signaling	Quercetin(0.2Î¼M)@HepG2 cells	label-free		Orbitrap Lumos	[0.0, 0.0, 0.0]	Q86UE8	TLK2	Y87	Prat_927
35688186	RSVPPVARSSPQHSLSNPLPRRVEQPLYGLD	SSPQHSLS(ph)NPLPR	0.980682	H	C	Profiling	Signaling	Quercetin(0.2Î¼M)@HepG2 cells	label-free	Enrichment (no details)	Orbitrap Lumos	[1681200.0, 776310.0, 3485600.0]	Q86UE8	TLK2	S117	Prat_927
35688186	NDQRNRKRKAEPYETSQGKGTPRGHKISDYF	KAEPYETS(ph)QGKGTPR	0.810121	H	C	Profiling	Signaling	Quercetin(0.2Î¼M)@HepG2 cells	label-free	Enrichment (no details)	Orbitrap Lumos	[0.0, 0.0, 12609000.0]	Q86UE8	TLK2	S73	Prat_927
35688186	PGTSPGRSVPPVARSSPQHSLSNPLPRRVEQ	S(ph)S(ph)PQHS(ph)LSNPLPR	1	H	C	Profiling	Signaling	Quercetin(0.2Î¼M)@HepG2 cells	label-free	Enrichment (no details)	Orbitrap Lumos	[4935200.0, 776310.0, 3865300.0]	Q86UE8	TLK2	S111	Prat_927
35688186	PGRSVPPVARSSPQHSLSNPLPRRVEQPLYG	S(ph)S(ph)PQHS(ph)LSNPLPR	0.996826	H	C	Profiling	Signaling	Quercetin(0.2Î¼M)@HepG2 cells	label-free	Enrichment (no details)	Orbitrap Lumos	[3254000.0, 0.0, 3865300.0]	Q86UE8	TLK2	S115	Prat_927
35688186	APGTSPGRSVPPVARSSPQHSLSNPLPRRVE	S(ph)S(ph)PQHS(ph)LSNPLPR	1	H	C	Profiling	Signaling	Quercetin(0.2Î¼M)@HepG2 cells	label-free	Enrichment (no details)	Orbitrap Lumos	[3254000.0, 0.0, 0.0]	Q86UE8	TLK2	S110	Prat_927
35688186	TSQGKGTPRGHKISDYFEFAGGSAPGTSPGR	ISDY(ph)FEFAGGSAPGTSPGR	0.997562	H	C	Profiling	Signaling	Quercetin(10Î¼M)@HepG2 cells	label-free		Orbitrap Lumos	[0.0, 16038000.0, 13848000.0]	Q86UE8	TLK2	Y87	Prat_929
35688186	RSVPPVARSSPQHSLSNPLPRRVEQPLYGLD	SSPQHSLS(ph)NPLPR	0.980682	H	C	Profiling	Signaling	Quercetin(10Î¼M)@HepG2 cells	label-free	Enrichment (no details)	Orbitrap Lumos	[0.0, 0.0, 2863900.0]	Q86UE8	TLK2	S117	Prat_929
35688186	RSVPPVARSSPQHSLSNPLPRRVEQPLYGLD	SSPQHS(ph)LS(ph)NPLPR	0.994592	H	C	Profiling	Signaling	Quercetin(10Î¼M)@HepG2 cells	label-free	Enrichment (no details)	Orbitrap Lumos	[2300400.0, 0.0, 337600.0]	Q86UE8	TLK2	S117	Prat_929
35688186	NDQRNRKRKAEPYETSQGKGTPRGHKISDYF	KAEPYETS(ph)QGKGTPR	0.810121	H	C	Profiling	Signaling	Quercetin(10Î¼M)@HepG2 cells	label-free	Enrichment (no details)	Orbitrap Lumos	[7223800.0, 0.0, 18597000.0]	Q86UE8	TLK2	S73	Prat_929
35688186	PGTSPGRSVPPVARSSPQHSLSNPLPRRVEQ	S(ph)S(ph)PQHS(ph)LSNPLPR	1	H	C	Profiling	Signaling	Quercetin(10Î¼M)@HepG2 cells	label-free	Enrichment (no details)	Orbitrap Lumos	[3709900.0, 4662500.0, 7268400.0]	Q86UE8	TLK2	S111	Prat_929
35688186	PLPRRVEQPLYGLDGSAAKEATEEQSALPTL	RVEQPLYGLDGS(ph)AAK	1	H	C	Profiling	Signaling	Quercetin(10Î¼M)@HepG2 cells	label-free	Enrichment (no details)	Orbitrap Lumos	[2436600.0, 1660200.0, 3005700.0]	Q86UE8	TLK2	S134	Prat_929
35688186	PGRSVPPVARSSPQHSLSNPLPRRVEQPLYG	S(ph)S(ph)PQHS(ph)LSNPLPR	0.996826	H	C	Profiling	Signaling	Quercetin(10Î¼M)@HepG2 cells	label-free	Enrichment (no details)	Orbitrap Lumos	[3709900.0, 0.0, 3078200.0]	Q86UE8	TLK2	S115	Prat_929
35688186	APGTSPGRSVPPVARSSPQHSLSNPLPRRVE	S(ph)S(ph)PQHS(ph)LSNPLPR	1	H	C	Profiling	Signaling	Quercetin(10Î¼M)@HepG2 cells	label-free	Enrichment (no details)	Orbitrap Lumos	[0.0, 4662500.0, 4190300.0]	Q86UE8	TLK2	S110	Prat_929
35688186	APGTSPGRSVPPVARSSPQHSLSNPLPRRVE	S(ph)S(ph)PQHS(ph)LSNPLPR	0.999969	H	C	Profiling	Signaling	Quercetin(10Î¼M)@HepG2 cells	label-free	Enrichment (no details)	Orbitrap Lumos	[34782000.0, 37522000.0, 67461000.0]	Q86UE8	TLK2	S110	Prat_929
35947955	GASNNSSSN______	GASNNsssN______	1	H	C	Profiling	Blood-cancer	MK2206@PL21 cell line F1 CC	TMT	TiO2	Q Exactive HF-X	[0.608596801757813, -0.317855834960938, -0.0170798301696777, -0.601890563964844]	Q86UE8	TLK2	S771	Prat_737
35947955	YFEFAGGSAPGTSPG	YFEFAGGsAPGtsPG	1	H	C	Profiling	Blood-cancer	MK2206@PL21 cell line F1 CC	TMT	TiO2	Q Exactive HF-X	[0.147002696990967, 0.623258113861084, 0.655954837799072, 0.29610538482666]	Q86UE8	TLK2	S94	Prat_737
35947955	SSPQHSLSNPLPRRV	ssPQHsLsNPLPRRV	1	H	C	Profiling	Blood-cancer	MK2206@PL21 cell line F1 CC	TMT	TiO2	Q Exactive HF-X	[0.457906723022461, 0.170696258544922, -1.14771842956543, 0.0476589202880859]	Q86UE8	TLK2	S117	Prat_737
35947955	SSPQHSLSNPLPRRV	ssPQHsLsNPLPRRV	1	H	C	Profiling	Blood-cancer	MK2206@PL21 cell line F1 CC	TMT	TiO2	Q Exactive HF-X	[-2.7992844581604, -2.86127281188965, -3.13859224319458, 0.433383941650391]	Q86UE8	TLK2	S117	Prat_737
35947955	SSPQHSLSNPLPRRV	ssPQHsLsNPLPRRV	1	H	C	Profiling	Blood-cancer	MK2206@PL21 cell line F1 CC	TMT	TiO2	Q Exactive HF-X	[1.24501848220825, 1.33415079116821, 1.85786390304565, 0.663534641265869]	Q86UE8	TLK2	S117	Prat_737
35947955	GGSAPGTSPGRSVPP	GGsAPGtsPGRsVPP	1	H	C	Profiling	Blood-cancer	MK2206@PL21 cell line F1 CC	TMT	TiO2	Q Exactive HF-X	[0.549310207366943, 0.506200313568115, 0.399361133575439, 0.344775199890137]	Q86UE8	TLK2	S99	Prat_737
35947955	PLYGLDGSAAKEATE	PLYGLDGsAAKEATE	1	H	C	Profiling	Blood-cancer	MK2206@PL21 cell line F1 CC	TMT	TiO2	Q Exactive HF-X	[3.24324464797974, 2.32635688781738, 2.0391206741333, 1.73772764205933]	Q86UE8	TLK2	S134	Prat_737
35947955	ARSSPQHSLSNPLPR	ARssPQHsLsNPLPR	1	H	C	Profiling	Blood-cancer	MK2206@PL21 cell line F1 CC	TMT	TiO2	Q Exactive HF-X	[0.0702848434448242, 0.656157493591309, 0.359137535095215, 0.319199085235596]	Q86UE8	TLK2	S115	Prat_737
35947955	ARSSPQHSLSNPLPR	ARssPQHsLsNPLPR	1	H	C	Profiling	Blood-cancer	MK2206@PL21 cell line F1 CC	TMT	TiO2	Q Exactive HF-X	[1.24501848220825, 1.33415079116821, 1.85786390304565, 0.663534641265869]	Q86UE8	TLK2	S115	Prat_737
35947955	GASNNSSSN______	GASNNsssN______	1	H	C	Profiling	Blood-cancer	Selinexor+MK2206@PL21 cell line F1 CC	TMT	TiO2	Q Exactive HF-X	[-0.0206184387207031, -0.343400955200195, 0.0170798301696777, 0.321894645690918]	Q86UE8	TLK2	S771	Prat_1061
35947955	YFEFAGGSAPGTSPG	YFEFAGGsAPGtsPG	1	H	C	Profiling	Blood-cancer	Selinexor+MK2206@PL21 cell line F1 CC	TMT	TiO2	Q Exactive HF-X	[-0.0430922508239746, -0.0211739540100098, 0.0607657432556152, -0.459640502929688]	Q86UE8	TLK2	S94	Prat_1061
35947955	SSPQHSLSNPLPRRV	ssPQHsLsNPLPRRV	1	H	C	Profiling	Blood-cancer	Selinexor+MK2206@PL21 cell line F1 CC	TMT	TiO2	Q Exactive HF-X	[-1.59161186218262, 0.219684600830078, 0.244440078735352, 0.0619049072265625]	Q86UE8	TLK2	S117	Prat_1061
35947955	SSPQHSLSNPLPRRV	ssPQHsLsNPLPRRV	1	H	C	Profiling	Blood-cancer	Selinexor+MK2206@PL21 cell line F1 CC	TMT	TiO2	Q Exactive HF-X	[-2.7727255821228, -4.1320629119873, -3.55165147781372, -0.433383941650391]	Q86UE8	TLK2	S117	Prat_1061
35947955	SSPQHSLSNPLPRRV	ssPQHsLsNPLPRRV	1	H	C	Profiling	Blood-cancer	Selinexor+MK2206@PL21 cell line F1 CC	TMT	TiO2	Q Exactive HF-X	[0.572314739227295, 0.562905788421631, 0.631004810333252, 0.518073558807373]	Q86UE8	TLK2	S117	Prat_1061
35947955	GGSAPGTSPGRSVPP	GGsAPGtsPGRsVPP	1	H	C	Profiling	Blood-cancer	Selinexor+MK2206@PL21 cell line F1 CC	TMT	TiO2	Q Exactive HF-X	[-0.216355800628662, -0.193746089935303, -0.0233321189880371, -0.626623153686523]	Q86UE8	TLK2	S99	Prat_1061
35947955	PLYGLDGSAAKEATE	PLYGLDGsAAKEATE	1	H	C	Profiling	Blood-cancer	Selinexor+MK2206@PL21 cell line F1 CC	TMT	TiO2	Q Exactive HF-X	[0.0682511329650879, 0.018580436706543, 0.0142908096313477, -0.00532007217407227]	Q86UE8	TLK2	S134	Prat_1061
35947955	ARSSPQHSLSNPLPR	ARssPQHsLsNPLPR	1	H	C	Profiling	Blood-cancer	Selinexor+MK2206@PL21 cell line F1 CC	TMT	TiO2	Q Exactive HF-X	[0.425836563110352, -0.3338623046875, 0.0876960754394531, -0.357435703277588]	Q86UE8	TLK2	S115	Prat_1061
35947955	ARSSPQHSLSNPLPR	ARssPQHsLsNPLPR	1	H	C	Profiling	Blood-cancer	Selinexor+MK2206@PL21 cell line F1 CC	TMT	TiO2	Q Exactive HF-X	[0.572314739227295, 0.562905788421631, 0.631004810333252, 0.518073558807373]	Q86UE8	TLK2	S115	Prat_1061
35947955	GASNNSSSN______	GASNNsssN______	1	H	C	Profiling	Blood-cancer	Selinexor@PL21 cell line F1 CC	TMT	TiO2	Q Exactive HF-X	[0.0206184387207031, 0.317855834960938, -0.357478618621826, -0.24651050567627]	Q86UE8	TLK2	S771	Prat_1050
35947955	YFEFAGGSAPGTSPG	YFEFAGGsAPGtsPG	1	H	C	Profiling	Blood-cancer	Selinexor@PL21 cell line F1 CC	TMT	TiO2	Q Exactive HF-X	[-0.59054708480835, 0.0211739540100098, -0.0607657432556152, -0.0539064407348633]	Q86UE8	TLK2	S94	Prat_1050
35947955	SSPQHSLSNPLPRRV	ssPQHsLsNPLPRRV	1	H	C	Profiling	Blood-cancer	Selinexor@PL21 cell line F1 CC	TMT	TiO2	Q Exactive HF-X	[0.448118209838867, -2.62759017944336, 0.247766494750977, -0.0476589202880859]	Q86UE8	TLK2	S117	Prat_1050
35947955	SSPQHSLSNPLPRRV	ssPQHsLsNPLPRRV	1	H	C	Profiling	Blood-cancer	Selinexor@PL21 cell line F1 CC	TMT	TiO2	Q Exactive HF-X	[7.37995481491089, 6.37586212158203, 6.944176197052, 10.7212257385254]	Q86UE8	TLK2	S117	Prat_1050
35947955	SSPQHSLSNPLPRRV	ssPQHsLsNPLPRRV	1	H	C	Profiling	Blood-cancer	Selinexor@PL21 cell line F1 CC	TMT	TiO2	Q Exactive HF-X	[-1.62373876571655, -1.35657548904419, -1.43829679489136, -1.40090799331665]	Q86UE8	TLK2	S117	Prat_1050
35947955	GGSAPGTSPGRSVPP	GGsAPGtsPGRsVPP	1	H	C	Profiling	Blood-cancer	Selinexor@PL21 cell line F1 CC	TMT	TiO2	Q Exactive HF-X	[-0.545506000518799, -0.490546703338623, -0.810605525970459, -0.289217948913574]	Q86UE8	TLK2	S99	Prat_1050
35947955	ARSSPQHSLSNPLPR	ARssPQHsLsNPLPR	1	H	C	Profiling	Blood-cancer	Selinexor@PL21 cell line F1 CC	TMT	TiO2	Q Exactive HF-X	[-0.813934326171875, -1.16212558746338, -0.0876960754394531, -0.319199085235596]	Q86UE8	TLK2	S115	Prat_1050
35947955	PLYGLDGSAAKEATE	PLYGLDGsAAKEATE	1	H	C	Profiling	Blood-cancer	Selinexor@PL21 cell line F1 CC	TMT	TiO2	Q Exactive HF-X	[-0.0682511329650879, -0.018580436706543, -0.0320005416870117, 0.00532007217407227]	Q86UE8	TLK2	S134	Prat_1050
35947955	ARSSPQHSLSNPLPR	ARssPQHsLsNPLPR	1	H	C	Profiling	Blood-cancer	Selinexor@PL21 cell line F1 CC	TMT	TiO2	Q Exactive HF-X	[-1.62373876571655, -1.35657548904419, -1.43829679489136, -1.40090799331665]	Q86UE8	TLK2	S115	Prat_1050
35947955	GASNNSSSN______	GASNNsssN______	1	H	C	Profiling	Blood-cancer	MK2206@PL21 cell line F4 MBO	TMT	TiO2	Q Exactive HF-X	[0.210593223571777, 0.260228633880615, 0.200912475585938, 0.434323787689209]	Q86UE8	TLK2	S771	Prat_740
35947955	YFEFAGGSAPGTSPG	YFEFAGGsAPGtsPG	1	H	C	Profiling	Blood-cancer	MK2206@PL21 cell line F4 MBO	TMT	TiO2	Q Exactive HF-X	[0.41518497467041, 0.804739475250244, 0.64859676361084, 0.613729000091553]	Q86UE8	TLK2	S94	Prat_740
35947955	SSPQHSLSNPLPRRV	ssPQHsLsNPLPRRV	1	H	C	Profiling	Blood-cancer	MK2206@PL21 cell line F4 MBO	TMT	TiO2	Q Exactive HF-X	[0.4656081199646, 1.76700448989868, 0.309783458709717, 0.440224170684814]	Q86UE8	TLK2	S117	Prat_740
35947955	SSPQHSLSNPLPRRV	ssPQHsLsNPLPRRV	1	H	C	Profiling	Blood-cancer	MK2206@PL21 cell line F4 MBO	TMT	TiO2	Q Exactive HF-X	[-0.0945205688476563, 0.244032859802246, 0.840737342834473, -0.155013084411621]	Q86UE8	TLK2	S117	Prat_740
35947955	GGSAPGTSPGRSVPP	GGsAPGtsPGRsVPP	1	H	C	Profiling	Blood-cancer	MK2206@PL21 cell line F4 MBO	TMT	TiO2	Q Exactive HF-X	[0.307263374328613, 0.412312507629395, 0.548089981079102, 0.272054672241211]	Q86UE8	TLK2	S99	Prat_740
35947955	PLYGLDGSAAKEATE	PLYGLDGsAAKEATE	1	H	C	Profiling	Blood-cancer	MK2206@PL21 cell line F4 MBO	TMT	TiO2	Q Exactive HF-X	[0.346660614013672, 0.57648229598999, 0.658987045288086, 0.4363694190979]	Q86UE8	TLK2	S134	Prat_740
35947955	ARSSPQHSLSNPLPR	ARssPQHsLsNPLPR	1	H	C	Profiling	Blood-cancer	MK2206@PL21 cell line F4 MBO	TMT	TiO2	Q Exactive HF-X	[0.492690563201904, -0.0543785095214844, 0.18508768081665, 0.322030544281006]	Q86UE8	TLK2	S115	Prat_740
35947955	GASNNSSSN______	GASNNsssN______	1	H	C	Profiling	Blood-cancer	MK2206@PL21 cell line F2 CC	TMT	TiO2	Q Exactive HF-X	[0.210593223571777, 0.260228633880615, 0.200912475585938, 0.434323787689209]	Q86UE8	TLK2	S771	Prat_738
35947955	YFEFAGGSAPGTSPG	YFEFAGGsAPGtsPG	1	H	C	Profiling	Blood-cancer	MK2206@PL21 cell line F2 CC	TMT	TiO2	Q Exactive HF-X	[0.41518497467041, 0.804739475250244, 0.64859676361084, 0.613729000091553]	Q86UE8	TLK2	S94	Prat_738
35947955	SSPQHSLSNPLPRRV	ssPQHsLsNPLPRRV	1	H	C	Profiling	Blood-cancer	MK2206@PL21 cell line F2 CC	TMT	TiO2	Q Exactive HF-X	[0.4656081199646, 1.76700448989868, 0.309783458709717, 0.440224170684814]	Q86UE8	TLK2	S117	Prat_738
35947955	SSPQHSLSNPLPRRV	ssPQHsLsNPLPRRV	1	H	C	Profiling	Blood-cancer	MK2206@PL21 cell line F2 CC	TMT	TiO2	Q Exactive HF-X	[-0.0945205688476563, 0.244032859802246, 0.840737342834473, -0.155013084411621]	Q86UE8	TLK2	S117	Prat_738
35947955	GGSAPGTSPGRSVPP	GGsAPGtsPGRsVPP	1	H	C	Profiling	Blood-cancer	MK2206@PL21 cell line F2 CC	TMT	TiO2	Q Exactive HF-X	[0.307263374328613, 0.412312507629395, 0.548089981079102, 0.272054672241211]	Q86UE8	TLK2	S99	Prat_738
35947955	PLYGLDGSAAKEATE	PLYGLDGsAAKEATE	1	H	C	Profiling	Blood-cancer	MK2206@PL21 cell line F2 CC	TMT	TiO2	Q Exactive HF-X	[0.346660614013672, 0.57648229598999, 0.658987045288086, 0.4363694190979]	Q86UE8	TLK2	S134	Prat_738
35947955	ARSSPQHSLSNPLPR	ARssPQHsLsNPLPR	1	H	C	Profiling	Blood-cancer	MK2206@PL21 cell line F2 CC	TMT	TiO2	Q Exactive HF-X	[0.492690563201904, -0.0543785095214844, 0.18508768081665, 0.322030544281006]	Q86UE8	TLK2	S115	Prat_738
35947955	GGSAPGTSPGRSVPP	GGsAPGtsPGRsVPP	1	H	C	Profiling	Blood-cancer	MK2206@PL21 cell line F3 MBO	TMT	TiO2	Q Exactive HF-X	[0.20305347442627, 1.27373313903809, 1.90631055831909, 0.964662551879883]	Q86UE8	TLK2	S99	Prat_739
35947955	GGSAPGTSPGRSVPP	GGsAPGtsPGRsVPP	1	H	C	Profiling	Blood-cancer	MK2206@PL21 cell line F5 NN	TMT	TiO2	Q Exactive HF-X	[0.58570384979248, -0.303622245788574, 0.45233154296875, -0.578280448913574]	Q86UE8	TLK2	S99	Prat_741
35947955	GASNNSSSN______	GASNNsssN______	1	H	C	Profiling	Blood-cancer	Selinexor+MK2206@PL21 cell line F4 MBO	TMT	TiO2	Q Exactive HF-X	[0.113580703735352, 0.0791201591491699, 0.200531005859375, 0.18693208694458]	Q86UE8	TLK2	S771	Prat_1064
35947955	YFEFAGGSAPGTSPG	YFEFAGGsAPGtsPG	1	H	C	Profiling	Blood-cancer	Selinexor+MK2206@PL21 cell line F4 MBO	TMT	TiO2	Q Exactive HF-X	[-0.854763031005859, 0.0437226295471191, 0.440583229064941, -0.20935583114624]	Q86UE8	TLK2	S94	Prat_1064
35947955	SSPQHSLSNPLPRRV	ssPQHsLsNPLPRRV	1	H	C	Profiling	Blood-cancer	Selinexor+MK2206@PL21 cell line F4 MBO	TMT	TiO2	Q Exactive HF-X	[0.118350505828857, -0.0222411155700684, -0.309783458709717, -1.6235785484314]	Q86UE8	TLK2	S117	Prat_1064
35947955	SSPQHSLSNPLPRRV	ssPQHsLsNPLPRRV	1	H	C	Profiling	Blood-cancer	Selinexor+MK2206@PL21 cell line F4 MBO	TMT	TiO2	Q Exactive HF-X	[0.138587951660156, 0.0242452621459961, -0.296488761901855, 0.434103965759277]	Q86UE8	TLK2	S117	Prat_1064
35947955	GGSAPGTSPGRSVPP	GGsAPGtsPGRsVPP	1	H	C	Profiling	Blood-cancer	Selinexor+MK2206@PL21 cell line F4 MBO	TMT	TiO2	Q Exactive HF-X	[-0.0931100845336914, -0.0879278182983398, -0.14116096496582, -0.00418472290039063]	Q86UE8	TLK2	S99	Prat_1064
35947955	PLYGLDGSAAKEATE	PLYGLDGsAAKEATE	1	H	C	Profiling	Blood-cancer	Selinexor+MK2206@PL21 cell line F4 MBO	TMT	TiO2	Q Exactive HF-X	[0.0700435638427734, 0.244031429290771, 0.0587787628173828, -0.113958835601807]	Q86UE8	TLK2	S134	Prat_1064
35947955	ARSSPQHSLSNPLPR	ARssPQHsLsNPLPR	1	H	C	Profiling	Blood-cancer	Selinexor+MK2206@PL21 cell line F4 MBO	TMT	TiO2	Q Exactive HF-X	[0.157506465911865, 0.0543785095214844, 0.0274319648742676, -0.574807643890381]	Q86UE8	TLK2	S115	Prat_1064
35947955	GASNNSSSN______	GASNNsssN______	1	H	C	Profiling	Blood-cancer	Selinexor+MK2206@PL21 cell line F2 CC	TMT	TiO2	Q Exactive HF-X	[0.113580703735352, 0.0791201591491699, 0.200531005859375, 0.18693208694458]	Q86UE8	TLK2	S771	Prat_1062
35947955	YFEFAGGSAPGTSPG	YFEFAGGsAPGtsPG	1	H	C	Profiling	Blood-cancer	Selinexor+MK2206@PL21 cell line F2 CC	TMT	TiO2	Q Exactive HF-X	[-0.854763031005859, 0.0437226295471191, 0.440583229064941, -0.20935583114624]	Q86UE8	TLK2	S94	Prat_1062
35947955	SSPQHSLSNPLPRRV	ssPQHsLsNPLPRRV	1	H	C	Profiling	Blood-cancer	Selinexor+MK2206@PL21 cell line F2 CC	TMT	TiO2	Q Exactive HF-X	[0.118350505828857, -0.0222411155700684, -0.309783458709717, -1.6235785484314]	Q86UE8	TLK2	S117	Prat_1062
35947955	SSPQHSLSNPLPRRV	ssPQHsLsNPLPRRV	1	H	C	Profiling	Blood-cancer	Selinexor+MK2206@PL21 cell line F2 CC	TMT	TiO2	Q Exactive HF-X	[0.138587951660156, 0.0242452621459961, -0.296488761901855, 0.434103965759277]	Q86UE8	TLK2	S117	Prat_1062
35947955	GGSAPGTSPGRSVPP	GGsAPGtsPGRsVPP	1	H	C	Profiling	Blood-cancer	Selinexor+MK2206@PL21 cell line F2 CC	TMT	TiO2	Q Exactive HF-X	[-0.0931100845336914, -0.0879278182983398, -0.14116096496582, -0.00418472290039063]	Q86UE8	TLK2	S99	Prat_1062
35947955	PLYGLDGSAAKEATE	PLYGLDGsAAKEATE	1	H	C	Profiling	Blood-cancer	Selinexor+MK2206@PL21 cell line F2 CC	TMT	TiO2	Q Exactive HF-X	[0.0700435638427734, 0.244031429290771, 0.0587787628173828, -0.113958835601807]	Q86UE8	TLK2	S134	Prat_1062
35947955	ARSSPQHSLSNPLPR	ARssPQHsLsNPLPR	1	H	C	Profiling	Blood-cancer	Selinexor+MK2206@PL21 cell line F2 CC	TMT	TiO2	Q Exactive HF-X	[0.157506465911865, 0.0543785095214844, 0.0274319648742676, -0.574807643890381]	Q86UE8	TLK2	S115	Prat_1062
35947955	GGSAPGTSPGRSVPP	GGsAPGtsPGRsVPP	1	H	C	Profiling	Blood-cancer	Selinexor+MK2206@PL21 cell line F3 MBO	TMT	TiO2	Q Exactive HF-X	[0.0209484100341797, -0.0628395080566406, -0.471038341522217, -0.541921615600586]	Q86UE8	TLK2	S99	Prat_1063
35947955	GGSAPGTSPGRSVPP	GGsAPGtsPGRsVPP	1	H	C	Profiling	Blood-cancer	Selinexor+MK2206@PL21 cell line F5 NN	TMT	TiO2	Q Exactive HF-X	[-0.666229248046875, 0.904133796691895, 1.22410106658936, 0.497023582458496]	Q86UE8	TLK2	S99	Prat_1065
35947955	GASNNSSSN______	GASNNsssN______	1	H	C	Profiling	Blood-cancer	Selinexor@PL21 cell line F4 MBO	TMT	TiO2	Q Exactive HF-X	[-0.113580703735352, -0.56505823135376, -0.470558166503906, -0.18693208694458]	Q86UE8	TLK2	S771	Prat_1053
35947955	YFEFAGGSAPGTSPG	YFEFAGGsAPGtsPG	1	H	C	Profiling	Blood-cancer	Selinexor@PL21 cell line F4 MBO	TMT	TiO2	Q Exactive HF-X	[-0.162161827087402, -0.0437226295471191, -0.804036140441895, 0.20935583114624]	Q86UE8	TLK2	S94	Prat_1053
35947955	SSPQHSLSNPLPRRV	ssPQHsLsNPLPRRV	1	H	C	Profiling	Blood-cancer	Selinexor@PL21 cell line F4 MBO	TMT	TiO2	Q Exactive HF-X	[-0.842252254486084, -1.74469804763794, 1.05561017990112, -0.440224170684814]	Q86UE8	TLK2	S117	Prat_1053
35947955	SSPQHSLSNPLPRRV	ssPQHsLsNPLPRRV	1	H	C	Profiling	Blood-cancer	Selinexor@PL21 cell line F4 MBO	TMT	TiO2	Q Exactive HF-X	[0.0544166564941406, -0.669356346130371, -0.253890037536621, 0.155013084411621]	Q86UE8	TLK2	S117	Prat_1053
35947955	GGSAPGTSPGRSVPP	GGsAPGtsPGRsVPP	1	H	C	Profiling	Blood-cancer	Selinexor@PL21 cell line F4 MBO	TMT	TiO2	Q Exactive HF-X	[-0.133330345153809, -0.262253761291504, -0.307039260864258, -0.206104278564453]	Q86UE8	TLK2	S99	Prat_1053
35947955	PLYGLDGSAAKEATE	PLYGLDGsAAKEATE	1	H	C	Profiling	Blood-cancer	Selinexor@PL21 cell line F4 MBO	TMT	TiO2	Q Exactive HF-X	[-0.258113861083984, -0.756255626678467, -0.513796806335449, -0.0749173164367676]	Q86UE8	TLK2	S134	Prat_1053
35947955	ARSSPQHSLSNPLPR	ARssPQHsLsNPLPR	1	H	C	Profiling	Blood-cancer	Selinexor@PL21 cell line F4 MBO	TMT	TiO2	Q Exactive HF-X	[-0.157506465911865, -0.0908145904541016, -0.0274319648742676, -0.153552532196045]	Q86UE8	TLK2	S115	Prat_1053
35947955	GASNNSSSN______	GASNNsssN______	1	H	C	Profiling	Blood-cancer	Selinexor@PL21 cell line F2 CC	TMT	TiO2	Q Exactive HF-X	[-0.113580703735352, -0.56505823135376, -0.470558166503906, -0.18693208694458]	Q86UE8	TLK2	S771	Prat_1051
35947955	YFEFAGGSAPGTSPG	YFEFAGGsAPGtsPG	1	H	C	Profiling	Blood-cancer	Selinexor@PL21 cell line F2 CC	TMT	TiO2	Q Exactive HF-X	[-0.162161827087402, -0.0437226295471191, -0.804036140441895, 0.20935583114624]	Q86UE8	TLK2	S94	Prat_1051
35947955	SSPQHSLSNPLPRRV	ssPQHsLsNPLPRRV	1	H	C	Profiling	Blood-cancer	Selinexor@PL21 cell line F2 CC	TMT	TiO2	Q Exactive HF-X	[-0.842252254486084, -1.74469804763794, 1.05561017990112, -0.440224170684814]	Q86UE8	TLK2	S117	Prat_1051
35947955	SSPQHSLSNPLPRRV	ssPQHsLsNPLPRRV	1	H	C	Profiling	Blood-cancer	Selinexor@PL21 cell line F2 CC	TMT	TiO2	Q Exactive HF-X	[0.0544166564941406, -0.669356346130371, -0.253890037536621, 0.155013084411621]	Q86UE8	TLK2	S117	Prat_1051
35947955	GGSAPGTSPGRSVPP	GGsAPGtsPGRsVPP	1	H	C	Profiling	Blood-cancer	Selinexor@PL21 cell line F2 CC	TMT	TiO2	Q Exactive HF-X	[-0.133330345153809, -0.262253761291504, -0.307039260864258, -0.206104278564453]	Q86UE8	TLK2	S99	Prat_1051
35947955	PLYGLDGSAAKEATE	PLYGLDGsAAKEATE	1	H	C	Profiling	Blood-cancer	Selinexor@PL21 cell line F2 CC	TMT	TiO2	Q Exactive HF-X	[-0.258113861083984, -0.756255626678467, -0.513796806335449, -0.0749173164367676]	Q86UE8	TLK2	S134	Prat_1051
35947955	ARSSPQHSLSNPLPR	ARssPQHsLsNPLPR	1	H	C	Profiling	Blood-cancer	Selinexor@PL21 cell line F2 CC	TMT	TiO2	Q Exactive HF-X	[-0.157506465911865, -0.0908145904541016, -0.0274319648742676, -0.153552532196045]	Q86UE8	TLK2	S115	Prat_1051
35947955	GGSAPGTSPGRSVPP	GGsAPGtsPGRsVPP	1	H	C	Profiling	Blood-cancer	Selinexor@PL21 cell line F3 MBO	TMT	TiO2	Q Exactive HF-X	[-0.714422225952148, -0.433760643005371, -0.705152988433838, -0.305856704711914]	Q86UE8	TLK2	S99	Prat_1052
35947955	GASNNSSSN______	GASNNsssN______	1	H	C	Profiling	Blood-cancer	DMSO@PL21 cell line F4 MBO	TMT	TiO2	Q Exactive HF-X	[-0.314987182617188, -0.0791201591491699, -0.200531005859375, -0.307692050933838]	Q86UE8	TLK2	S771	Prat_367
35947955	YFEFAGGSAPGTSPG	YFEFAGGsAPGtsPG	1	H	C	Profiling	Blood-cancer	DMSO@PL21 cell line F4 MBO	TMT	TiO2	Q Exactive HF-X	[0.162161827087402, -0.742702960968018, -0.440583229064941, -0.549152851104736]	Q86UE8	TLK2	S94	Prat_367
35947955	SSPQHSLSNPLPRRV	ssPQHsLsNPLPRRV	1	H	C	Profiling	Blood-cancer	DMSO@PL21 cell line F4 MBO	TMT	TiO2	Q Exactive HF-X	[-0.118350505828857, 0.0222411155700684, -0.326606273651123, 2.03695917129517]	Q86UE8	TLK2	S117	Prat_367
35947955	SSPQHSLSNPLPRRV	ssPQHsLsNPLPRRV	1	H	C	Profiling	Blood-cancer	DMSO@PL21 cell line F4 MBO	TMT	TiO2	Q Exactive HF-X	[-0.0544166564941406, -0.0242452621459961, 0.253890037536621, -0.341483116149902]	Q86UE8	TLK2	S117	Prat_367
35947955	GGSAPGTSPGRSVPP	GGsAPGtsPGRsVPP	1	H	C	Profiling	Blood-cancer	DMSO@PL21 cell line F4 MBO	TMT	TiO2	Q Exactive HF-X	[0.0931100845336914, 0.0879278182983398, 0.14116096496582, 0.00418472290039063]	Q86UE8	TLK2	S99	Prat_367
35947955	PLYGLDGSAAKEATE	PLYGLDGsAAKEATE	1	H	C	Profiling	Blood-cancer	DMSO@PL21 cell line F4 MBO	TMT	TiO2	Q Exactive HF-X	[-0.0700435638427734, -0.244031429290771, -0.0587787628173828, 0.0749173164367676]	Q86UE8	TLK2	S134	Prat_367
35947955	ARSSPQHSLSNPLPR	ARssPQHsLsNPLPR	1	H	C	Profiling	Blood-cancer	DMSO@PL21 cell line F4 MBO	TMT	TiO2	Q Exactive HF-X	[-3.69867467880249, 0.229487419128418, -0.181016445159912, 0.153552532196045]	Q86UE8	TLK2	S115	Prat_367
35947955	GASNNSSSN______	GASNNsssN______	1	H	C	Profiling	Blood-cancer	DMSO@MV4-11 cell line F1 CC	TMT	TiO2	Q Exactive HF-X	[0.432343006134033, 0.758615970611572, 0.14342737197876, 1.00707387924194]	Q86UE8	TLK2	S771	Prat_352
35947955	YFEFAGGSAPGTSPG	YFEFAGGsAPGtsPG	1	H	C	Profiling	Blood-cancer	DMSO@MV4-11 cell line F1 CC	TMT	TiO2	Q Exactive HF-X	[-1.39866256713867, 1.12437009811401, 1.41477537155151, 1.26654148101807]	Q86UE8	TLK2	S94	Prat_352
35947955	SSPQHSLSNPLPRRV	ssPQHsLsNPLPRRV	1	H	C	Profiling	Blood-cancer	DMSO@MV4-11 cell line F1 CC	TMT	TiO2	Q Exactive HF-X	[-0.0245599746704102, -3.12468004226685, -0.291457176208496, -0.278080463409424]	Q86UE8	TLK2	S117	Prat_352
35947955	SSPQHSLSNPLPRRV	ssPQHsLsNPLPRRV	1	H	C	Profiling	Blood-cancer	DMSO@MV4-11 cell line F1 CC	TMT	TiO2	Q Exactive HF-X	[-2.10624313354492, 0.115913391113281, 0.371807098388672, -0.146533966064453]	Q86UE8	TLK2	S117	Prat_352
35947955	SSPQHSLSNPLPRRV	ssPQHsLsNPLPRRV	1	H	C	Profiling	Blood-cancer	DMSO@MV4-11 cell line F1 CC	TMT	TiO2	Q Exactive HF-X	[-1.24745178222656, -0.319197654724121, -0.379127979278564, -0.584144115447998]	Q86UE8	TLK2	S117	Prat_352
35947955	GGSAPGTSPGRSVPP	GGsAPGtsPGRsVPP	1	H	C	Profiling	Blood-cancer	DMSO@MV4-11 cell line F1 CC	TMT	TiO2	Q Exactive HF-X	[-0.0803227424621582, 0.473695278167725, 0.257058620452881, 0.723927021026611]	Q86UE8	TLK2	S99	Prat_352
35947955	ARSSPQHSLSNPLPR	ARssPQHsLsNPLPR	1	H	C	Profiling	Blood-cancer	DMSO@MV4-11 cell line F1 CC	TMT	TiO2	Q Exactive HF-X	[0.340743541717529, 0.32210111618042, 0.355778694152832, -0.420095443725586]	Q86UE8	TLK2	S115	Prat_352
35947955	ARSSPQHSLSNPLPR	ARssPQHsLsNPLPR	1	H	C	Profiling	Blood-cancer	DMSO@MV4-11 cell line F1 CC	TMT	TiO2	Q Exactive HF-X	[-1.24745178222656, -0.319197654724121, -0.379127979278564, -0.584144115447998]	Q86UE8	TLK2	S115	Prat_352
35947955	GASNNSSSN______	GASNNsssN______	1	H	C	Profiling	Blood-cancer	DMSO@PL21 cell line F1 CC	TMT	TiO2	Q Exactive HF-X	[-0.270408630371094, 0.998037338256836, 0.466446399688721, 0.24651050567627]	Q86UE8	TLK2	S771	Prat_364
35947955	YFEFAGGSAPGTSPG	YFEFAGGsAPGtsPG	1	H	C	Profiling	Blood-cancer	DMSO@PL21 cell line F1 CC	TMT	TiO2	Q Exactive HF-X	[0.0430922508239746, -2.01451444625854, -3.4744439125061, 0.0539064407348633]	Q86UE8	TLK2	S94	Prat_364
35947955	SSPQHSLSNPLPRRV	ssPQHsLsNPLPRRV	1	H	C	Profiling	Blood-cancer	DMSO@PL21 cell line F1 CC	TMT	TiO2	Q Exactive HF-X	[-0.448118209838867, -0.170696258544922, -0.244440078735352, -1.60099124908447]	Q86UE8	TLK2	S117	Prat_364
35947955	SSPQHSLSNPLPRRV	ssPQHsLsNPLPRRV	1	H	C	Profiling	Blood-cancer	DMSO@PL21 cell line F1 CC	TMT	TiO2	Q Exactive HF-X	[2.7727255821228, 2.86127281188965, 3.13859224319458, -1.00282001495361]	Q86UE8	TLK2	S117	Prat_364
35947955	SSPQHSLSNPLPRRV	ssPQHsLsNPLPRRV	1	H	C	Profiling	Blood-cancer	DMSO@PL21 cell line F1 CC	TMT	TiO2	Q Exactive HF-X	[-0.572314739227295, -0.562905788421631, -0.631004810333252, -0.518073558807373]	Q86UE8	TLK2	S117	Prat_364
35947955	GGSAPGTSPGRSVPP	GGsAPGtsPGRsVPP	1	H	C	Profiling	Blood-cancer	DMSO@PL21 cell line F1 CC	TMT	TiO2	Q Exactive HF-X	[0.216355800628662, 0.193746089935303, 0.0233321189880371, 0.289217948913574]	Q86UE8	TLK2	S99	Prat_364
35947955	ARSSPQHSLSNPLPR	ARssPQHsLsNPLPR	1	H	C	Profiling	Blood-cancer	DMSO@PL21 cell line F1 CC	TMT	TiO2	Q Exactive HF-X	[-0.0702848434448242, 0.3338623046875, -0.133408546447754, 0.656472682952881]	Q86UE8	TLK2	S115	Prat_364
35947955	ARSSPQHSLSNPLPR	ARssPQHsLsNPLPR	1	H	C	Profiling	Blood-cancer	DMSO@PL21 cell line F1 CC	TMT	TiO2	Q Exactive HF-X	[-0.572314739227295, -0.562905788421631, -0.631004810333252, -0.518073558807373]	Q86UE8	TLK2	S115	Prat_364
35947955	PLYGLDGSAAKEATE	PLYGLDGsAAKEATE	1	H	C	Profiling	Blood-cancer	DMSO@PL21 cell line F1 CC	TMT	TiO2	Q Exactive HF-X	[-0.173596858978271, -0.0257940292358398, -0.0142908096313477, -0.00605058670043945]	Q86UE8	TLK2	S134	Prat_364
35947955	GASNNSSSN______	GASNNsssN______	1	H	C	Profiling	Blood-cancer	DMSO@PL21 cell line F2 CC	TMT	TiO2	Q Exactive HF-X	[-0.314987182617188, -0.0791201591491699, -0.200531005859375, -0.307692050933838]	Q86UE8	TLK2	S771	Prat_365
35947955	YFEFAGGSAPGTSPG	YFEFAGGsAPGtsPG	1	H	C	Profiling	Blood-cancer	DMSO@PL21 cell line F2 CC	TMT	TiO2	Q Exactive HF-X	[0.162161827087402, -0.742702960968018, -0.440583229064941, -0.549152851104736]	Q86UE8	TLK2	S94	Prat_365
35947955	SSPQHSLSNPLPRRV	ssPQHsLsNPLPRRV	1	H	C	Profiling	Blood-cancer	DMSO@PL21 cell line F2 CC	TMT	TiO2	Q Exactive HF-X	[-0.118350505828857, 0.0222411155700684, -0.326606273651123, 2.03695917129517]	Q86UE8	TLK2	S117	Prat_365
35947955	SSPQHSLSNPLPRRV	ssPQHsLsNPLPRRV	1	H	C	Profiling	Blood-cancer	DMSO@PL21 cell line F2 CC	TMT	TiO2	Q Exactive HF-X	[-0.0544166564941406, -0.0242452621459961, 0.253890037536621, -0.341483116149902]	Q86UE8	TLK2	S117	Prat_365
35947955	GGSAPGTSPGRSVPP	GGsAPGtsPGRsVPP	1	H	C	Profiling	Blood-cancer	DMSO@PL21 cell line F2 CC	TMT	TiO2	Q Exactive HF-X	[0.0931100845336914, 0.0879278182983398, 0.14116096496582, 0.00418472290039063]	Q86UE8	TLK2	S99	Prat_365
35947955	PLYGLDGSAAKEATE	PLYGLDGsAAKEATE	1	H	C	Profiling	Blood-cancer	DMSO@PL21 cell line F2 CC	TMT	TiO2	Q Exactive HF-X	[-0.0700435638427734, -0.244031429290771, -0.0587787628173828, 0.0749173164367676]	Q86UE8	TLK2	S134	Prat_365
35947955	ARSSPQHSLSNPLPR	ARssPQHsLsNPLPR	1	H	C	Profiling	Blood-cancer	DMSO@PL21 cell line F2 CC	TMT	TiO2	Q Exactive HF-X	[-3.69867467880249, 0.229487419128418, -0.181016445159912, 0.153552532196045]	Q86UE8	TLK2	S115	Prat_365
35947955	GGSAPGTSPGRSVPP	GGsAPGtsPGRsVPP	1	H	C	Profiling	Blood-cancer	DMSO@PL21 cell line F5 NN	TMT	TiO2	Q Exactive HF-X	[0.242389678955078, 0.303622245788574, -0.45233154296875, 1.46521663665771]	Q86UE8	TLK2	S99	Prat_368
35947955	GGSAPGTSPGRSVPP	GGsAPGtsPGRsVPP	1	H	C	Profiling	Blood-cancer	DMSO@PL21 cell line F3 MBO	TMT	TiO2	Q Exactive HF-X	[-0.0209484100341797, 0.0628395080566406, 0.471038341522217, 0.305856704711914]	Q86UE8	TLK2	S99	Prat_366
35947955	GGSAPGTSPGRSVPP	GGsAPGtsPGRsVPP	1	H	C	Profiling	Blood-cancer	Selinexor@PL21 cell line F5 NN	TMT	TiO2	Q Exactive HF-X	[-0.242389678955078, -1.67358589172363, -1.09312438964844, -0.497023582458496]	Q86UE8	TLK2	S99	Prat_1054
35947955	GASNNSSSN______	GASNNsssN______	1	H	C	Profiling	Blood-cancer	MK2206@MV4-11 cell line F1 CC	TMT	TiO2	Q Exactive HF-X	[-0.0523247718811035, 0.0642609596252441, -0.308079242706299, 0.38001012802124]	Q86UE8	TLK2	S771	Prat_732
35947955	YFEFAGGSAPGTSPG	YFEFAGGsAPGtsPG	1	H	C	Profiling	Blood-cancer	MK2206@MV4-11 cell line F1 CC	TMT	TiO2	Q Exactive HF-X	[2.18788528442383, 0.679932117462158, -0.476279735565186, -0.164830207824707]	Q86UE8	TLK2	S94	Prat_732
35947955	SSPQHSLSNPLPRRV	ssPQHsLsNPLPRRV	1	H	C	Profiling	Blood-cancer	MK2206@MV4-11 cell line F1 CC	TMT	TiO2	Q Exactive HF-X	[0.0245599746704102, -4.1571831703186, -6.54451656341553, 0.278080463409424]	Q86UE8	TLK2	S117	Prat_732
35947955	SSPQHSLSNPLPRRV	ssPQHsLsNPLPRRV	1	H	C	Profiling	Blood-cancer	MK2206@MV4-11 cell line F1 CC	TMT	TiO2	Q Exactive HF-X	[0.392176628112793, -1.05349445343018, 0.572839736938477, -0.291904449462891]	Q86UE8	TLK2	S117	Prat_732
35947955	SSPQHSLSNPLPRRV	ssPQHsLsNPLPRRV	1	H	C	Profiling	Blood-cancer	MK2206@MV4-11 cell line F1 CC	TMT	TiO2	Q Exactive HF-X	[0.341733932495117, 0.978947639465332, 0.379127979278564, 0.584144115447998]	Q86UE8	TLK2	S117	Prat_732
35947955	GGSAPGTSPGRSVPP	GGsAPGtsPGRsVPP	1	H	C	Profiling	Blood-cancer	MK2206@MV4-11 cell line F1 CC	TMT	TiO2	Q Exactive HF-X	[0.279695987701416, 0.446009159088135, 0.470127582550049, 0.862642765045166]	Q86UE8	TLK2	S99	Prat_732
35947955	ARSSPQHSLSNPLPR	ARssPQHsLsNPLPR	1	H	C	Profiling	Blood-cancer	MK2206@MV4-11 cell line F1 CC	TMT	TiO2	Q Exactive HF-X	[-0.340743541717529, -0.101393222808838, 0.467569351196289, 0.420095443725586]	Q86UE8	TLK2	S115	Prat_732
35947955	ARSSPQHSLSNPLPR	ARssPQHsLsNPLPR	1	H	C	Profiling	Blood-cancer	MK2206@MV4-11 cell line F1 CC	TMT	TiO2	Q Exactive HF-X	[0.341733932495117, 0.978947639465332, 0.379127979278564, 0.584144115447998]	Q86UE8	TLK2	S115	Prat_732
35947955	GASNNSSSN______	GASNNsssN______	1	H	C	Profiling	Blood-cancer	MK2206@MV4-11 cell line F2 CC	TMT	TiO2	Q Exactive HF-X	[-0.0990214347839355, -0.0239877700805664, -0.127710819244385, 0.0290184020996094]	Q86UE8	TLK2	S771	Prat_733
35947955	YFEFAGGSAPGTSPG	YFEFAGGsAPGtsPG	1	H	C	Profiling	Blood-cancer	MK2206@MV4-11 cell line F2 CC	TMT	TiO2	Q Exactive HF-X	[-1.53606605529785, 0.602255344390869, -1.47441387176514, 0.639572143554688]	Q86UE8	TLK2	S94	Prat_733
35947955	SSPQHSLSNPLPRRV	ssPQHsLsNPLPRRV	1	H	C	Profiling	Blood-cancer	MK2206@MV4-11 cell line F2 CC	TMT	TiO2	Q Exactive HF-X	[0.404991149902344, -0.273853302001953, -0.136051177978516, -0.130459785461426]	Q86UE8	TLK2	S117	Prat_733
35947955	SSPQHSLSNPLPRRV	ssPQHsLsNPLPRRV	1	H	C	Profiling	Blood-cancer	MK2206@MV4-11 cell line F2 CC	TMT	TiO2	Q Exactive HF-X	[0.361773490905762, 0.432005882263184, -0.0664644241333008, 0.326955795288086]	Q86UE8	TLK2	S117	Prat_733
35947955	GGSAPGTSPGRSVPP	GGsAPGtsPGRsVPP	1	H	C	Profiling	Blood-cancer	MK2206@MV4-11 cell line F2 CC	TMT	TiO2	Q Exactive HF-X	[0.337967872619629, 0.512046813964844, 0.609706878662109, 0.82405948638916]	Q86UE8	TLK2	S99	Prat_733
35947955	PLYGLDGSAAKEATE	PLYGLDGsAAKEATE	1	H	C	Profiling	Blood-cancer	MK2206@MV4-11 cell line F2 CC	TMT	TiO2	Q Exactive HF-X	[0.366669654846191, 0.833133697509766, 0.272084712982178, 0.789109706878662]	Q86UE8	TLK2	S134	Prat_733
35947955	ARSSPQHSLSNPLPR	ARssPQHsLsNPLPR	1	H	C	Profiling	Blood-cancer	MK2206@MV4-11 cell line F2 CC	TMT	TiO2	Q Exactive HF-X	[0.793663024902344, 0.506186962127686, 0.34416675567627, 0.509101390838623]	Q86UE8	TLK2	S115	Prat_733
35947955	SSPQHSLSNPLPRRV	ssPQHsLsNPLPRRV	1	H	C	Profiling	Blood-cancer	MK2206@MV4-11 cell line F3 MBO	TMT	TiO2	Q Exactive HF-X	[-0.409932613372803, -0.326823711395264, -0.706362247467041, -0.475765705108643]	Q86UE8	TLK2	S117	Prat_734
35947955	GGSAPGTSPGRSVPP	GGsAPGtsPGRsVPP	1	H	C	Profiling	Blood-cancer	MK2206@MV4-11 cell line F3 MBO	TMT	TiO2	Q Exactive HF-X	[0.234099388122559, 0.745039463043213, 0.347767353057861, 0.3606858253479]	Q86UE8	TLK2	S99	Prat_734
35947955	SSPQHSLSNPLPRRV	ssPQHsLsNPLPRRV	1	H	C	Profiling	Blood-cancer	MK2206@MV4-11 cell line F5 NN	TMT	TiO2	Q Exactive HF-X	[-1.21498966217041, 0.470349311828613, 0.0999956130981445, 0.0381746292114258]	Q86UE8	TLK2	S117	Prat_736
35947955	GGSAPGTSPGRSVPP	GGsAPGtsPGRsVPP	1	H	C	Profiling	Blood-cancer	MK2206@MV4-11 cell line F5 NN	TMT	TiO2	Q Exactive HF-X	[0.388805389404297, 2.01252365112305, 1.13750410079956, 0.466753005981445]	Q86UE8	TLK2	S99	Prat_736
35947955	GASNNSSSN______	GASNNsssN______	1	H	C	Profiling	Blood-cancer	Selinexor@MV4-11 cell line F1 CC	TMT	TiO2	Q Exactive HF-X	[-1.46899175643921, -0.867845058441162, -0.14342737197876, -0.38001012802124]	Q86UE8	TLK2	S771	Prat_1046
35947955	YFEFAGGSAPGTSPG	YFEFAGGsAPGtsPG	1	H	C	Profiling	Blood-cancer	Selinexor@MV4-11 cell line F1 CC	TMT	TiO2	Q Exactive HF-X	[-0.746856689453125, -2.34236288070679, -1.4501519203186, -3.05712795257568]	Q86UE8	TLK2	S94	Prat_1046
35947955	SSPQHSLSNPLPRRV	ssPQHsLsNPLPRRV	1	H	C	Profiling	Blood-cancer	Selinexor@MV4-11 cell line F1 CC	TMT	TiO2	Q Exactive HF-X	[1.13217067718506, 4.18266153335571, 1.02935886383057, 8.12043762207031]	Q86UE8	TLK2	S117	Prat_1046
35947955	SSPQHSLSNPLPRRV	ssPQHsLsNPLPRRV	1	H	C	Profiling	Blood-cancer	Selinexor@MV4-11 cell line F1 CC	TMT	TiO2	Q Exactive HF-X	[0.0224466323852539, -0.0330429077148438, -0.371807098388672, 0.146533966064453]	Q86UE8	TLK2	S117	Prat_1046
35947955	SSPQHSLSNPLPRRV	ssPQHsLsNPLPRRV	1	H	C	Profiling	Blood-cancer	Selinexor@MV4-11 cell line F1 CC	TMT	TiO2	Q Exactive HF-X	[-0.341733932495117, -0.899927139282227, -0.959910869598389, -0.710806369781494]	Q86UE8	TLK2	S117	Prat_1046
35947955	GGSAPGTSPGRSVPP	GGsAPGtsPGRsVPP	1	H	C	Profiling	Blood-cancer	Selinexor@MV4-11 cell line F1 CC	TMT	TiO2	Q Exactive HF-X	[-0.895399570465088, -1.02861642837524, -1.02208757400513, -1.83568048477173]	Q86UE8	TLK2	S99	Prat_1046
35947955	ARSSPQHSLSNPLPR	ARssPQHsLsNPLPR	1	H	C	Profiling	Blood-cancer	Selinexor@MV4-11 cell line F1 CC	TMT	TiO2	Q Exactive HF-X	[-0.480139255523682, -1.9082932472229, -1.39401817321777, -1.29589366912842]	Q86UE8	TLK2	S115	Prat_1046
35947955	ARSSPQHSLSNPLPR	ARssPQHsLsNPLPR	1	H	C	Profiling	Blood-cancer	Selinexor@MV4-11 cell line F1 CC	TMT	TiO2	Q Exactive HF-X	[-0.341733932495117, -0.899927139282227, -0.959910869598389, -0.710806369781494]	Q86UE8	TLK2	S115	Prat_1046
35947955	GASNNSSSN______	GASNNsssN______	1	H	C	Profiling	Blood-cancer	Selinexor+MK2206@MV4-11 cell line F1 CC	TMT	TiO2	Q Exactive HF-X	[0.0523247718811035, -0.0642609596252441, 0.470456600189209, -0.721939563751221]	Q86UE8	TLK2	S771	Prat_1056
35947955	YFEFAGGSAPGTSPG	YFEFAGGsAPGtsPG	1	H	C	Profiling	Blood-cancer	Selinexor+MK2206@MV4-11 cell line F1 CC	TMT	TiO2	Q Exactive HF-X	[0.746856689453125, -0.679932117462158, 0.476279735565186, 0.164830207824707]	Q86UE8	TLK2	S94	Prat_1056
35947955	SSPQHSLSNPLPRRV	ssPQHsLsNPLPRRV	1	H	C	Profiling	Blood-cancer	Selinexor+MK2206@MV4-11 cell line F1 CC	TMT	TiO2	Q Exactive HF-X	[-1.05167865753174, 3.12468004226685, 0.291457176208496, -0.401539325714111]	Q86UE8	TLK2	S117	Prat_1056
35947955	SSPQHSLSNPLPRRV	ssPQHsLsNPLPRRV	1	H	C	Profiling	Blood-cancer	Selinexor+MK2206@MV4-11 cell line F1 CC	TMT	TiO2	Q Exactive HF-X	[-0.0224466323852539, 0.0330429077148438, -0.833610534667969, 0.218267440795898]	Q86UE8	TLK2	S117	Prat_1056
35947955	SSPQHSLSNPLPRRV	ssPQHsLsNPLPRRV	1	H	C	Profiling	Blood-cancer	Selinexor+MK2206@MV4-11 cell line F1 CC	TMT	TiO2	Q Exactive HF-X	[0.450220108032227, 0.319197654724121, 0.521708965301514, 1.1647572517395]	Q86UE8	TLK2	S117	Prat_1056
35947955	GGSAPGTSPGRSVPP	GGsAPGtsPGRsVPP	1	H	C	Profiling	Blood-cancer	Selinexor+MK2206@MV4-11 cell line F1 CC	TMT	TiO2	Q Exactive HF-X	[0.0803227424621582, -0.446009159088135, -0.257058620452881, -0.723927021026611]	Q86UE8	TLK2	S99	Prat_1056
35947955	ARSSPQHSLSNPLPR	ARssPQHsLsNPLPR	1	H	C	Profiling	Blood-cancer	Selinexor+MK2206@MV4-11 cell line F1 CC	TMT	TiO2	Q Exactive HF-X	[1.99633455276489, 0.101393222808838, -0.355778694152832, 1.05081081390381]	Q86UE8	TLK2	S115	Prat_1056
35947955	ARSSPQHSLSNPLPR	ARssPQHsLsNPLPR	1	H	C	Profiling	Blood-cancer	Selinexor+MK2206@MV4-11 cell line F1 CC	TMT	TiO2	Q Exactive HF-X	[0.450220108032227, 0.319197654724121, 0.521708965301514, 1.1647572517395]	Q86UE8	TLK2	S115	Prat_1056
35947955	GASNNSSSN______	GASNNsssN______	1	H	C	Profiling	Blood-cancer	Selinexor+MK2206@MV4-11 cell line F2 CC	TMT	TiO2	Q Exactive HF-X	[0.50713586807251, 0.28507137298584, 0.270858287811279, 0.108077049255371]	Q86UE8	TLK2	S771	Prat_1057
35947955	YFEFAGGSAPGTSPG	YFEFAGGsAPGtsPG	1	H	C	Profiling	Blood-cancer	Selinexor+MK2206@MV4-11 cell line F2 CC	TMT	TiO2	Q Exactive HF-X	[0.0104236602783203, -0.267405033111572, 0.162057876586914, -0.565078735351563]	Q86UE8	TLK2	S94	Prat_1057
35947955	SSPQHSLSNPLPRRV	ssPQHsLsNPLPRRV	1	H	C	Profiling	Blood-cancer	Selinexor+MK2206@MV4-11 cell line F2 CC	TMT	TiO2	Q Exactive HF-X	[-0.404991149902344, 1.21725463867188, 0.136051177978516, 0.130459785461426]	Q86UE8	TLK2	S117	Prat_1057
35947955	SSPQHSLSNPLPRRV	ssPQHsLsNPLPRRV	1	H	C	Profiling	Blood-cancer	Selinexor+MK2206@MV4-11 cell line F2 CC	TMT	TiO2	Q Exactive HF-X	[0.256937980651855, 0.59819507598877, 0.986117362976074, 0.0961799621582031]	Q86UE8	TLK2	S117	Prat_1057
35947955	GGSAPGTSPGRSVPP	GGsAPGtsPGRsVPP	1	H	C	Profiling	Blood-cancer	Selinexor+MK2206@MV4-11 cell line F2 CC	TMT	TiO2	Q Exactive HF-X	[-0.337967872619629, -0.36424446105957, -0.540616989135742, -0.612942695617676]	Q86UE8	TLK2	S99	Prat_1057
35947955	PLYGLDGSAAKEATE	PLYGLDGsAAKEATE	1	H	C	Profiling	Blood-cancer	Selinexor+MK2206@MV4-11 cell line F2 CC	TMT	TiO2	Q Exactive HF-X	[0.390295028686523, 0.238494873046875, -0.189741611480713, 0.0492711067199707]	Q86UE8	TLK2	S134	Prat_1057
35947955	ARSSPQHSLSNPLPR	ARssPQHsLsNPLPR	1	H	C	Profiling	Blood-cancer	Selinexor+MK2206@MV4-11 cell line F2 CC	TMT	TiO2	Q Exactive HF-X	[0.210247039794922, -0.125076770782471, -0.34416675567627, -0.0992770195007324]	Q86UE8	TLK2	S115	Prat_1057
35947955	SSPQHSLSNPLPRRV	ssPQHsLsNPLPRRV	1	H	C	Profiling	Blood-cancer	Selinexor+MK2206@MV4-11 cell line F3 MBO	TMT	TiO2	Q Exactive HF-X	[0.409932613372803, 0.326823711395264, 0.706362247467041, 0.475765705108643]	Q86UE8	TLK2	S117	Prat_1058
35947955	GGSAPGTSPGRSVPP	GGsAPGtsPGRsVPP	1	H	C	Profiling	Blood-cancer	Selinexor+MK2206@MV4-11 cell line F3 MBO	TMT	TiO2	Q Exactive HF-X	[-0.0844058990478516, -0.558160305023193, -1.40239477157593, -2.22858285903931]	Q86UE8	TLK2	S99	Prat_1058
35947955	SSPQHSLSNPLPRRV	ssPQHsLsNPLPRRV	1	H	C	Profiling	Blood-cancer	Selinexor+MK2206@MV4-11 cell line F5 NN	TMT	TiO2	Q Exactive HF-X	[-0.088292121887207, 0.214104652404785, -0.0999956130981445, -0.0381746292114258]	Q86UE8	TLK2	S117	Prat_1060
35947955	GGSAPGTSPGRSVPP	GGsAPGtsPGRsVPP	1	H	C	Profiling	Blood-cancer	Selinexor+MK2206@MV4-11 cell line F5 NN	TMT	TiO2	Q Exactive HF-X	[0.306633949279785, -0.00208950042724609, 0.487444400787354, 1.66618537902832]	Q86UE8	TLK2	S99	Prat_1060
35947955	GASNNSSSN______	GASNNsssN______	1	H	C	Profiling	Blood-cancer	Selinexor@MV4-11 cell line F2 CC	TMT	TiO2	Q Exactive HF-X	[0.0990214347839355, 0.0239877700805664, 0.127710819244385, -0.0290184020996094]	Q86UE8	TLK2	S771	Prat_1047
35947955	YFEFAGGSAPGTSPG	YFEFAGGsAPGtsPG	1	H	C	Profiling	Blood-cancer	Selinexor@MV4-11 cell line F2 CC	TMT	TiO2	Q Exactive HF-X	[-0.0104236602783203, -0.380801677703857, -0.162057876586914, -0.220926284790039]	Q86UE8	TLK2	S94	Prat_1047
35947955	SSPQHSLSNPLPRRV	ssPQHsLsNPLPRRV	1	H	C	Profiling	Blood-cancer	Selinexor@MV4-11 cell line F2 CC	TMT	TiO2	Q Exactive HF-X	[1.29850006103516, -0.405666351318359, -0.33525276184082, 0.367655754089355]	Q86UE8	TLK2	S117	Prat_1047
35947955	SSPQHSLSNPLPRRV	ssPQHsLsNPLPRRV	1	H	C	Profiling	Blood-cancer	Selinexor@MV4-11 cell line F2 CC	TMT	TiO2	Q Exactive HF-X	[-0.718527793884277, -1.25240802764893, -0.513809204101563, -0.0961799621582031]	Q86UE8	TLK2	S117	Prat_1047
35947955	GGSAPGTSPGRSVPP	GGsAPGtsPGRsVPP	1	H	C	Profiling	Blood-cancer	Selinexor@MV4-11 cell line F2 CC	TMT	TiO2	Q Exactive HF-X	[-0.343558311462402, -0.374074935913086, -0.507339477539063, -0.280198097229004]	Q86UE8	TLK2	S99	Prat_1047
35947955	PLYGLDGSAAKEATE	PLYGLDGsAAKEATE	1	H	C	Profiling	Blood-cancer	Selinexor@MV4-11 cell line F2 CC	TMT	TiO2	Q Exactive HF-X	[-0.43916130065918, -0.650468826293945, -0.781260967254639, -0.0492711067199707]	Q86UE8	TLK2	S134	Prat_1047
35947955	ARSSPQHSLSNPLPR	ARssPQHsLsNPLPR	1	H	C	Profiling	Blood-cancer	Selinexor@MV4-11 cell line F2 CC	TMT	TiO2	Q Exactive HF-X	[-0.210247039794922, -2.5758261680603, -0.768509864807129, -0.384876728057861]	Q86UE8	TLK2	S115	Prat_1047
35947955	SSPQHSLSNPLPRRV	ssPQHsLsNPLPRRV	1	H	C	Profiling	Blood-cancer	Selinexor@MV4-11 cell line F3 MBO	TMT	TiO2	Q Exactive HF-X	[1.20709753036499, 0.726165294647217, 0.712374210357666, 0.868669986724854]	Q86UE8	TLK2	S117	Prat_1048
35947955	GGSAPGTSPGRSVPP	GGsAPGtsPGRsVPP	1	H	C	Profiling	Blood-cancer	Selinexor@MV4-11 cell line F3 MBO	TMT	TiO2	Q Exactive HF-X	[-1.37050342559814, -0.488937854766846, -0.347767353057861, -0.35778284072876]	Q86UE8	TLK2	S99	Prat_1048
35947955	SSPQHSLSNPLPRRV	ssPQHsLsNPLPRRV	1	H	C	Profiling	Blood-cancer	Selinexor@MV4-11 cell line F1 CC	TMT	TiO2	Q Exactive HF-X	[0.544964790344238, -0.780314445495605, 0.103432655334473, 0.395182609558105]	Q86UE8	TLK2	S117	Prat_1046
35947955	GGSAPGTSPGRSVPP	GGsAPGtsPGRsVPP	1	H	C	Profiling	Blood-cancer	Selinexor@MV4-11 cell line F1 CC	TMT	TiO2	Q Exactive HF-X	[-0.409461975097656, 0.00208950042724609, -0.487444400787354, -0.466753005981445]	Q86UE8	TLK2	S99	Prat_1046
35947955	SSPQHSLSNPLPRRV	ssPQHsLsNPLPRRV	1	H	C	Profiling	Blood-cancer	DMSO@MV4-11 cell line F3 MBO	TMT	TiO2	Q Exactive HF-X	[-0.616130352020264, -1.12871122360229, -0.920939922332764, -0.892660617828369]	Q86UE8	TLK2	S117	Prat_354
35947955	GGSAPGTSPGRSVPP	GGsAPGtsPGRsVPP	1	H	C	Profiling	Blood-cancer	DMSO@MV4-11 cell line F3 MBO	TMT	TiO2	Q Exactive HF-X	[0.0844058990478516, 0.488937854766846, 0.848560810089111, 0.35778284072876]	Q86UE8	TLK2	S99	Prat_354
35947955	GASNNSSSN______	GASNNsssN______	1	H	C	Profiling	Blood-cancer	DMSO@MV4-11 cell line F2 CC	TMT	TiO2	Q Exactive HF-X	[-1.05931329727173, -0.531692504882813, -0.163694858551025, -0.430488586425781]	Q86UE8	TLK2	S771	Prat_353
35947955	YFEFAGGSAPGTSPG	YFEFAGGsAPGtsPG	1	H	C	Profiling	Blood-cancer	DMSO@MV4-11 cell line F2 CC	TMT	TiO2	Q Exactive HF-X	[0.736259460449219, 0.267405033111572, 1.00584983825684, 0.220926284790039]	Q86UE8	TLK2	S94	Prat_353
35947955	SSPQHSLSNPLPRRV	ssPQHsLsNPLPRRV	1	H	C	Profiling	Blood-cancer	DMSO@MV4-11 cell line F2 CC	TMT	TiO2	Q Exactive HF-X	[-2.89980888366699, 0.273853302001953, 0.319584846496582, -0.750054359436035]	Q86UE8	TLK2	S117	Prat_353
35947955	SSPQHSLSNPLPRRV	ssPQHsLsNPLPRRV	1	H	C	Profiling	Blood-cancer	DMSO@MV4-11 cell line F2 CC	TMT	TiO2	Q Exactive HF-X	[-0.256937980651855, -0.432005882263184, 0.0664644241333008, -0.762582778930664]	Q86UE8	TLK2	S117	Prat_353
35947955	GGSAPGTSPGRSVPP	GGsAPGtsPGRsVPP	1	H	C	Profiling	Blood-cancer	DMSO@MV4-11 cell line F2 CC	TMT	TiO2	Q Exactive HF-X	[0.342846870422363, 0.36424446105957, 0.507339477539063, 0.280198097229004]	Q86UE8	TLK2	S99	Prat_353
35947955	PLYGLDGSAAKEATE	PLYGLDGsAAKEATE	1	H	C	Profiling	Blood-cancer	DMSO@MV4-11 cell line F2 CC	TMT	TiO2	Q Exactive HF-X	[-0.366669654846191, -0.238494873046875, 0.189741611480713, -0.263373851776123]	Q86UE8	TLK2	S134	Prat_353
35947955	ARSSPQHSLSNPLPR	ARssPQHsLsNPLPR	1	H	C	Profiling	Blood-cancer	DMSO@MV4-11 cell line F2 CC	TMT	TiO2	Q Exactive HF-X	[-0.276265144348145, 0.125076770782471, 0.363090515136719, 0.0992770195007324]	Q86UE8	TLK2	S115	Prat_353
35947955	SSPQHSLSNPLPRRV	ssPQHsLsNPLPRRV	1	H	C	Profiling	Blood-cancer	DMSO@MV4-11 cell line F5 NN	TMT	TiO2	Q Exactive HF-X	[0.088292121887207, -0.214104652404785, -0.248101234436035, -0.255478858947754]	Q86UE8	TLK2	S117	Prat_356
35947955	GGSAPGTSPGRSVPP	GGsAPGtsPGRsVPP	1	H	C	Profiling	Blood-cancer	DMSO@MV4-11 cell line F5 NN	TMT	TiO2	Q Exactive HF-X	[-0.306633949279785, -0.0298576354980469, -0.589440822601318, -0.532749176025391]	Q86UE8	TLK2	S99	Prat_356
36060052	GAAIASTSGASNNSSSN______________		0.928951	H	C	Profiling	PPM1D inhibition	Eto@U2OS cells	SILAC	TiO2	Q Exactive Plus	['Present']	Q86UE8	TLK2	S771	Prat_450
36060052	PAGAAIASTSGASNNSSSN____________		0.836694	H	C	Profiling	PPM1D inhibition	Eto@U2OS cells	SILAC	TiO2	Q Exactive Plus	['Present']	Q86UE8	TLK2	S769	Prat_450
36060052	GAAIASTSGASNNSSSN______________		0.928951	H	C	Profiling	PPM1D inhibition	Eto+PPM1Di@U2OS cells	SILAC	TiO2	Q Exactive Plus	['Present']	Q86UE8	TLK2	S771	Prat_452
36060052	PAGAAIASTSGASNNSSSN____________		0.836694	H	C	Profiling	PPM1D inhibition	Eto+PPM1Di@U2OS cells	SILAC	TiO2	Q Exactive Plus	['Present']	Q86UE8	TLK2	S769	Prat_452
36060052	GAAIASTSGASNNSSSN______________		0.928951	H	C	Profiling	PPM1D inhibition	DMSO@U2OS cells_36060052	SILAC	TiO2	Q Exactive Plus	['Present']	Q86UE8	TLK2	S771	dup_3799
36060052	PAGAAIASTSGASNNSSSN____________		0.836694	H	C	Profiling	PPM1D inhibition	DMSO@U2OS cells_36060052	SILAC	TiO2	Q Exactive Plus	['Present']	Q86UE8	TLK2	S769	dup_3799
36357940			100	H	C	Profiling	Signaling	JPH203 (15min)@KKU-055-BTC cell line	TMT	IMAC	Q-Exactive-orbitrap	['Present', 'Present', 'Present', 'Present']	Q86UE8	TLK2	S134	Prat_648
36357940			100	H	C	Profiling	Signaling	JPH203 (15min)@KKU-055-BTC cell line	TMT	IMAC	Q-Exactive-orbitrap	['Present', 'Present', 'Present', 'Present']	Q86UE8	TLK2	S73	Prat_648
36357940			100	H	C	Profiling	Signaling	JPH203 (15min)@KKU-100-BTC cell line	TMT	IMAC	Q-Exactive-orbitrap	['Present', 'Present', 'Present', 'Present']	Q86UE8	TLK2	S134	Prat_649
36357940			100	H	C	Profiling	Signaling	JPH203 (15min)@KKU-100-BTC cell line	TMT	IMAC	Q-Exactive-orbitrap	['Present', 'Present', 'Present', 'Present']	Q86UE8	TLK2	T300	Prat_649
36357940			100	H	C	Profiling	Signaling	JPH203 (30min)@KKU-055-BTC cell line	TMT	IMAC	Q-Exactive-orbitrap	['Present', 'Present', 'Present', 'Present']	Q86UE8	TLK2	S73	Prat_651
36357940			100	H	C	Profiling	Signaling	JPH203 (30min)@KKU-055-BTC cell line	TMT	IMAC	Q-Exactive-orbitrap	['Present', 'Present', 'Present', 'Present']	Q86UE8	TLK2	S134	Prat_651
36357940			100	H	C	Profiling	Signaling	JPH203 (30min)@KKU-055-BTC cell line	TMT	IMAC	Q-Exactive-orbitrap	['Present', 'Present', 'Present', 'Present']	Q86UE8	TLK2	S26	Prat_651
36357940			100	H	C	Profiling	Signaling	JPH203 (30min)@KKU-100-BTC cell line	TMT	IMAC	Q-Exactive-orbitrap	['Present', 'Present', 'Present', 'Present']	Q86UE8	TLK2	S134	Prat_652
36357940			100	H	C	Profiling	Signaling	DMSO@KKU-055-BTC cell line	TMT	IMAC	Q-Exactive-orbitrap	['Present', 'Present', 'Present', 'Present']	Q86UE8	TLK2	S26	Prat_340
36357940			100	H	C	Profiling	Signaling	DMSO@KKU-055-BTC cell line	TMT	IMAC	Q-Exactive-orbitrap	['Present', 'Present', 'Present', 'Present']	Q86UE8	TLK2	S73	Prat_340
36357940			100	H	C	Profiling	Signaling	DMSO@KKU-055-BTC cell line	TMT	IMAC	Q-Exactive-orbitrap	['Present', 'Present', 'Present', 'Present']	Q86UE8	TLK2	S134	Prat_340
36357940			100	H	C	Profiling	Signaling	DMSO@KKU-055-BTC cell line	TMT	IMAC	Q-Exactive-orbitrap	['Present', 'Present', 'Present', 'Present']	Q86UE8	TLK2	S73	Prat_340
36357940			100	H	C	Profiling	Signaling	DMSO@KKU-055-BTC cell line	TMT	IMAC	Q-Exactive-orbitrap	['Present', 'Present', 'Present', 'Present']	Q86UE8	TLK2	S134	Prat_340
36357940			100	H	C	Profiling	Signaling	DMSO@KKU-100-BTC cell line	TMT	IMAC	Q-Exactive-orbitrap	['Present', 'Present', 'Present', 'Present']	Q86UE8	TLK2	T300	Prat_341
36357940			100	H	C	Profiling	Signaling	DMSO@KKU-100-BTC cell line	TMT	IMAC	Q-Exactive-orbitrap	['Present', 'Present', 'Present', 'Present']	Q86UE8	TLK2	S134	Prat_341
36357940			100	H	C	Profiling	Signaling	DMSO@KKU-100-BTC cell line	TMT	IMAC	Q-Exactive-orbitrap	['Present', 'Present', 'Present', 'Present']	Q86UE8	TLK2	S134	Prat_341
36483536		KSVSTSSPAGAAIASTSGASNNSSS(ph)N	0.824156	H	C	Profiling	CCR5 signaling	CCR5 induced long-term activity	SILAC	TiO2	LTQ Orbitrap Velos	['Present']	Q86UE8	TLK2	S771	Prat_152
23909892	PPVARSSPQHSLS	SS(ph)PQHSLSNPLPR	>75%	H	C	Profiling	Breast cancer	TIMP-1 transfected@MCF-7S1 cell line	SILAC	TiO2	hybrid LTQ-Orbitrap Velos	['Present', 'Present', 'Present', 'Present', 'Pres	Q86UE8-1	TLK2	S111	Prat_1206
23909892	RSSPQHSLSNPLP	SSPQHS(ph)LS(ph)NPLPR	>75%	H	C	Profiling	Breast cancer	TIMP-1 transfected@MCF-7S1 cell line	SILAC	TiO2	hybrid LTQ-Orbitrap Velos	['Present', 'Present', 'Present', 'Present', 'Pres	Q86UE8-1	TLK2	S115	Prat_1206
23909892	SPQHSLSNPLPRR	SSPQHS(ph)LS(ph)NPLPR	>75%	H	C	Profiling	Breast cancer	TIMP-1 transfected@MCF-7S1 cell line	SILAC	TiO2	hybrid LTQ-Orbitrap Velos	['Present', 'Present', 'Present', 'Present', 'Pres	Q86UE8-1	TLK2	S117	Prat_1206
25159151	PGRSVPPVARSSPQHSLSNPLPRRVEQPLYG		0.999956	H	C	Profiling	Cancer	Nocodazole(pY)@Hela cell line	label-free	pY	Q Exactive	[0.0, 0.0, 0.0, 0.0]	Q86UE8-2	TLK2	S115	Prat_797
25159151	PRGHKISDYFEFAGGSAPGTSPGRSVPPVAR		0.998909	H	C	Profiling	Cancer	Nocodazole(pY)@Hela cell line	label-free	pY	Q Exactive	[0.0, 0.0, 0.0, 0.0]	Q86UE8-2	TLK2	S94	Prat_797
25159151	ISDYFEFAGGSAPGTSPGRSVPPVARSSPQH		0.935494	H	C	Profiling	Cancer	Nocodazole(pY)@Hela cell line	label-free	pY	Q Exactive	[0.0, 0.0, 0.0, 0.0]	Q86UE8-2	TLK2	S99	Prat_797
25159151	PGRSVPPVARSSPQHSLSNPLPRRVEQPLYG		0.999956	H	C	Profiling	Cancer	Pervanadate@Hela cell line_25159151	label-free	pY	Q Exactive	[0.0, 0.0, 0.0, 0.0]	Q86UE8-2	TLK2	S115	Prat_845
25159151	PRGHKISDYFEFAGGSAPGTSPGRSVPPVAR		0.998909	H	C	Profiling	Cancer	Pervanadate@Hela cell line_25159151	label-free	pY	Q Exactive	[0.0, 0.0, 0.0, 0.0]	Q86UE8-2	TLK2	S94	Prat_845
25159151	ISDYFEFAGGSAPGTSPGRSVPPVARSSPQH		0.935494	H	C	Profiling	Cancer	Pervanadate@Hela cell line_25159151	label-free	pY	Q Exactive	[0.0, 0.0, 0.0, 0.0]	Q86UE8-2	TLK2	S99	Prat_845
25159151	PGRSVPPVARSSPQHSLSNPLPRRVEQPLYG		0.999956	H	C	Profiling	Cancer	EGF(15min)@HeLa cell line	label-free	TiO2	Q Exactive mass spectrometer	[0, 0, 0, 9519000, 'Yes', 'Yes']	Q86UE8-2	TLK2	S115	Prat_412
25159151	PRGHKISDYFEFAGGSAPGTSPGRSVPPVAR		0.998909	H	C	Profiling	Cancer	EGF(15min)@HeLa cell line	label-free	TiO2	Q Exactive mass spectrometer	[0, 14584000, 13050000, 0, 'Yes', 'Yes']	Q86UE8-2	TLK2	S94	Prat_412
25159151	ISDYFEFAGGSAPGTSPGRSVPPVARSSPQH		0.935494	H	C	Profiling	Cancer	EGF(15min)@HeLa cell line	label-free	TiO2	Q Exactive mass spectrometer	[74137000, 65339000, 96863000, 83886000, 'Yes', 'Yes']	Q86UE8-2	TLK2	S99	Prat_412
25159151	PGRSVPPVARSSPQHSLSNPLPRRVEQPLYG		0.999956	H	C	Profiling	Cancer	EGF(5min)@HeLa cell line	label-free	pY	Q Exactive	[314410000.0, 0.0, 0.0, 0.0]	Q86UE8-2	TLK2	S115	Prat_414
25159151	PRGHKISDYFEFAGGSAPGTSPGRSVPPVAR		0.998909	H	C	Profiling	Cancer	EGF(5min)@HeLa cell line	label-free	pY	Q Exactive	[169140000.0, 0.0, 0.0, 0.0]	Q86UE8-2	TLK2	S94	Prat_414
25159151	ISDYFEFAGGSAPGTSPGRSVPPVARSSPQH		0.935494	H	C	Profiling	Cancer	EGF(5min)@HeLa cell line	label-free	pY	Q Exactive	[4702800000.0, 0.0, 0.0, 0.0]	Q86UE8-2	TLK2	S99	Prat_414
25159151	PGRSVPPVARSSPQHSLSNPLPRRVEQPLYG		0.999956	H	C	Profiling	Cancer	Nocodazole(TiO2)@Hela cell line	label-free	TiO2	Q Exactive mass spectrometer	[12674000, 21906000, 0, 15643000, 'Yes', 'Yes']	Q86UE8-2	TLK2	S115	Prat_798
25159151	PRGHKISDYFEFAGGSAPGTSPGRSVPPVAR		0.998909	H	C	Profiling	Cancer	Nocodazole(TiO2)@Hela cell line	label-free	TiO2	Q Exactive mass spectrometer	[25439000, 0, 69187000, 31652000, 'Yes', 'Yes']	Q86UE8-2	TLK2	S94	Prat_798
25159151	ISDYFEFAGGSAPGTSPGRSVPPVARSSPQH		0.935494	H	C	Profiling	Cancer	Nocodazole(TiO2)@Hela cell line	label-free	TiO2	Q Exactive mass spectrometer	[422200000, 769930000, 731620000, 670752000, 'Yes', 'Yes']	Q86UE8-2	TLK2	S99	Prat_798
25159151	PGRSVPPVARSSPQHSLSNPLPRRVEQPLYG		0.999956	H	C	Profiling	Cancer	Untreated@HeLa cell line	label-free	TiO2	Q Exactive mass spectrometer	[20536000, 0, 18297000, 0, 29325000, 20732000]	Q86UE8-2	TLK2	S115	Prat_1327
25159151	PGRSVPPVARSSPQHSLSNPLPRRVEQPLYG		0.999956	H	C	Profiling	Cancer	Untreated@HeLa cell line	label-free	pY	Q Exactive	[0.0, 0.0, 0.0]	Q86UE8-2	TLK2	S115	Prat_1327
25159151	PRGHKISDYFEFAGGSAPGTSPGRSVPPVAR		0.998909	H	C	Profiling	Cancer	Untreated@HeLa cell line	label-free	TiO2	Q Exactive mass spectrometer	[0, 0, 0, 15232000, 0, 0]	Q86UE8-2	TLK2	S94	Prat_1327
25159151	PRGHKISDYFEFAGGSAPGTSPGRSVPPVAR		0.998909	H	C	Profiling	Cancer	Untreated@HeLa cell line	label-free	pY	Q Exactive	[0.0, 0.0, 0.0]	Q86UE8-2	TLK2	S94	Prat_1327
25159151	ISDYFEFAGGSAPGTSPGRSVPPVARSSPQH		0.935494	H	C	Profiling	Cancer	Untreated@HeLa cell line	label-free	TiO2	Q Exactive mass spectrometer	[91497000, 16162000, 57599000, 138980000, 74728000, 71948000]	Q86UE8-2	TLK2	S99	Prat_1327
25159151	ISDYFEFAGGSAPGTSPGRSVPPVARSSPQH		0.935494	H	C	Profiling	Cancer	Untreated@HeLa cell line	label-free	pY	Q Exactive	[0.0, 0.0, 0.0]	Q86UE8-2	TLK2	S99	Prat_1327
25850435	RFTGVGVSKGPLNSESSNQSLCSVGSLSDKE	GPLNSES(ph)SNQSLCSVGSLSDK	0.92102	H	C	Profiling	Melanoma	Selumetinib(30nM)@WM239A cells	SILAC	TiO2	LTQ Orbitrap Velos	[3873700]	Q86UE8-2	TLK2	S34	Prat_1068
25850435	RFTGVGVSKGPLNSESSNQSLCSVGSLSDKE	GPLNSES(ph)SNQSLCSVGSLSDK	0.92102	H	C	Profiling	Melanoma	Vemurafenib(30nM)@WM239A cells	SILAC	TiO2	LTQ Orbitrap Velos	[3873700]	Q86UE8-2	TLK2	S34	Prat_1369
27050516	EQPLYGLDGSAAKEATEEQSALPTLMSVMLA	_EAT(ph)EEQSALPTLMSVMLAK_	0.833429	H	C	Profiling	Inflammation	Cortistatin A@HCT116 cells	SILAC	TiO2	Orbitrap LTQ	[9358400]	Q86UE8-2	TLK2	T140	Prat_195
27050516	ISDYFEFAGGSAPGTSPGRSVPPVARSSPQH	_ISDYFEFAGGSAPGTS(ph)PGR_	0.998629	H	C	Profiling	Inflammation	Cortistatin A@HCT116 cells	SILAC	TiO2	Orbitrap LTQ	[147840000]	Q86UE8-2	TLK2	S99	Prat_195
27050516	EQPLYGLDGSAAKEATEEQSALPTLMSVMLA	_EAT(ph)EEQSALPTLMSVMLAK_	0.833429	H	C	Profiling	Inflammation	DMSO@HCT116 cells_27050516	SILAC	TiO2	Orbitrap LTQ	[9358400]	Q86UE8-2	TLK2	T140	Prat_331
27050516	ISDYFEFAGGSAPGTSPGRSVPPVARSSPQH	_ISDYFEFAGGSAPGTS(ph)PGR_	0.998629	H	C	Profiling	Inflammation	DMSO@HCT116 cells_27050516	SILAC	TiO2	Orbitrap LTQ	[147840000]	Q86UE8-2	TLK2	S99	Prat_331
27155012	RSVPPVARSSPQHSLSNPLPRRVEQPLYGLD		0.999831	H	C	Profiling	Burkitt's lymphoma	BCR(10min)@DG75 cells	SILAC	TiO2	LTQ Orbitrap Velos	['Present', 'Present', 'Present', 'Present', 'Present', 'Present']	Q86UE8-2	TLK2	S117	Prat_92
27155012	RSVPPVARSSPQHSLSNPLPRRVEQPLYGLD		0.999831	H	C	Profiling	Burkitt's lymphoma	BCR(10min)@Daudi cells	SILAC	TiO2	LTQ Orbitrap Velos	['Present', 'Present', 'Present', 'Present', 'Present', 'Present']	Q86UE8-2	TLK2	S117	Prat_91
27155012	RSVPPVARSSPQHSLSNPLPRRVEQPLYGLD		0.999831	H	C	Profiling	Burkitt's lymphoma	BCR(20min)@DG75 cells	SILAC	TiO2	LTQ Orbitrap Velos	['Present', 'Present', 'Present', 'Present', 'Present', 'Present']	Q86UE8-2	TLK2	S117	Prat_93
27155012	RSVPPVARSSPQHSLSNPLPRRVEQPLYGLD		0.999831	H	C	Profiling	Burkitt's lymphoma	BCR(2min)@DG75 cells	SILAC	TiO2	LTQ Orbitrap Velos	['Present', 'Present', 'Present', 'Present', 'Present', 'Present']	Q86UE8-2	TLK2	S117	Prat_95
27155012	RSVPPVARSSPQHSLSNPLPRRVEQPLYGLD		0.999831	H	C	Profiling	Burkitt's lymphoma	BCR(2min)@Daudi cells	SILAC	TiO2	LTQ Orbitrap Velos	['Present', 'Present', 'Present', 'Present', 'Present', 'Present']	Q86UE8-2	TLK2	S117	Prat_94
27155012	RSVPPVARSSPQHSLSNPLPRRVEQPLYGLD		0.999831	H	C	Profiling	Burkitt's lymphoma	BCR(5min)@DG75 cells	SILAC	TiO2	LTQ Orbitrap Velos	['Present', 'Present', 'Present', 'Present', 'Present', 'Present']	Q86UE8-2	TLK2	S117	Prat_96
27155012	RSVPPVARSSPQHSLSNPLPRRVEQPLYGLD		0.999831	H	C	Profiling	Burkitt's lymphoma	CD79a KD@DG75 cells	SILAC	TiO2	LTQ Orbitrap Velos	['Present', 'Present', 'Present', 'Present', 'Present', 'Present']	Q86UE8-2	TLK2	S117	Prat_155
27155012	RSVPPVARSSPQHSLSNPLPRRVEQPLYGLD		0.999831	H	C	Profiling	Burkitt's lymphoma	SYK inhibition@DG75 cells	SILAC	TiO2	LTQ Orbitrap Velos	['Present', 'Present', 'Present', 'Present', 'Present', 'Present']	Q86UE8-2	TLK2	S117	Prat_1156
27155012	RSVPPVARSSPQHSLSNPLPRRVEQPLYGLD		0.999831	H	C	Profiling	Burkitt's lymphoma	Unstimulated@DG75 cells	SILAC	TiO2	LTQ Orbitrap Velos	['Present', 'Present', 'Present', 'Present', 'Present', 'Present']	Q86UE8-2	TLK2	S117	Prat_1260
27155012	RSVPPVARSSPQHSLSNPLPRRVEQPLYGLD		0.999831	H	C	Profiling	Burkitt's lymphoma	Unstimulated@Daudi cells	SILAC	TiO2	LTQ Orbitrap Velos	['Present', 'Present', 'Present', 'Present', 'Present', 'Present']	Q86UE8-2	TLK2	S117	Prat_1259
27732954	KISDYFEFAGGSAPGTSPGRSVPPVARSSPQ	_ISDYFEFAGGSAPGT(ph)SPGR_	0.950939	H	C	Profiling	Inhibition	Crizotinib@NB1 cell-line	SILAC	IMAC	LTQ-Orbitrap Elite	[0, 5010000]	Q86UE8-2	TLK2	T98	Prat_209
27732954	RSVPPVARSSPQHSLSNPLPRRVEQPLYGLD	_SSPQHS(ph)LS(ph)NPLPR_	0.998973	H	C	Profiling	Inhibition	Crizotinib@NB1 cell-line	SILAC	IMAC	LTQ-Orbitrap Elite	[24270000, 3232900]	Q86UE8-2	TLK2	S117	Prat_209
27732954	PRGHKISDYFEFAGGSAPGTSPGRSVPPVAR	_ISDYFEFAGGS(ph)APGTS(ph)PGR_	0.999748	H	C	Profiling	Inhibition	Crizotinib@NB1643 cell-line	SILAC	IMAC	LTQ-Orbitrap Elite	[5523818, 2721705]	Q86UE8-2	TLK2	S94	Prat_210
27732954	ISDYFEFAGGSAPGTSPGRSVPPVARSSPQH	_ISDYFEFAGGS(ph)APGTS(ph)PGR_	0.973405	H	C	Profiling	Inhibition	Crizotinib@NB1643 cell-line	SILAC	IMAC	LTQ-Orbitrap Elite	[9391469.25, 5048511.5]	Q86UE8-2	TLK2	S99	Prat_210
27732954	RFTGVGVSKGPLNSESSNQSLCSVGSLSDKE	GPLNSES(ph)SNQS(ph)LCSVGSLSDK	0.793174	H	C	Profiling	Inhibition	Crizotinib@NB1643 cell-line	SILAC	IMAC	LTQ-Orbitrap Elite	[27153800, 0]	Q86UE8-2	TLK2	S34	Prat_210
27732954	KISDYFEFAGGSAPGTSPGRSVPPVARSSPQ	_ISDYFEFAGGSAPGT(ph)SPGR_	0.950939	H	C	Profiling	Inhibition	DMSO@NB1 cell-line	SILAC	IMAC	LTQ-Orbitrap Elite	[0, 4749891]	Q86UE8-2	TLK2	T98	Prat_359
27732954	RSVPPVARSSPQHSLSNPLPRRVEQPLYGLD	_SSPQHS(ph)LS(ph)NPLPR_	0.998973	H	C	Profiling	Inhibition	DMSO@NB1 cell-line	SILAC	IMAC	LTQ-Orbitrap Elite	[10456015.63, 3915948.95]	Q86UE8-2	TLK2	S117	Prat_359
27732954	PRGHKISDYFEFAGGSAPGTSPGRSVPPVAR	_ISDYFEFAGGS(ph)APGTS(ph)PGR_	0.999748	H	C	Profiling	Inhibition	DMSO@NB1643 cell-line	SILAC	IMAC	LTQ-Orbitrap Elite	[5473000, 2676600]	Q86UE8-2	TLK2	S94	Prat_360
27732954	ISDYFEFAGGSAPGTSPGRSVPPVARSSPQH	_ISDYFEFAGGS(ph)APGTS(ph)PGR_	0.973405	H	C	Profiling	Inhibition	DMSO@NB1643 cell-line	SILAC	IMAC	LTQ-Orbitrap Elite	[9023800, 3763900]	Q86UE8-2	TLK2	S99	Prat_360
27732954	RFTGVGVSKGPLNSESSNQSLCSVGSLSDKE	GPLNSES(ph)SNQS(ph)LCSVGSLSDK	0.793174	H	C	Profiling	Inhibition	DMSO@NB1643 cell-line	SILAC	IMAC	LTQ-Orbitrap Elite	[19969000, 0]	Q86UE8-2	TLK2	S34	Prat_360
30890564	NDQRNRKRKAEPYETSQGKGTPRGHKISDYF	RKAEPYETS(ph)QGK	0.759785	H	C	Profiling	Skin cancer	Vemurafenib R@A375 cell line BR1	SILAC	TiO2	Q Exactive HF	['Present ']	Q86UE8-2	TLK2	S73	Prat_1362
30890564	NDQRNRKRKAEPYETSQGKGTPRGHKISDYF	RKAEPYETS(ph)QGK	0.759785	H	C	Profiling	Skin cancer	Vemurafenib S@A375 cell line BR1	SILAC	TiO2	Q Exactive HF	['Present ']	Q86UE8-2	TLK2	S73	Prat_1365
31665227	APGTSPGRSVPPVARSSPQHSLSNPLPRRVE		0.935041	H	C	Profiling	Cancer	14H@HEK293 cells	TMT	TiO2	Orbitrap Fusion Tribrid	[20.16705, 20.47605, 20.43979]	Q86UE8-2	TLK2	S110	Prat_1
31665227	APGTSPGRSVPPVARSSPQHSLSNPLPRRVE		0.935041	H	C	Profiling	Cancer	14H@HEK293 cells	TMT	TiO2	Orbitrap Fusion Tribrid	[18.84678, 18.99753, 18.79734]	Q86UE8-2	TLK2	S110	Prat_1
31665227	APGTSPGRSVPPVARSSPQHSLSNPLPRRVE		0.935041	H	C	Profiling	Cancer	DMSO@HEK293 cells	TMT	TiO2	Orbitrap Fusion Tribrid	[20.3792, 20.76895, 20.71129]	Q86UE8-2	TLK2	S110	Prat_333
31665227	APGTSPGRSVPPVARSSPQHSLSNPLPRRVE		0.935041	H	C	Profiling	Cancer	DMSO@HEK293 cells	TMT	TiO2	Orbitrap Fusion Tribrid	[18.79103, 18.99827, 19.10674]	Q86UE8-2	TLK2	S110	Prat_333
31665227	PGTSPGRSVPPVARSSPQHSLSNPLPRRVEQ		0.79783	H	C	Profiling	Cancer	KO-SGK3@HEK293	TMT	TiO2	Orbitrap Fusion Tribrid	[15.47991, 15.42849, 15.35122, 15.18301]	Q86UE8-2	TLK2	S111	Prat_687
31665227	ISDYFEFAGGSAPGTSPGRSVPPVARSSPQH		0.956292	H	C	Profiling	Cancer	KO-SGK3@HEK293	TMT	TiO2	Orbitrap Fusion Tribrid	[14.0868, 14.23631, 14.06171, 13.91998]	Q86UE8-2	TLK2	S99	Prat_687
31665227	APGTSPGRSVPPVARSSPQHSLSNPLPRRVE		0.935041	H	C	Profiling	Cancer	MK2206@HEK293	TMT	TiO2	Orbitrap Fusion Tribrid	[20.37486, 20.43817, 20.74862]	Q86UE8-2	TLK2	S110	Prat_731
31665227	APGTSPGRSVPPVARSSPQHSLSNPLPRRVE		0.935041	H	C	Profiling	Cancer	MK2206@HEK293	TMT	TiO2	Orbitrap Fusion Tribrid	[18.87096, 18.78049, 19.1726]	Q86UE8-2	TLK2	S110	Prat_731
31665227	PGTSPGRSVPPVARSSPQHSLSNPLPRRVEQ		0.79783	H	C	Profiling	Cancer	WT-SGK3@HEK293	TMT	TiO2	Orbitrap Fusion Tribrid	[15.1437, 15.30919, 15.12364, 15.09507]	Q86UE8-2	TLK2	S111	Prat_1379
31665227	ISDYFEFAGGSAPGTSPGRSVPPVARSSPQH		0.956292	H	C	Profiling	Cancer	WT-SGK3@HEK293	TMT	TiO2	Orbitrap Fusion Tribrid	[13.7628, 14.25857, 13.99258, 13.74189]	Q86UE8-2	TLK2	S99	Prat_1379
32755597	APGTSPGRSVPPVARSSPQHSLSNPLPRRVE	S(ph)SPQHSLSNPLPR	0.794571	H	C	profiling	Liver Cancer	FZD2-RNAi@HCC	Labelling Not mention	IMAC	Orbitrap Elite or Orbitrap Fusion Lumos Tribrid	[1.750195, 1.630482, 1.605021, 0.9788284, 0.9950771]	Q86UE8-2	TLK2	S110	Prat_476
32755597	APGTSPGRSVPPVARSSPQHSLSNPLPRRVE	S(ph)SPQHSLSNPLPR	0.794571	H	C	profiling	Liver Cancer	WT-FZD2-RNAi@HCC	Labelling Not mention	IMAC	Orbitrap Elite or Orbitrap Fusion Lumos Tribrid	[0.1540146, -0.3943729, -0.02062798, 0.2218914, -0.3674011, -0.4983788]	Q86UE8-2	TLK2	S110	Prat_1378
33755436	GGSAPGTSPGRSVPP	GGSAPGTs(ph)PGRSVPP	0.968077	H	C	Profile	Breast cancer	DMSO@BT-474 cell line R3	TMT	LTQ Orbitrap Elite	Fe-IMAC	[11.30587, '-', '-', '-']	Q86UE8-2	TLK2	S99	Prat_310
33755436	GGSAPGTSPGRSVPP	GGSAPGTs(ph)PGRSVPP	0.968077	H	C	Profile	Breast cancer	AZD5363@BT-474 cell line R3	TMT	LTQ Orbitrap Elite	Fe-IMAC	[11.38015, '-', '-', '-']	Q86UE8-2	TLK2	S99	Prat_84
33755436	GGSAPGTSPGRSVPP	GGSAPGTs(ph)PGRSVPP	0.968077	H	C	Profile	Breast cancer	GSK2110183@BT-474 cell line R3	TMT	LTQ Orbitrap Elite	Fe-IMAC	[11.07226, '-', '-', '-']	Q86UE8-2	TLK2	S99	Prat_508
33755436	GGSAPGTSPGRSVPP	GGSAPGTs(ph)PGRSVPP	0.968077	H	C	Profile	Breast cancer	GSK690693@BT-474 cell line R3	TMT	LTQ Orbitrap Elite	Fe-IMAC	[11.10391, '-', '-', '-']	Q86UE8-2	TLK2	S99	Prat_513
33755436	GGSAPGTSPGRSVPP	GGSAPGTs(ph)PGRSVPP	0.968077	H	C	Profile	Breast cancer	Ipatasertib@BT-474 cell line R3	TMT	LTQ Orbitrap Elite	Fe-IMAC	[11.22533, '-', '-', '-']	Q86UE8-2	TLK2	S99	Prat_630
33755436	GGSAPGTSPGRSVPP	GGSAPGTs(ph)PGRSVPP	0.968077	H	C	Profile	Breast cancer	MK-2206@BT-474 cell line R3	TMT	LTQ Orbitrap Elite	Fe-IMAC	[11.74733, '-', '-', '-']	Q86UE8-2	TLK2	S99	Prat_729
33819647	PLNSESSNQSLCSVGSLSDKEVETPEKKQND	GPLNSESSNQSLCSVGS(ph)LS(ph)DKEVETPEKK	0.916518	H	C	Profiling	osteosarcoma	IR-RNAB@U2OS cell	Label free	TiO2	Q Exactive HF	[23.4431624431409, 22.9010504253976, 22.416455813508, 23.0860697367139]	Q86UE8-2	TLK2	S44	Prat_632
33819647	NSESSNQSLCSVGSLSDKEVETPEKKQNDQR	GPLNSESSNQSLCSVGS(ph)LS(ph)DKEVETPEKK	0.807543	H	C	Profiling	osteosarcoma	IR-Urea@U2OS cell	Label free	TiO2	Q Exactive HF	[23.222113241999, 23.8784414827773, 23.3995037960929]	Q86UE8-2	TLK2	S46	Prat_633
33863878	ISDYFEFAGGSAPGTSPGRSVPPVARSSPQH		0.888824	H	C	Profiling	Glioblastoma	ALGERNON(1ÂµM)(72h)@U251 cells	Label free	TiO2	Q Exactive HF X benchtop Orbitrap	[]	Q86UE8-2	TLK2	S99	Prat_51
33863878	ISDYFEFAGGSAPGTSPGRSVPPVARSSPQH		0.888824	H	C	Profiling	Glioblastoma	ALGERNON(10ÂµM)(72h)@U251 cells	Label free	TiO2	Q Exactive HF X benchtop Orbitrap	[]	Q86UE8-2	TLK2	S99	Prat_50
33863878	ISDYFEFAGGSAPGTSPGRSVPPVARSSPQH		0.888824	H	C	Profiling	Glioblastoma	DOX(48h)@U251 cells	Label free	TiO2	Q Exactive HF X benchtop Orbitrap	[1.30275321]	Q86UE8-2	TLK2	S99	Prat_396
33863878	ISDYFEFAGGSAPGTSPGRSVPPVARSSPQH		0.888824	H	C	Profiling	Glioblastoma	DOX(72h)@U251 cells	Label free	TiO2	Q Exactive HF X benchtop Orbitrap	[1.105125904]	Q86UE8-2	TLK2	S99	Prat_397
33863878	ISDYFEFAGGSAPGTSPGRSVPPVARSSPQH		0.888824	H	C	Profiling	Glioblastoma	Leucettine41(1ÂµM)(72h)@U251 cells	Label free	TiO2	Q Exactive HF X benchtop Orbitrap	[]	Q86UE8-2	TLK2	S99	Prat_705
33863878	ISDYFEFAGGSAPGTSPGRSVPPVARSSPQH		0.888824	H	C	Profiling	Glioblastoma	Leucettine41(10ÂµM)(72h)@U251 cells	Label free	TiO2	Q Exactive HF X benchtop Orbitrap	[]	Q86UE8-2	TLK2	S99	Prat_704
34417301	ISDYFEFAGGSAPGTSPGRSVPPVARSSPQH	ISDYFEFAGGSAPGTS(ph)PGR	0.951603	H	C	Profiling	KIF2A	Mitotic arrest G1@RPE1 cells	SILAC	TiO2	Orbitrap	[87300000, 135000000.0]	Q86UE8-2	TLK2	S99	Prat_724
34417301	ISDYFEFAGGSAPGTSPGRSVPPVARSSPQH	ISDYFEFAGGSAPGTS(ph)PGR	0.951603	H	C	Profiling	KIF2A	DKK1@RPE1 cells	SILAC	TiO2	Orbitrap	[51000000, 91500000.0]	Q86UE8-2	TLK2	S99	Prat_267
29449344	APGTSPGRSVPPVARSSPQHSLSNPLPRRVE	S(ph)S(ph)PQHSLS(ph)NPLPR	0.927195	H	C	Profiling	Benzonase digestion	Optimised cell lysis@HeLa cells		Fe3+-IMAC	Orbitrap Q- Exactive HF	Present	Q86UE8	TLK2	S110	Prat_815
30177828	PLNSESSNQSLCSVGSLSDKEVETPEKKQND	GPLNSESSNQSLCS(ph)VGS(ph)LS(ph)DKEVETPEK	0.999966	H	C	Profiling	Infection	Mock(24h)@SK-N-BE2 cells	Label free	EasyPhos	LTQ-Orbitrap XL + Orbitrap Q Exactive HF	[23.01]	Q86UE8	TLK2	S41	Prat_760
30177828	PLNSESSNQSLCSVGSLSDKEVETPEKKQND	GPLNSESSNQSLCS(ph)VGS(ph)LS(ph)DKEVETPEK	0.999966	H	C	Profiling	Infection	Mock(24h)@SK-N-BE2 cells	Label free	EasyPhos	LTQ-Orbitrap XL + Orbitrap Q Exactive HF	[23.01]	Q86UE8	TLK2	S44	Prat_760
30177828	PLNSESSNQSLCSVGSLSDKEVETPEKKQND	GPLNSESSNQSLCS(ph)VGS(ph)LS(ph)DKEVETPEK	0.999966	H	C	Profiling	Infection	Mock(24h)@SK-N-BE2 cells	Label free	EasyPhos	LTQ-Orbitrap XL + Orbitrap Q Exactive HF	[23.01]	Q86UE8	TLK2	S46	Prat_760
30177828	PLNSESSNQSLCSVGSLSDKEVETPEKKQND	GPLNSESSNQSLCS(ph)VGS(ph)LS(ph)DKEVETPEK	0.999966	H	C	Profiling	Infection	Mock(48h)@SK-N-BE2 cells	Label free	EasyPhos	LTQ-Orbitrap XL + Orbitrap Q Exactive HF	[23.05]	Q86UE8	TLK2	S41	Prat_761
30177828	PLNSESSNQSLCSVGSLSDKEVETPEKKQND	GPLNSESSNQSLCS(ph)VGS(ph)LS(ph)DKEVETPEK	0.999966	H	C	Profiling	Infection	Mock(48h)@SK-N-BE2 cells	Label free	EasyPhos	LTQ-Orbitrap XL + Orbitrap Q Exactive HF	[23.05]	Q86UE8	TLK2	S44	Prat_761
30177828	PLNSESSNQSLCSVGSLSDKEVETPEKKQND	GPLNSESSNQSLCS(ph)VGS(ph)LS(ph)DKEVETPEK	0.999966	H	C	Profiling	Infection	Mock(48h)@SK-N-BE2 cells	Label free	EasyPhos	LTQ-Orbitrap XL + Orbitrap Q Exactive HF	[23.05]	Q86UE8	TLK2	S46	Prat_761
30177828	PLNSESSNQSLCSVGSLSDKEVETPEKKQND	GPLNSESSNQSLCS(ph)VGS(ph)LS(ph)DKEVETPEK	0.999966	H	C	Profiling	Infection	Mock(72h)@SK-N-BE2 cells	Label free	EasyPhos	LTQ-Orbitrap XL + Orbitrap Q Exactive HF	[23.11]	Q86UE8	TLK2	S41	Prat_763
30177828	PLNSESSNQSLCSVGSLSDKEVETPEKKQND	GPLNSESSNQSLCS(ph)VGS(ph)LS(ph)DKEVETPEK	0.999966	H	C	Profiling	Infection	Mock(72h)@SK-N-BE2 cells	Label free	EasyPhos	LTQ-Orbitrap XL + Orbitrap Q Exactive HF	[23.11]	Q86UE8	TLK2	S44	Prat_763
30177828	PLNSESSNQSLCSVGSLSDKEVETPEKKQND	GPLNSESSNQSLCS(ph)VGS(ph)LS(ph)DKEVETPEK	0.999966	H	C	Profiling	Infection	Mock(72h)@SK-N-BE2 cells	Label free	EasyPhos	LTQ-Orbitrap XL + Orbitrap Q Exactive HF	[23.11]	Q86UE8	TLK2	S46	Prat_763
30177828	PLNSESSNQSLCSVGSLSDKEVETPEKKQND	GPLNSESSNQSLCS(ph)VGS(ph)LS(ph)DKEVETPEK	0.999966	H	C	Profiling	Infection	ZIKV(24h)@SK-N-BE2 cells	Label free	EasyPhos	LTQ-Orbitrap XL + Orbitrap Q Exactive HF	[23.72]	Q86UE8	TLK2	S41	Prat_1392
30177828	PLNSESSNQSLCSVGSLSDKEVETPEKKQND	GPLNSESSNQSLCS(ph)VGS(ph)LS(ph)DKEVETPEK	0.999966	H	C	Profiling	Infection	ZIKV(24h)@SK-N-BE2 cells	Label free	EasyPhos	LTQ-Orbitrap XL + Orbitrap Q Exactive HF	[23.72]	Q86UE8	TLK2	S44	Prat_1392
30177828	PLNSESSNQSLCSVGSLSDKEVETPEKKQND	GPLNSESSNQSLCS(ph)VGS(ph)LS(ph)DKEVETPEK	0.999966	H	C	Profiling	Infection	ZIKV(24h)@SK-N-BE2 cells	Label free	EasyPhos	LTQ-Orbitrap XL + Orbitrap Q Exactive HF	[23.72]	Q86UE8	TLK2	S46	Prat_1392
30177828	PLNSESSNQSLCSVGSLSDKEVETPEKKQND	GPLNSESSNQSLCS(ph)VGS(ph)LS(ph)DKEVETPEK	0.999966	H	C	Profiling	Infection	ZIKV(48h)@SK-N-BE2 cells	Label free	EasyPhos	LTQ-Orbitrap XL + Orbitrap Q Exactive HF	[25.21]	Q86UE8	TLK2	S41	Prat_1393
30177828	PLNSESSNQSLCSVGSLSDKEVETPEKKQND	GPLNSESSNQSLCS(ph)VGS(ph)LS(ph)DKEVETPEK	0.999966	H	C	Profiling	Infection	ZIKV(48h)@SK-N-BE2 cells	Label free	EasyPhos	LTQ-Orbitrap XL + Orbitrap Q Exactive HF	[25.21]	Q86UE8	TLK2	S44	Prat_1393
30177828	PLNSESSNQSLCSVGSLSDKEVETPEKKQND	GPLNSESSNQSLCS(ph)VGS(ph)LS(ph)DKEVETPEK	0.999966	H	C	Profiling	Infection	ZIKV(48h)@SK-N-BE2 cells	Label free	EasyPhos	LTQ-Orbitrap XL + Orbitrap Q Exactive HF	[25.21]	Q86UE8	TLK2	S46	Prat_1393
30177828	PLNSESSNQSLCSVGSLSDKEVETPEKKQND	GPLNSESSNQSLCS(ph)VGS(ph)LS(ph)DKEVETPEK	0.999966	H	C	Profiling	Infection	ZIKV(72h)@SK-N-BE2 cells	Label free	EasyPhos	LTQ-Orbitrap XL + Orbitrap Q Exactive HF	[25.61]	Q86UE8	TLK2	S41	Prat_1394
30177828	PLNSESSNQSLCSVGSLSDKEVETPEKKQND	GPLNSESSNQSLCS(ph)VGS(ph)LS(ph)DKEVETPEK	0.999966	H	C	Profiling	Infection	ZIKV(72h)@SK-N-BE2 cells	Label free	EasyPhos	LTQ-Orbitrap XL + Orbitrap Q Exactive HF	[25.61]	Q86UE8	TLK2	S44	Prat_1394
30177828	PLNSESSNQSLCSVGSLSDKEVETPEKKQND	GPLNSESSNQSLCS(ph)VGS(ph)LS(ph)DKEVETPEK	0.999966	H	C	Profiling	Infection	ZIKV(72h)@SK-N-BE2 cells	Label free	EasyPhos	LTQ-Orbitrap XL + Orbitrap Q Exactive HF	[25.61]	Q86UE8	TLK2	S46	Prat_1394
36477497		GPLNSESSNQSLCSVGS(ph)LS(ph)DKEVETPEKK	0.954356	H	C	Profiling	Salmonella infection	WT+Salmonella@HeLa cells	Label-free	Enrichment (no details)	Orbitrap	[]	Q86UE8	TLK2	S44	Prat_1387
36477497		GPLNSESSNQSLCSVGS(ph)LS(ph)DKEVETPEKK	0.954356	H	C	Profiling	Salmonella infection	WT+Salmonella@HeLa cells	Label-free	Enrichment (no details)	Orbitrap	[]	Q86UE8	TLK2	S46	Prat_1387
36477497		GPLNSESSNQSLCSVGS(ph)LS(ph)DKEVETPEKK	0.954356	H	C	Profiling	Salmonella infection	ipaJ+Salmonella@HeLa cells	Label-free	Enrichment (no details)	Orbitrap	[]	Q86UE8	TLK2	S44	Prat_627
36477497		GPLNSESSNQSLCSVGS(ph)LS(ph)DKEVETPEKK	0.954356	H	C	Profiling	Salmonella infection	ipaJ+Salmonella@HeLa cells	Label-free	Enrichment (no details)	Orbitrap	[]	Q86UE8	TLK2	S46	Prat_627
20097925	VPPVARSSPQHSL	S(ph)SPQHSLSNPLPR	0.78033	H	C	Profiling	mitotic progression	Telophase@HeLa S cells	SILAC	TiO2	LTQ-Orbitrap	['Present', 'Present', 'Present', 'Present']	Q86UE8	TLK2	S110	Prat_1164
20097925	VPPVARSSPQHSL	S(ph)SPQHSLSNPLPR	0.78033	H	C	Profiling	mitotic progression	Metaphase@HeLa S cells	SILAC	TiO2	LTQ-Orbitrap	['Present', 'Present', 'Present', 'Present']	Q86UE8	TLK2	S110	Prat_717
20097925	VPPVARSSPQHSL	S(ph)SPQHSLSNPLPR	0.78033	H	C	Profiling	mitotic progression	Prometaphase@HeLa S cells	SILAC	TiO2	LTQ-Orbitrap	['Present', 'Present', 'Present', 'Present']	Q86UE8	TLK2	S110	Prat_925
20363803	RSSPQHSLSNPLP	SSPQHS(ph)LSNPLPR	0.993057	H	C	Profiling	Signaling network	Ang II(15min)@AT1R-HEK cell line	SILAC	TIO2	LTQ-Orbitrap	[0.65899, 0.28968]	Q86UE8	TLK2	S115	Prat_61
20363803	AEPYETSQGKGTP	AEPYETS(ph)QGK	0.947103	H	C	Profiling	Signaling network	Ang II(15min)@AT1R-HEK cell line	SILAC	TIO2	LTQ-Orbitrap	[0.48804]	Q86UE8	TLK2	S73	Prat_61
20363803	VPPVARSSPQHSL	S(ph)SPQHS(ph)LS(ph)NPLPR	0.978743	H	C	Profiling	Signaling network	Ang II(15min)@AT1R-HEK cell line	SILAC	TIO2	LTQ-Orbitrap	[0.65899, 0.28186]	Q86UE8	TLK2	S110	Prat_61
20363803	PPVARSSPQHSLS	SS(ph)PQHS(ph)LSNPLPR	0.804737	H	C	Profiling	Signaling network	Ang II(15min)@AT1R-HEK cell line	SILAC	TIO2	LTQ-Orbitrap	[0.65899, 0.75603]	Q86UE8	TLK2	S111	Prat_61
20363803	RSSPQHSLSNPLP	SSPQHS(ph)LSNPLPR	0.993057	H	C	Profiling	Signaling network	Ang II(153min)@AT1R-HEK cell line	SILAC	TIO2	LTQ-Orbitrap	[0.90837, 0.81841]	Q86UE8	TLK2	S115	Prat_60
20363803	AEPYETSQGKGTP	AEPYETS(ph)QGK	0.947103	H	C	Profiling	Signaling network	Ang II(153min)@AT1R-HEK cell line	SILAC	TIO2	LTQ-Orbitrap	[0.81829]	Q86UE8	TLK2	S73	Prat_60
20363803	VPPVARSSPQHSL	S(ph)SPQHS(ph)LS(ph)NPLPR	0.978743	H	C	Profiling	Signaling network	Ang II(153min)@AT1R-HEK cell line	SILAC	TIO2	LTQ-Orbitrap	[0.90672, 0.81317]	Q86UE8	TLK2	S110	Prat_60
20363803	PPVARSSPQHSLS	SS(ph)PQHS(ph)LSNPLPR	0.804737	H	C	Profiling	Signaling network	Ang II(153min)@AT1R-HEK cell line	SILAC	TIO2	LTQ-Orbitrap	[0.90672, 0.81317]	Q86UE8	TLK2	S111	Prat_60
20363803	RSSPQHSLSNPLP	SSPQHS(ph)LSNPLPR	0.993057	H	C	Profiling	Signaling network	SII Ang II(15min)@AT1R-HEK cell line	SILAC	TIO2	LTQ-Orbitrap	[0.68059, 1.2654]	Q86UE8	TLK2	S115	Prat_1093
20363803	AEPYETSQGKGTP	AEPYETS(ph)QGK	0.947103	H	C	Profiling	Signaling network	SII Ang II(15min)@AT1R-HEK cell line	SILAC	TIO2	LTQ-Orbitrap	[1.1348]	Q86UE8	TLK2	S73	Prat_1093
20363803	VPPVARSSPQHSL	S(ph)SPQHS(ph)LS(ph)NPLPR	0.978743	H	C	Profiling	Signaling network	SII Ang II(15min)@AT1R-HEK cell line	SILAC	TIO2	LTQ-Orbitrap	[0.68059, 1.2654]	Q86UE8	TLK2	S110	Prat_1093
20363803	PPVARSSPQHSLS	SS(ph)PQHS(ph)LSNPLPR	0.804737	H	C	Profiling	Signaling network	SII Ang II(15min)@AT1R-HEK cell line	SILAC	TIO2	LTQ-Orbitrap	[0.68059, 1.2654]	Q86UE8	TLK2	S111	Prat_1093
20363803	RSSPQHSLSNPLP	SSPQHS(ph)LSNPLPR	0.993057	H	C	Profiling	Signaling network	SII Ang II(3min)@AT1R-HEK cell line	SILAC	TIO2	LTQ-Orbitrap	[0.90549, 1.1265]	Q86UE8	TLK2	S115	Prat_1094
20363803	AEPYETSQGKGTP	AEPYETS(ph)QGK	0.947103	H	C	Profiling	Signaling network	SII Ang II(3min)@AT1R-HEK cell line	SILAC	TIO2	LTQ-Orbitrap	[1.0195]	Q86UE8	TLK2	S73	Prat_1094
20363803	VPPVARSSPQHSL	S(ph)SPQHS(ph)LS(ph)NPLPR	0.978743	H	C	Profiling	Signaling network	SII Ang II(3min)@AT1R-HEK cell line	SILAC	TIO2	LTQ-Orbitrap	[0.92122, 1.0964]	Q86UE8	TLK2	S110	Prat_1094
20363803	PPVARSSPQHSLS	SS(ph)PQHS(ph)LSNPLPR	0.804737	H	C	Profiling	Signaling network	SII Ang II(3min)@AT1R-HEK cell line	SILAC	TIO2	LTQ-Orbitrap	[0.92122, 1.0964]	Q86UE8	TLK2	S111	Prat_1094
20873877	SLCSVGSLSDKEV	GPLNSESSNQSLCSVGS(ph)LS(ph)DKEVETPEKK	0.952117	H	C	Profiling	No Disease	Collisional induced dissociation-CID1@HeLa S3 cells	Label free	TiO2	LTQ-Orbitrap Velos instrument	[11119000.0]	Q86UE8	TLK2	S44	Prat_189
20873877	IHNEDNSQFKDHP	IHNEDNS(ph)QFKDHPTLNDR	0.99976	H	C	Profiling	No disease	High collision dissociation fragment-HCD1@HeLa S3 cells	Label free	TiO2	LTQ-Orbitrap Velos instrument	[256460.0]	Q86UE8	TLK2	S450	Prat_537
21406692	SVSTSSPAGAAIASTSGASNNSSSN	SVSTSSPAGAAIASTSGASNNSSS(ph)N	0.95	H	C	Profiling	no disease	NCM(1h)@HUES9 cell	Label free	TiO2	Q Exactive HF	['Presnt']	Q86UE8	TLK2	S771	Prat_778
21406692	SVSTSSPAGAAIASTSGASNNSSSN	SVSTSSPAGAAIASTSGASNNSSS(ph)N	0.95	H	C	Profiling	no disease	NCM(24h)@HUES9 cell	Label free	TiO2	Q Exactive HF	['Presnt']	Q86UE8	TLK2	S771	Prat_779
21406692	SVSTSSPAGAAIASTSGASNNSSSN	SVSTSSPAGAAIASTSGASNNSSS(ph)N	0.95	H	C	Profiling	no disease	NCM(6h)@HUES9 cell	Label free	TiO2	Q Exactive HF	['Presnt']	Q86UE8	TLK2	S771	Prat_781
21406692	SVSTSSPAGAAIASTSGASNNSSSN	SVSTSSPAGAAIASTSGASNNSSS(ph)N	0.95	H	C	Profiling	no disease	PMA(1h)@HUES9 cell	Label free	TiO2	Q Exactive HF	['Present']	Q86UE8	TLK2	S771	Prat_908
21406692	SVSTSSPAGAAIASTSGASNNSSSN	SVSTSSPAGAAIASTSGASNNSSS(ph)N	0.95	H	C	Profiling	no disease	PMA(24h)@HUES9 cell	Label free	TiO2	Q Exactive HF	['Present']	Q86UE8	TLK2	S771	Prat_909
21406692	SVSTSSPAGAAIASTSGASNNSSSN	SVSTSSPAGAAIASTSGASNNSSS(ph)N	0.95	H	C	Profiling	no disease	PMA(30min)@HUES9 cell	Label free	TiO2	Q Exactive HF	['Present']	Q86UE8	TLK2	S771	Prat_911
21406692	SVSTSSPAGAAIASTSGASNNSSSN	SVSTSSPAGAAIASTSGASNNSSS(ph)N	0.95	H	C	Profiling	no disease	PMA(6h)@HUES9 cell	Label free	TiO2	Q Exactive HF	['Present']	Q86UE8	TLK2	S771	Prat_915
22424773	PPVARSSPQHSLS	SS(ph)PQHS(ph)LSNPLPR	0.861822	H	C	Profiling	DNA damage response	Etoposide(24h)@U2OS cells	SILAC	TiO2	LTQ Orbitrap	['Present', 'Present', 'Present', 'Present']	Q86UE8	TLK2	S111	Prat_453
22424773	CSVGSLSDKEVET	GPLNSES(ph)SNQSLCSVGSLS(ph)DK	0.966248	H	C	Profiling	DNA damage response	Etoposide(24h)@U2OS cells	SILAC	TiO2	LTQ Orbitrap	['Present', 'Present', 'Present', 'Present']	Q86UE8	TLK2	S46	Prat_453
22424773	SPQHSLSNPLPRR	SSPQHSLS(ph)NPLPR	0.97893	H	C	Profiling	DNA damage response	IR(1h)@U2OS cells	SILAC	TiO2	LTQ Orbitrap	['Present', 'Present', 'Present', 'Present']	Q86UE8	TLK2	S117	Prat_635
22424773	RSSPQHSLSNPLP	S(ph)SPQHS(ph)LSNPLPR	0.952157	H	C	Profiling	DNA damage response	IR(1h)@U2OS cells	SILAC	TiO2	LTQ Orbitrap	['Present', 'Present', 'Present', 'Present']	Q86UE8	TLK2	S115	Prat_635
22424773	GPLNSESSNQSLC	GPLNSES(ph)S(ph)NQSLCSVGSLSDK	0.936656	H	C	Profiling	DNA damage response	IR(1h)@U2OS cells	SILAC	TiO2	LTQ Orbitrap	['Present', 'Present', 'Present', 'Present']	Q86UE8	TLK2	S34	Prat_635
22424773	SESSNQSLCSVGS	GPLNSESS(ph)NQS(ph)LCSVGSLSDK	0.798031	H	C	Profiling	DNA damage response	IR(1h)@U2OS cells	SILAC	TiO2	LTQ Orbitrap	['Present', 'Present', 'Present', 'Present']	Q86UE8	TLK2	S38	Prat_635
22424773	SPQHSLSNPLPRR	SSPQHSLS(ph)NPLPR	0.97893	H	C	Profiling	DNA damage response	DMSO (IR study)@U2OS cells	SILAC	TiO2	LTQ Orbitrap	['Present', 'Present', 'Present', 'Present']	Q86UE8	TLK2	S117	Prat_269
22424773	RSSPQHSLSNPLP	S(ph)SPQHS(ph)LSNPLPR	0.952157	H	C	Profiling	DNA damage response	DMSO (IR study)@U2OS cells	SILAC	TiO2	LTQ Orbitrap	['Present', 'Present', 'Present', 'Present']	Q86UE8	TLK2	S115	Prat_269
22424773	GPLNSESSNQSLC	GPLNSES(ph)S(ph)NQSLCSVGSLSDK	0.936656	H	C	Profiling	DNA damage response	DMSO (IR study)@U2OS cells	SILAC	TiO2	LTQ Orbitrap	['Present', 'Present', 'Present', 'Present']	Q86UE8	TLK2	S34	Prat_269
22424773	SESSNQSLCSVGS	GPLNSESS(ph)NQS(ph)LCSVGSLSDK	0.798031	H	C	Profiling	DNA damage response	DMSO (IR study)@U2OS cells	SILAC	TiO2	LTQ Orbitrap	['Present', 'Present', 'Present', 'Present']	Q86UE8	TLK2	S38	Prat_269
22424773	PPVARSSPQHSLS	SS(ph)PQHS(ph)LSNPLPR	0.861822	H	C	Profiling	DNA damage response	DMSO@U2OS cells_22424773	SILAC	TiO2	LTQ Orbitrap	['Present', 'Present', 'Present', 'Present']	Q86UE8	TLK2	S111	Prat_377
22424773	CSVGSLSDKEVET	GPLNSES(ph)SNQSLCSVGSLS(ph)DK	0.966248	H	C	Profiling	DNA damage response	DMSO@U2OS cells_22424773	SILAC	TiO2	LTQ Orbitrap	['Present', 'Present', 'Present', 'Present']	Q86UE8	TLK2	S46	Prat_377
23898821	LYGLDGSAAKEAT	RVEQPLYGLDGS(ph)AAK	0.999991	H	C	Profiling	Lung cancer	Crizotinib@H3122 cell line	mTRAQ	IMAC	Q Exactive	[]	Q86UE8	TLK2	S134	Prat_207
24850871	ISDYFEFAGGSAPGTSPGRSVPPVARSSPQH	_ISDYFEFAGGSAPGTS(ph)PGR_	0.998174	H	C	profiling	T cells stimulated with PGE2	PGE2(10min)-MS1@Jurkat T cells	Label Free	Ti-IMAC	LTQ-Orbitrap Elite	[-0.7884912]	Q86UE8	TLK2	S99	Prat_881
24850871	GAAIASTSGASNNSSSN______________	_SVSTSSPAGAAIASTSGASNNSSS(ph)N_	0.944556	H	C	profiling	T cells stimulated with PGE2	PGE2(10min)-MS1@Jurkat T cells	Label Free	Ti-IMAC	LTQ-Orbitrap Elite	[]	Q86UE8	TLK2	S771	Prat_881
24850871	RSVPPVARSSPQHSLSNPLPRRVEQPLYGLD	_SS(ph)PQHS(ph)LS(ph)NPLPR_	0.999923	H	C	profiling	T cells stimulated with PGE2	PGE2(10min)-MS1@Jurkat T cells	Label Free	Ti-IMAC	LTQ-Orbitrap Elite	[]	Q86UE8	TLK2	S117	Prat_881
24850871	QSLCSVGSLSDKEVETPEKKQNDQRNRKRKA	_GPLNSESSNQSLCS(ph)VGSLSDKEVET(ph)PEKK_	0.99866	H	C	profiling	T cells stimulated with PGE2	PGE2(10min)-MS1@Jurkat T cells	Label Free	Ti-IMAC	LTQ-Orbitrap Elite	[-0.1485658]	Q86UE8	TLK2	T52	Prat_881
24850871	RSVPPVARSSPQHSLSNPLPRRVEQPLYGLD	_SS(ph)PQHS(ph)LS(ph)NPLPR_	0.999923	H	C	profiling	T cells stimulated with PGE2	PGE2(10min)-MS1@Jurkat T cells	Label Free	Ti-IMAC	LTQ-Orbitrap Elite	[-0.527389]	Q86UE8	TLK2	S117	Prat_881
24850871	ISDYFEFAGGSAPGTSPGRSVPPVARSSPQH	_ISDYFEFAGGSAPGTS(ph)PGR_	0.998174	H	C	profiling	T cells stimulated with PGE2	PGE2(10min)-MS2@Jurkat T cells	Label Free	Ti-IMAC	LTQ-Orbitrap Elite	[0.1357064]	Q86UE8	TLK2	S99	Prat_882
24850871	GAAIASTSGASNNSSSN______________	_SVSTSSPAGAAIASTSGASNNSSS(ph)N_	0.944556	H	C	profiling	T cells stimulated with PGE2	PGE2(10min)-MS2@Jurkat T cells	Label Free	Ti-IMAC	LTQ-Orbitrap Elite	[]	Q86UE8	TLK2	S771	Prat_882
24850871	RSVPPVARSSPQHSLSNPLPRRVEQPLYGLD	_SS(ph)PQHS(ph)LS(ph)NPLPR_	0.999923	H	C	profiling	T cells stimulated with PGE2	PGE2(10min)-MS2@Jurkat T cells	Label Free	Ti-IMAC	LTQ-Orbitrap Elite	[]	Q86UE8	TLK2	S117	Prat_882
24850871	QSLCSVGSLSDKEVETPEKKQNDQRNRKRKA	_GPLNSESSNQSLCS(ph)VGSLSDKEVET(ph)PEKK_	0.99866	H	C	profiling	T cells stimulated with PGE2	PGE2(10min)-MS2@Jurkat T cells	Label Free	Ti-IMAC	LTQ-Orbitrap Elite	[]	Q86UE8	TLK2	T52	Prat_882
24850871	ISDYFEFAGGSAPGTSPGRSVPPVARSSPQH	_ISDYFEFAGGSAPGTS(ph)PGR_	0.998174	H	C	profiling	T cells stimulated with PGE2	PGE2(20min)-MS1@Jurkat T cells	Label Free	Ti-IMAC	LTQ-Orbitrap Elite	[-0.9783096]	Q86UE8	TLK2	S99	Prat_883
24850871	GAAIASTSGASNNSSSN______________	_SVSTSSPAGAAIASTSGASNNSSS(ph)N_	0.944556	H	C	profiling	T cells stimulated with PGE2	PGE2(20min)-MS1@Jurkat T cells	Label Free	Ti-IMAC	LTQ-Orbitrap Elite	[]	Q86UE8	TLK2	S771	Prat_883
24850871	RSVPPVARSSPQHSLSNPLPRRVEQPLYGLD	_SS(ph)PQHS(ph)LS(ph)NPLPR_	0.999923	H	C	profiling	T cells stimulated with PGE2	PGE2(20min)-MS1@Jurkat T cells	Label Free	Ti-IMAC	LTQ-Orbitrap Elite	[]	Q86UE8	TLK2	S117	Prat_883
24850871	QSLCSVGSLSDKEVETPEKKQNDQRNRKRKA	_GPLNSESSNQSLCS(ph)VGSLSDKEVET(ph)PEKK_	0.99866	H	C	profiling	T cells stimulated with PGE2	PGE2(20min)-MS1@Jurkat T cells	Label Free	Ti-IMAC	LTQ-Orbitrap Elite	[]	Q86UE8	TLK2	T52	Prat_883
24850871	RSVPPVARSSPQHSLSNPLPRRVEQPLYGLD	_SS(ph)PQHS(ph)LS(ph)NPLPR_	0.999923	H	C	profiling	T cells stimulated with PGE2	PGE2(20min)-MS1@Jurkat T cells	Label Free	Ti-IMAC	LTQ-Orbitrap Elite	[-0.5372038]	Q86UE8	TLK2	S117	Prat_883
24850871	ISDYFEFAGGSAPGTSPGRSVPPVARSSPQH	_ISDYFEFAGGSAPGTS(ph)PGR_	0.998174	H	C	profiling	T cells stimulated with PGE2	PGE2(20min)-MS2@Jurkat T cells	Label Free	Ti-IMAC	LTQ-Orbitrap Elite	[-0.01863718]	Q86UE8	TLK2	S99	Prat_884
24850871	GAAIASTSGASNNSSSN______________	_SVSTSSPAGAAIASTSGASNNSSS(ph)N_	0.944556	H	C	profiling	T cells stimulated with PGE2	PGE2(20min)-MS2@Jurkat T cells	Label Free	Ti-IMAC	LTQ-Orbitrap Elite	[]	Q86UE8	TLK2	S771	Prat_884
24850871	RSVPPVARSSPQHSLSNPLPRRVEQPLYGLD	_SS(ph)PQHS(ph)LS(ph)NPLPR_	0.999923	H	C	profiling	T cells stimulated with PGE2	PGE2(20min)-MS2@Jurkat T cells	Label Free	Ti-IMAC	LTQ-Orbitrap Elite	[]	Q86UE8	TLK2	S117	Prat_884
24850871	QSLCSVGSLSDKEVETPEKKQNDQRNRKRKA	_GPLNSESSNQSLCS(ph)VGSLSDKEVET(ph)PEKK_	0.99866	H	C	profiling	T cells stimulated with PGE2	PGE2(20min)-MS2@Jurkat T cells	Label Free	Ti-IMAC	LTQ-Orbitrap Elite	[]	Q86UE8	TLK2	T52	Prat_884
24850871	ISDYFEFAGGSAPGTSPGRSVPPVARSSPQH	_ISDYFEFAGGSAPGTS(ph)PGR_	0.998174	H	C	profiling	T cells stimulated with PGE2	PGE2(30min)-MS1@Jurkat T cells	Label Free	Ti-IMAC	LTQ-Orbitrap Elite	[-1.083413]	Q86UE8	TLK2	S99	Prat_885
24850871	GAAIASTSGASNNSSSN______________	_SVSTSSPAGAAIASTSGASNNSSS(ph)N_	0.944556	H	C	profiling	T cells stimulated with PGE2	PGE2(30min)-MS1@Jurkat T cells	Label Free	Ti-IMAC	LTQ-Orbitrap Elite	[0.007320404]	Q86UE8	TLK2	S771	Prat_885
24850871	RSVPPVARSSPQHSLSNPLPRRVEQPLYGLD	_SS(ph)PQHS(ph)LS(ph)NPLPR_	0.999923	H	C	profiling	T cells stimulated with PGE2	PGE2(30min)-MS1@Jurkat T cells	Label Free	Ti-IMAC	LTQ-Orbitrap Elite	[]	Q86UE8	TLK2	S117	Prat_885
24850871	QSLCSVGSLSDKEVETPEKKQNDQRNRKRKA	_GPLNSESSNQSLCS(ph)VGSLSDKEVET(ph)PEKK_	0.99866	H	C	profiling	T cells stimulated with PGE2	PGE2(30min)-MS1@Jurkat T cells	Label Free	Ti-IMAC	LTQ-Orbitrap Elite	[]	Q86UE8	TLK2	T52	Prat_885
24850871	RSVPPVARSSPQHSLSNPLPRRVEQPLYGLD	_SS(ph)PQHS(ph)LS(ph)NPLPR_	0.999923	H	C	profiling	T cells stimulated with PGE2	PGE2(30min)-MS1@Jurkat T cells	Label Free	Ti-IMAC	LTQ-Orbitrap Elite	[-0.4647489]	Q86UE8	TLK2	S117	Prat_885
24850871	ISDYFEFAGGSAPGTSPGRSVPPVARSSPQH	_ISDYFEFAGGSAPGTS(ph)PGR_	0.998174	H	C	profiling	T cells stimulated with PGE2	PGE2(30min)-MS2@Jurkat T cells	Label Free	Ti-IMAC	LTQ-Orbitrap Elite	[0.04878855]	Q86UE8	TLK2	S99	Prat_886
24850871	GAAIASTSGASNNSSSN______________	_SVSTSSPAGAAIASTSGASNNSSS(ph)N_	0.944556	H	C	profiling	T cells stimulated with PGE2	PGE2(30min)-MS2@Jurkat T cells	Label Free	Ti-IMAC	LTQ-Orbitrap Elite	[]	Q86UE8	TLK2	S771	Prat_886
24850871	RSVPPVARSSPQHSLSNPLPRRVEQPLYGLD	_SS(ph)PQHS(ph)LS(ph)NPLPR_	0.999923	H	C	profiling	T cells stimulated with PGE2	PGE2(30min)-MS2@Jurkat T cells	Label Free	Ti-IMAC	LTQ-Orbitrap Elite	[]	Q86UE8	TLK2	S117	Prat_886
24850871	QSLCSVGSLSDKEVETPEKKQNDQRNRKRKA	_GPLNSESSNQSLCS(ph)VGSLSDKEVET(ph)PEKK_	0.99866	H	C	profiling	T cells stimulated with PGE2	PGE2(30min)-MS2@Jurkat T cells	Label Free	Ti-IMAC	LTQ-Orbitrap Elite	[]	Q86UE8	TLK2	T52	Prat_886
24850871	ISDYFEFAGGSAPGTSPGRSVPPVARSSPQH	_ISDYFEFAGGSAPGTS(ph)PGR_	0.998174	H	C	profiling	T cells stimulated with PGE2	PGE2(5min)-MS1@Jurkat T cells	Label Free	Ti-IMAC	LTQ-Orbitrap Elite	[]	Q86UE8	TLK2	S99	Prat_887
24850871	GAAIASTSGASNNSSSN______________	_SVSTSSPAGAAIASTSGASNNSSS(ph)N_	0.944556	H	C	profiling	T cells stimulated with PGE2	PGE2(5min)-MS1@Jurkat T cells	Label Free	Ti-IMAC	LTQ-Orbitrap Elite	[0.02163792]	Q86UE8	TLK2	S771	Prat_887
24850871	RSVPPVARSSPQHSLSNPLPRRVEQPLYGLD	_SS(ph)PQHS(ph)LS(ph)NPLPR_	0.999923	H	C	profiling	T cells stimulated with PGE2	PGE2(5min)-MS1@Jurkat T cells	Label Free	Ti-IMAC	LTQ-Orbitrap Elite	[]	Q86UE8	TLK2	S117	Prat_887
24850871	QSLCSVGSLSDKEVETPEKKQNDQRNRKRKA	_GPLNSESSNQSLCS(ph)VGSLSDKEVET(ph)PEKK_	0.99866	H	C	profiling	T cells stimulated with PGE2	PGE2(5min)-MS1@Jurkat T cells	Label Free	Ti-IMAC	LTQ-Orbitrap Elite	[]	Q86UE8	TLK2	T52	Prat_887
24850871	RSVPPVARSSPQHSLSNPLPRRVEQPLYGLD	_SS(ph)PQHS(ph)LS(ph)NPLPR_	0.999923	H	C	profiling	T cells stimulated with PGE2	PGE2(5min)-MS1@Jurkat T cells	Label Free	Ti-IMAC	LTQ-Orbitrap Elite	[-0.4956431]	Q86UE8	TLK2	S117	Prat_887
24850871	ISDYFEFAGGSAPGTSPGRSVPPVARSSPQH	_ISDYFEFAGGSAPGTS(ph)PGR_	0.998174	H	C	profiling	T cells stimulated with PGE2	PGE2(5min)-MS2@Jurkat T cells	Label Free	Ti-IMAC	LTQ-Orbitrap Elite	[-0.222486]	Q86UE8	TLK2	S99	Prat_888
24850871	GAAIASTSGASNNSSSN______________	_SVSTSSPAGAAIASTSGASNNSSS(ph)N_	0.944556	H	C	profiling	T cells stimulated with PGE2	PGE2(5min)-MS2@Jurkat T cells	Label Free	Ti-IMAC	LTQ-Orbitrap Elite	[]	Q86UE8	TLK2	S771	Prat_888
24850871	RSVPPVARSSPQHSLSNPLPRRVEQPLYGLD	_SS(ph)PQHS(ph)LS(ph)NPLPR_	0.999923	H	C	profiling	T cells stimulated with PGE2	PGE2(5min)-MS2@Jurkat T cells	Label Free	Ti-IMAC	LTQ-Orbitrap Elite	[]	Q86UE8	TLK2	S117	Prat_888
24850871	QSLCSVGSLSDKEVETPEKKQNDQRNRKRKA	_GPLNSESSNQSLCS(ph)VGSLSDKEVET(ph)PEKK_	0.99866	H	C	profiling	T cells stimulated with PGE2	PGE2(5min)-MS2@Jurkat T cells	Label Free	Ti-IMAC	LTQ-Orbitrap Elite	[]	Q86UE8	TLK2	T52	Prat_888
24850871	ISDYFEFAGGSAPGTSPGRSVPPVARSSPQH	_ISDYFEFAGGSAPGTS(ph)PGR_	0.998174	H	C	profiling	T cells stimulated with PGE2	PGE2(60min)-MS1@Jurkat T cells	Label Free	Ti-IMAC	LTQ-Orbitrap Elite	[0.1601801]	Q86UE8	TLK2	S99	Prat_889
24850871	GAAIASTSGASNNSSSN______________	_SVSTSSPAGAAIASTSGASNNSSS(ph)N_	0.944556	H	C	profiling	T cells stimulated with PGE2	PGE2(60min)-MS1@Jurkat T cells	Label Free	Ti-IMAC	LTQ-Orbitrap Elite	[-0.1382751]	Q86UE8	TLK2	S771	Prat_889
24850871	RSVPPVARSSPQHSLSNPLPRRVEQPLYGLD	_SS(ph)PQHS(ph)LS(ph)NPLPR_	0.999923	H	C	profiling	T cells stimulated with PGE2	PGE2(60min)-MS1@Jurkat T cells	Label Free	Ti-IMAC	LTQ-Orbitrap Elite	[]	Q86UE8	TLK2	S117	Prat_889
24850871	QSLCSVGSLSDKEVETPEKKQNDQRNRKRKA	_GPLNSESSNQSLCS(ph)VGSLSDKEVET(ph)PEKK_	0.99866	H	C	profiling	T cells stimulated with PGE2	PGE2(60min)-MS1@Jurkat T cells	Label Free	Ti-IMAC	LTQ-Orbitrap Elite	[]	Q86UE8	TLK2	T52	Prat_889
24850871	RSVPPVARSSPQHSLSNPLPRRVEQPLYGLD	_SS(ph)PQHS(ph)LS(ph)NPLPR_	0.999923	H	C	profiling	T cells stimulated with PGE2	PGE2(60min)-MS1@Jurkat T cells	Label Free	Ti-IMAC	LTQ-Orbitrap Elite	[-0.2942643]	Q86UE8	TLK2	S117	Prat_889
24850871	ISDYFEFAGGSAPGTSPGRSVPPVARSSPQH	_ISDYFEFAGGSAPGTS(ph)PGR_	0.998174	H	C	profiling	T cells stimulated with PGE2	PGE2(60min)-MS2@Jurkat T cells	Label Free	Ti-IMAC	LTQ-Orbitrap Elite	[0.05019522]	Q86UE8	TLK2	S99	Prat_890
24850871	GAAIASTSGASNNSSSN______________	_SVSTSSPAGAAIASTSGASNNSSS(ph)N_	0.944556	H	C	profiling	T cells stimulated with PGE2	PGE2(60min)-MS2@Jurkat T cells	Label Free	Ti-IMAC	LTQ-Orbitrap Elite	[]	Q86UE8	TLK2	S771	Prat_890
24850871	RSVPPVARSSPQHSLSNPLPRRVEQPLYGLD	_SS(ph)PQHS(ph)LS(ph)NPLPR_	0.999923	H	C	profiling	T cells stimulated with PGE2	PGE2(60min)-MS2@Jurkat T cells	Label Free	Ti-IMAC	LTQ-Orbitrap Elite	[]	Q86UE8	TLK2	S117	Prat_890
24850871	QSLCSVGSLSDKEVETPEKKQNDQRNRKRKA	_GPLNSESSNQSLCS(ph)VGSLSDKEVET(ph)PEKK_	0.99866	H	C	profiling	T cells stimulated with PGE2	PGE2(60min)-MS2@Jurkat T cells	Label Free	Ti-IMAC	LTQ-Orbitrap Elite	[]	Q86UE8	TLK2	T52	Prat_890
24850871	ISDYFEFAGGSAPGTSPGRSVPPVARSSPQH	_ISDYFEFAGGSAPGTS(ph)PGR_	0.998174	H	C	profiling	T cells stimulated with PGE2	PGE2(0min)-MS1@Jurkat T cells	Label Free	Ti-IMAC	LTQ-Orbitrap Elite	[0.4743752]	Q86UE8	TLK2	S99	Prat_879
24850871	GAAIASTSGASNNSSSN______________	_SVSTSSPAGAAIASTSGASNNSSS(ph)N_	0.944556	H	C	profiling	T cells stimulated with PGE2	PGE2(0min)-MS1@Jurkat T cells	Label Free	Ti-IMAC	LTQ-Orbitrap Elite	[]	Q86UE8	TLK2	S771	Prat_879
24850871	RSVPPVARSSPQHSLSNPLPRRVEQPLYGLD	_SS(ph)PQHS(ph)LS(ph)NPLPR_	0.999923	H	C	profiling	T cells stimulated with PGE2	PGE2(0min)-MS1@Jurkat T cells	Label Free	Ti-IMAC	LTQ-Orbitrap Elite	[]	Q86UE8	TLK2	S117	Prat_879
24850871	QSLCSVGSLSDKEVETPEKKQNDQRNRKRKA	_GPLNSESSNQSLCS(ph)VGSLSDKEVET(ph)PEKK_	0.99866	H	C	profiling	T cells stimulated with PGE2	PGE2(0min)-MS1@Jurkat T cells	Label Free	Ti-IMAC	LTQ-Orbitrap Elite	[0.1399374]	Q86UE8	TLK2	T52	Prat_879
24850871	RSVPPVARSSPQHSLSNPLPRRVEQPLYGLD	_SS(ph)PQHS(ph)LS(ph)NPLPR_	0.999923	H	C	profiling	T cells stimulated with PGE2	PGE2(0min)-MS1@Jurkat T cells	Label Free	Ti-IMAC	LTQ-Orbitrap Elite	[-0.4926877]	Q86UE8	TLK2	S117	Prat_879
24850871	ISDYFEFAGGSAPGTSPGRSVPPVARSSPQH	_ISDYFEFAGGSAPGTS(ph)PGR_	0.998174	H	C	profiling	T cells stimulated with PGE2	PGE2(0min)-MS2@Jurkat T cells	Label Free	Ti-IMAC	LTQ-Orbitrap Elite	[0.2523894]	Q86UE8	TLK2	S99	Prat_880
24850871	GAAIASTSGASNNSSSN______________	_SVSTSSPAGAAIASTSGASNNSSS(ph)N_	0.944556	H	C	profiling	T cells stimulated with PGE2	PGE2(0min)-MS2@Jurkat T cells	Label Free	Ti-IMAC	LTQ-Orbitrap Elite	[]	Q86UE8	TLK2	S771	Prat_880
24850871	RSVPPVARSSPQHSLSNPLPRRVEQPLYGLD	_SS(ph)PQHS(ph)LS(ph)NPLPR_	0.999923	H	C	profiling	T cells stimulated with PGE2	PGE2(0min)-MS2@Jurkat T cells	Label Free	Ti-IMAC	LTQ-Orbitrap Elite	[]	Q86UE8	TLK2	S117	Prat_880
24850871	QSLCSVGSLSDKEVETPEKKQNDQRNRKRKA	_GPLNSESSNQSLCS(ph)VGSLSDKEVET(ph)PEKK_	0.99866	H	C	profiling	T cells stimulated with PGE2	PGE2(0min)-MS2@Jurkat T cells	Label Free	Ti-IMAC	LTQ-Orbitrap Elite	[]	Q86UE8	TLK2	T52	Prat_880
25002506		KAEPYETS(ph)QGKGTPR	0.796229	H	C	Profiling	skin cancer	PD184352+ PMA(30min)@HEK293 cells	SILAC	TiO2	Orbitrap	['Present', 'Present', 'Present', 'Present', 'Present']	Q86UE8	TLK2	S73	Prat_835
25002506		SVSTSSPAGAAIASTSGASNNSSS(ph)N	0.75259	H	C	Profiling	skin cancer	PD184352+ PMA(30min)@HEK293 cells	SILAC	TiO2	Orbitrap	['Present', 'Present', 'Present', 'Present', 'Present']	Q86UE8	TLK2	S771	Prat_835
25002506		KAEPYETS(ph)QGKGTPR	0.796229	H	C	Profiling	skin cancer	BI-D1870+ PMA(30min)@HEK293 cells	SILAC	TiO2	Orbitrap	['Present', 'Present', 'Present', 'Present', 'Present']	Q86UE8	TLK2	S73	Prat_98
25002506		SVSTSSPAGAAIASTSGASNNSSS(ph)N	0.75259	H	C	Profiling	skin cancer	BI-D1870+ PMA(30min)@HEK293 cells	SILAC	TiO2	Orbitrap	['Present', 'Present', 'Present', 'Present', 'Present']	Q86UE8	TLK2	S771	Prat_98
25002506		KAEPYETS(ph)QGKGTPR	0.796229	H	C	Profiling	skin cancer	BI-D1870(2h)@A375 cells	SILAC	TiO2	Orbitrap	['Present', 'Present', 'Present', 'Present', 'Present']	Q86UE8	TLK2	S73	Prat_97
25002506		SVSTSSPAGAAIASTSGASNNSSS(ph)N	0.75259	H	C	Profiling	skin cancer	BI-D1870(2h)@A375 cells	SILAC	TiO2	Orbitrap	['Present', 'Present', 'Present', 'Present', 'Present']	Q86UE8	TLK2	S771	Prat_97
25002506		KAEPYETS(ph)QGKGTPR	0.796229	H	C	Profiling	skin cancer	Control RNAi@A375 cells	SILAC	TiO2	Orbitrap	['Present', 'Present', 'Present', 'Present', 'Present']	Q86UE8	TLK2	S73	Prat_193
25002506		SVSTSSPAGAAIASTSGASNNSSS(ph)N	0.75259	H	C	Profiling	skin cancer	Control RNAi@A375 cells	SILAC	TiO2	Orbitrap	['Present', 'Present', 'Present', 'Present', 'Present']	Q86UE8	TLK2	S771	Prat_193
25002506		KAEPYETS(ph)QGKGTPR	0.796229	H	C	Profiling	skin cancer	Control RNAi + PMA(30min)@HEK293 cells	SILAC	TiO2	Orbitrap	['Present', 'Present', 'Present', 'Present', 'Present']	Q86UE8	TLK2	S73	Prat_192
25002506		SVSTSSPAGAAIASTSGASNNSSS(ph)N	0.75259	H	C	Profiling	skin cancer	Control RNAi + PMA(30min)@HEK293 cells	SILAC	TiO2	Orbitrap	['Present', 'Present', 'Present', 'Present', 'Present']	Q86UE8	TLK2	S771	Prat_192
25002506		KAEPYETS(ph)QGKGTPR	0.796229	H	C	Profiling	skin cancer	DMSO@A375 cells	SILAC	TiO2	Orbitrap	['Present', 'Present', 'Present', 'Present', 'Present']	Q86UE8	TLK2	S73	Prat_302
25002506		SVSTSSPAGAAIASTSGASNNSSS(ph)N	0.75259	H	C	Profiling	skin cancer	DMSO@A375 cells	SILAC	TiO2	Orbitrap	['Present', 'Present', 'Present', 'Present', 'Present']	Q86UE8	TLK2	S771	Prat_302
25002506		KAEPYETS(ph)QGKGTPR	0.796229	H	C	Profiling	skin cancer	PD184352(2h)@A375 cells	SILAC	TiO2	Orbitrap	['Present', 'Present', 'Present', 'Present', 'Present']	Q86UE8	TLK2	S73	Prat_834
25002506		SVSTSSPAGAAIASTSGASNNSSS(ph)N	0.75259	H	C	Profiling	skin cancer	PD184352(2h)@A375 cells	SILAC	TiO2	Orbitrap	['Present', 'Present', 'Present', 'Present', 'Present']	Q86UE8	TLK2	S771	Prat_834
25002506		KAEPYETS(ph)QGKGTPR	0.796229	H	C	Profiling	skin cancer	PMA(30min)@HEK293 cells	SILAC	TiO2	Orbitrap	['Present', 'Present', 'Present', 'Present', 'Present']	Q86UE8	TLK2	S73	Prat_910
25002506		SVSTSSPAGAAIASTSGASNNSSS(ph)N	0.75259	H	C	Profiling	skin cancer	PMA(30min)@HEK293 cells	SILAC	TiO2	Orbitrap	['Present', 'Present', 'Present', 'Present', 'Present']	Q86UE8	TLK2	S771	Prat_910
25002506		KAEPYETS(ph)QGKGTPR	0.796229	H	C	Profiling	skin cancer	RSK1/2 RNAi@A375 cells	SILAC	TiO2	Orbitrap	['Present', 'Present', 'Present', 'Present', 'Present']	Q86UE8	TLK2	S73	Prat_967
25002506		SVSTSSPAGAAIASTSGASNNSSS(ph)N	0.75259	H	C	Profiling	skin cancer	RSK1/2 RNAi@A375 cells	SILAC	TiO2	Orbitrap	['Present', 'Present', 'Present', 'Present', 'Present']	Q86UE8	TLK2	S771	Prat_967
25002506		KAEPYETS(ph)QGKGTPR	0.796229	H	C	Profiling	skin cancer	RSK1/2 RNAi + PMA (30min)@HEK293 cells	SILAC	TiO2	Orbitrap	['Present', 'Present', 'Present', 'Present', 'Present']	Q86UE8	TLK2	S73	Prat_966
25002506		SVSTSSPAGAAIASTSGASNNSSS(ph)N	0.75259	H	C	Profiling	skin cancer	RSK1/2 RNAi + PMA (30min)@HEK293 cells	SILAC	TiO2	Orbitrap	['Present', 'Present', 'Present', 'Present', 'Present']	Q86UE8	TLK2	S771	Prat_966
26265067	FEFAGGSAPGTSP	ISDYFEFAGGS(ph)APGTSPGS	18.8054	H	C	Profiling	Pancreatic cancer	Serum starvation+Mock treatment@PaSC	TMT	TiO2	Orbitrap Fusion	[50.573714533, 40.836138053, 39.64020208]	Q86UE8	TLK2	S94	Prat_1079
26265067	ASNNSSSNxxxxx	SVSTSSPAGAAIASTSGASNNSSS(ph)N	24.437	H	C	Profiling	Pancreatic cancer	Serum starvation+Mock treatment@PaSC	TMT	TiO2	Orbitrap Fusion	[283.190116698, 288.23800096, 274.274647295]	Q86UE8	TLK2	S771	Prat_1079
27135362	SKGPLNSESSNQSLCSVGSLSDKEVETPEKK		0.999838	H	C	Profiling	Breast Cancer	Metformin@MCF7 cells	Label free	TiO2	Q Exactive	[21.86034, 24.65037, 25.06011]	Q86UE8	TLK2	S41	Prat_718
27135362	SKGPLNSESSNQSLCSVGSLSDKEVETPEKK		0.999838	H	C	Profiling	Breast Cancer	Metformin@MCF7 cells	Label free	TiO2	Q Exactive	[22.8272, 21.37045]	Q86UE8	TLK2	S41	Prat_718
27135362	FTGVGVSKGPLNSESSNQSLCSVGSLSDKEV		0.987433	H	C	Profiling	Breast Cancer	Metformin@MCF7 cells	Label free	TiO2	Q Exactive	[25.35991, 25.3072, 25.78659]	Q86UE8	TLK2	S35	Prat_718
27135362	FTGVGVSKGPLNSESSNQSLCSVGSLSDKEV		0.987433	H	C	Profiling	Breast Cancer	Metformin@MCF7 cells	Label free	TiO2	Q Exactive	[22.8272, 21.37045]	Q86UE8	TLK2	S35	Prat_718
27135362	PAGAAIASTSGASNNSSSN____________		0.891676	H	C	Profiling	Breast Cancer	Metformin@MCF7 cells	Label free	TiO2	Q Exactive	[24.79788, 25.99537]	Q86UE8	TLK2	S769	Prat_718
27135362	PLNSESSNQSLCSVGSLSDKEVETPEKKQND		0.99999	H	C	Profiling	Breast Cancer	Metformin@MCF7 cells	Label free	TiO2	Q Exactive	[22.95741, 23.58164]	Q86UE8	TLK2	S44	Prat_718
27135362	PLNSESSNQSLCSVGSLSDKEVETPEKKQND		0.99999	H	C	Profiling	Breast Cancer	Metformin@MCF7 cells	Label free	TiO2	Q Exactive	[24.16661, 24.68592, 25.79583]	Q86UE8	TLK2	S44	Prat_718
27135362	PLNSESSNQSLCSVGSLSDKEVETPEKKQND		0.99999	H	C	Profiling	Breast Cancer	Metformin@MCF7 cells	Label free	TiO2	Q Exactive	[]	Q86UE8	TLK2	S44	Prat_718
27135362	PGTSPGRSVPPVARSSPQHSLSNPLPRRVEQ		0.881765	H	C	Profiling	Breast Cancer	Metformin@MCF7 cells	Label free	TiO2	Q Exactive	[26.42916, 26.87127, 27.62527]	Q86UE8	TLK2	S111	Prat_718
27135362	PGTSPGRSVPPVARSSPQHSLSNPLPRRVEQ		0.881765	H	C	Profiling	Breast Cancer	Metformin@MCF7 cells	Label free	TiO2	Q Exactive	[27.65642, 27.99518, 28.51758]	Q86UE8	TLK2	S111	Prat_718
27135362	PGTSPGRSVPPVARSSPQHSLSNPLPRRVEQ		0.881765	H	C	Profiling	Breast Cancer	Metformin@MCF7 cells	Label free	TiO2	Q Exactive	[25.55133, 27.00646, 27.4592]	Q86UE8	TLK2	S111	Prat_718
27135362	SKGPLNSESSNQSLCSVGSLSDKEVETPEKK		0.999838	H	C	Profiling	Breast Cancer	Untreated@MCF7 cells	Label free	TiO2	Q Exactive	[23.73262, 24.45212]	Q86UE8	TLK2	S41	Prat_1344
27135362	SKGPLNSESSNQSLCSVGSLSDKEVETPEKK		0.999838	H	C	Profiling	Breast Cancer	Untreated@MCF7 cells	Label free	TiO2	Q Exactive	[]	Q86UE8	TLK2	S41	Prat_1344
27135362	FTGVGVSKGPLNSESSNQSLCSVGSLSDKEV		0.987433	H	C	Profiling	Breast Cancer	Untreated@MCF7 cells	Label free	TiO2	Q Exactive	[24.61015]	Q86UE8	TLK2	S35	Prat_1344
27135362	FTGVGVSKGPLNSESSNQSLCSVGSLSDKEV		0.987433	H	C	Profiling	Breast Cancer	Untreated@MCF7 cells	Label free	TiO2	Q Exactive	[23.00055, 23.1102]	Q86UE8	TLK2	S35	Prat_1344
27135362	PAGAAIASTSGASNNSSSN____________		0.891676	H	C	Profiling	Breast Cancer	Untreated@MCF7 cells	Label free	TiO2	Q Exactive	[24.42873, 24.7497]	Q86UE8	TLK2	S769	Prat_1344
27135362	PLNSESSNQSLCSVGSLSDKEVETPEKKQND		0.99999	H	C	Profiling	Breast Cancer	Untreated@MCF7 cells	Label free	TiO2	Q Exactive	[]	Q86UE8	TLK2	S44	Prat_1344
27135362	PLNSESSNQSLCSVGSLSDKEVETPEKKQND		0.99999	H	C	Profiling	Breast Cancer	Untreated@MCF7 cells	Label free	TiO2	Q Exactive	[24.81475, 24.66774, 24.24808]	Q86UE8	TLK2	S44	Prat_1344
27135362	PLNSESSNQSLCSVGSLSDKEVETPEKKQND		0.99999	H	C	Profiling	Breast Cancer	Untreated@MCF7 cells	Label free	TiO2	Q Exactive	[23.00055, 23.1102]	Q86UE8	TLK2	S44	Prat_1344
27135362	PGTSPGRSVPPVARSSPQHSLSNPLPRRVEQ		0.881765	H	C	Profiling	Breast Cancer	Untreated@MCF7 cells	Label free	TiO2	Q Exactive	[26.12224, 26.03792]	Q86UE8	TLK2	S111	Prat_1344
27135362	PGTSPGRSVPPVARSSPQHSLSNPLPRRVEQ		0.881765	H	C	Profiling	Breast Cancer	Untreated@MCF7 cells	Label free	TiO2	Q Exactive	[25.33364, 26.17507, 26.44398]	Q86UE8	TLK2	S111	Prat_1344
27135362	PGTSPGRSVPPVARSSPQHSLSNPLPRRVEQ		0.881765	H	C	Profiling	Breast Cancer	Untreated@MCF7 cells	Label free	TiO2	Q Exactive	[25.68011, 26.26014, 26.22691]	Q86UE8	TLK2	S111	Prat_1344
27642862	YETSQGKGTPRGHKISDYFEFAGGSAPGTSP	IS(ph)DYFEFAGGSAPGTSPGR	0.982808	H	C	Profile	Enrichment-study	Sequential enrichment(4G10/SB)S1S2-S1	Label-free	Src-superbinder or sequencial enrichment	LTQ-Orbitrap Velos	[911220.0, 0.0, 0.0]	Q86UE8	TLK2	S85	Prat_1075
27642862	YETSQGKGTPRGHKISDYFEFAGGSAPGTSP	IS(ph)DYFEFAGGSAPGTSPGR	0.849297	H	C	Profile	Enrichment-study	Sequential enrichment(4G10/SB)S1S2-S2	Label-free	Src-superbinder or sequencial enrichment	LTQ-Orbitrap Velos	[134320.0, 0.0, 0.0]	Q86UE8	TLK2	S85	Prat_1076
28796482	TSQGKGTPRGHKISDYFEFAGGSAPGTSPGR	ISDY(ph)FEFAGGSAPGTS(ph)PGR	0.998637	H	C	Profiling	Enrichment analysis	Pervanadate+SH2 superbinder+CNBr B2@Jurkat T cells	Dimethy labeling	Ti4+-IMAC	Q Exactive	[16619000, 0, 16619000, 0]	Q86UE8	TLK2	Y87	Prat_858
29083192	ISDYFEFAGGSAPGTSPGRSVPPVARSSPQH	ISDYFEFAGGSAPGTS(ph)PGR	0.893697	H	C	Profile	Fractionation-study	BRP fractionation@HeLa cell line R2	TMT	TiO2	LTQ Orbitrap Velos	[3002000.0, '-', '-', '-']	Q86UE8	TLK2	S99	Prat_113
29622655	ISDYFEFAGGSAPGTSPGRSVPPVARSSPQH	ISDYFEFAGGSAPGTS(ph)PGR	0.923728	H	C	Profiling	Multiple myeloma	Tofactinib (24h)@MM.1S cells	not mentioned	IMAC	Q-Exactive Plus	[1334569.84001269]	Q86UE8	TLK2	S99	Prat_1223
29967110	ISDYFEFAGGSAPGTSPGRSVPPVARSSPQH		0.928065	H	C	Profiling	Lung Cancer	DMSO@PC9 cell line	Label free	Fe3+-IMAC	Orbitrap Q-Exactive HF	[-0.5514088]	Q86UE8	TLK2	S99	Prat_362
29967110	APGTSPGRSVPPVARSSPQHSLSNPLPRRVE		0.757903	H	C	Profiling	Lung Cancer	DMSO@PC9 cell line	Label free	Fe3+-IMAC	Orbitrap Q-Exactive HF	[-1.792257, -1.325598, -1.037407]	Q86UE8	TLK2	S110	Prat_362
29967110	APGTSPGRSVPPVARSSPQHSLSNPLPRRVE		0.757903	H	C	Profiling	Lung Cancer	DMSO@PC9 cell line	Label free	Fe3+-IMAC	Orbitrap Q-Exactive HF	[]	Q86UE8	TLK2	S110	Prat_362
29967110	ISDYFEFAGGSAPGTSPGRSVPPVARSSPQH		0.928065	H	C	Profiling	Lung Cancer	Afatinib (30min)@PC9 cell line	Label free	Fe3+-IMAC	Orbitrap Q-Exactive HF	[-1.596199, -1.709194]	Q86UE8	TLK2	S99	Prat_44
29967110	APGTSPGRSVPPVARSSPQHSLSNPLPRRVE		0.757903	H	C	Profiling	Lung Cancer	Afatinib (30min)@PC9 cell line	Label free	Fe3+-IMAC	Orbitrap Q-Exactive HF	[-1.114929, -1.132595, -1.881132]	Q86UE8	TLK2	S110	Prat_44
29967110	APGTSPGRSVPPVARSSPQHSLSNPLPRRVE		0.757903	H	C	Profiling	Lung Cancer	Afatinib (30min)@PC9 cell line	Label free	Fe3+-IMAC	Orbitrap Q-Exactive HF	[-3.361717, -2.333191]	Q86UE8	TLK2	S110	Prat_44
29967110	ISDYFEFAGGSAPGTSPGRSVPPVARSSPQH		0.928065	H	C	Profiling	Lung Cancer	Afatinib (2d)@PC9 cell line	Label free	Fe3+-IMAC	Orbitrap Q-Exactive HF	[-2.19013]	Q86UE8	TLK2	S99	Prat_43
29967110	APGTSPGRSVPPVARSSPQHSLSNPLPRRVE		0.757903	H	C	Profiling	Lung Cancer	Afatinib (2d)@PC9 cell line	Label free	Fe3+-IMAC	Orbitrap Q-Exactive HF	[-3.056789]	Q86UE8	TLK2	S110	Prat_43
29967110	APGTSPGRSVPPVARSSPQHSLSNPLPRRVE		0.757903	H	C	Profiling	Lung Cancer	Afatinib (2d)@PC9 cell line	Label free	Fe3+-IMAC	Orbitrap Q-Exactive HF	[-2.337873]	Q86UE8	TLK2	S110	Prat_43
29967110	ISDYFEFAGGSAPGTSPGRSVPPVARSSPQH		0.928065	H	C	Profiling	Lung Cancer	Afatinib (5d)@PC9 cell line	Label free	Fe3+-IMAC	Orbitrap Q-Exactive HF	[-1.810413]	Q86UE8	TLK2	S99	Prat_45
29967110	APGTSPGRSVPPVARSSPQHSLSNPLPRRVE		0.757903	H	C	Profiling	Lung Cancer	Afatinib (5d)@PC9 cell line	Label free	Fe3+-IMAC	Orbitrap Q-Exactive HF	[-1.631348]	Q86UE8	TLK2	S110	Prat_45
29967110	APGTSPGRSVPPVARSSPQHSLSNPLPRRVE		0.757903	H	C	Profiling	Lung Cancer	Afatinib (5d)@PC9 cell line	Label free	Fe3+-IMAC	Orbitrap Q-Exactive HF	[-4.436577, -2.229662]	Q86UE8	TLK2	S110	Prat_45
30001349	NDQRNRKRKAEPYETSQGKGTPRGHKISDYF	AEPYETS(ph)QGKGTPR	Class I	H	C	Profiling	T-Lymphoblast	IR@MOLT-4 cell line	SILAC	TiO	Exactive	['Present', 'Present', 'Present']	Q86UE8	TLK2	S73	Prat_639
30001349	NDQRNRKRKAEPYETSQGKGTPRGHKISDYF	AEPYETS(ph)QGKGTPR	Class I	H	C	Profiling	T-Lymphoblast	VE-821+IR@MOLT-4 cell line	SILAC	TiO	Exactive	['Present', 'Present', 'Present']	Q86UE8	TLK2	S73	Prat_1359
30177828	GAAIASTSGASNNSSSN______________	SVSTSSPAGAAIASTSGASNNSSS(ph)N	0.970084	H	C	Profiling	Infection	Mock(24h)@SK-N-BE2 cells	Label free	EasyPhos	LTQ-Orbitrap XL + Orbitrap Q Exactive HF	[25.08]	Q86UE8	TLK2	S771	Prat_760
30177828	GAAIASTSGASNNSSSN______________	SVSTSSPAGAAIASTSGASNNSSS(ph)N	0.970084	H	C	Profiling	Infection	Mock(48h)@SK-N-BE2 cells	Label free	EasyPhos	LTQ-Orbitrap XL + Orbitrap Q Exactive HF	[25.51]	Q86UE8	TLK2	S771	Prat_761
30177828	GAAIASTSGASNNSSSN______________	SVSTSSPAGAAIASTSGASNNSSS(ph)N	0.970084	H	C	Profiling	Infection	Mock(72h)@SK-N-BE2 cells	Label free	EasyPhos	LTQ-Orbitrap XL + Orbitrap Q Exactive HF	[25.64]	Q86UE8	TLK2	S771	Prat_763
30177828	GAAIASTSGASNNSSSN______________	SVSTSSPAGAAIASTSGASNNSSS(ph)N	0.970084	H	C	Profiling	Infection	ZIKV(24h)@SK-N-BE2 cells	Label free	EasyPhos	LTQ-Orbitrap XL + Orbitrap Q Exactive HF	[25.2]	Q86UE8	TLK2	S771	Prat_1392
30177828	GAAIASTSGASNNSSSN______________	SVSTSSPAGAAIASTSGASNNSSS(ph)N	0.970084	H	C	Profiling	Infection	ZIKV(48h)@SK-N-BE2 cells	Label free	EasyPhos	LTQ-Orbitrap XL + Orbitrap Q Exactive HF	[25.91]	Q86UE8	TLK2	S771	Prat_1393
30177828	GAAIASTSGASNNSSSN______________	SVSTSSPAGAAIASTSGASNNSSS(ph)N	0.970084	H	C	Profiling	Infection	ZIKV(72h)@SK-N-BE2 cells	Label free	EasyPhos	LTQ-Orbitrap XL + Orbitrap Q Exactive HF	[26.19]	Q86UE8	TLK2	S771	Prat_1394
30459283	AEPYETSQGKGTP		0.994472	H	C	Profiling	Neuroblastoma cancer	DMSO@NB1 cell line	SILAC	TiO2	Q Exactive HF-X	['Present', 'Present']	Q86UE8	TLK2	S73	Prat_358
30459283	AEPYETSQGKGTP		0.994472	H	C	Profiling	Neuroblastoma cancer	LDK378@NB1 cell line	SILAC	TiO2	Q Exactive HF-X	['Present', 'Present']	Q86UE8	TLK2	S73	Prat_703
30459283	AEPYETSQGKGTP		0.994472	H	C	Profiling	Neuroblastoma cancer	TAE684@NB1 cell line	SILAC	TiO2	Q Exactive HF-X	['Present', 'Present']	Q86UE8	TLK2	S73	Prat_1157
30459283	AEPYETSQGKGTP		0.994472	H	C	Profiling	Neuroblastoma cancer	Crizotinib@NB1 cell line	SILAC	TiO2	Q Exactive HF-X	['Present', 'Present']	Q86UE8	TLK2	S73	Prat_208
30843680	GAAIASTSGASNNSSSN______________		0.95312	H	C	Profiling	breast cancer	With boosting channel@AML cells	TMT	IMAC-Fe3+	Orbitrap fusion lumos tribrid	[10.5798, 11.9406, 11.3663, 12.3462, 11.007, 12.2251, 11.1711, 14.7472, 11.5879]	Q86UE8	TLK2	S771	Prat_1372
31108958		KAEPYETS(ph)QGK	99.2	H	C	Profiling	Bladder carcinoma	TERT-NHUC@VMCUB-1 cell line R1	SILAC	TiO2	LTQ Orbitrap Elite	['Present', 'Present', 'Present']	Q86UE8	TLK2	S73	Prat_1179
31108958		KAEPYETS(ph)QGK	99.2	H	C	Profiling	Bladder carcinoma	TERT-NHUC@J82 cell line R1	SILAC	TiO2	LTQ Orbitrap Elite	['Present', 'Present', 'Present']	Q86UE8	TLK2	S73	Prat_1169
31108958		KAEPYETS(ph)QGK	99.2	H	C	Profiling	Bladder carcinoma	TERT-NHUC@J82 cell line R2	SILAC	TiO2	LTQ Orbitrap Elite	['Present', 'Present', 'Present']	Q86UE8	TLK2	S73	Prat_1170
31108958		KAEPYETS(ph)QGK	99.2	H	C	Profiling	Bladder carcinoma	TERT-NHUC@RT112 cell line R1	SILAC	TiO2	LTQ Orbitrap Elite	['Present', 'Present', 'Present']	Q86UE8	TLK2	S73	Prat_1171
31108958		KAEPYETS(ph)QGK	99.2	H	C	Profiling	Bladder carcinoma	TERT-NHUC@RT112 cell line R2	SILAC	TiO2	LTQ Orbitrap Elite	['Present', 'Present', 'Present']	Q86UE8	TLK2	S73	Prat_1172
31108958		KAEPYETS(ph)QGK	99.2	H	C	Profiling	Bladder carcinoma	TERT-NHUC@SW780 cell line R1	SILAC	TiO2	LTQ Orbitrap Elite	['Present', 'Present', 'Present']	Q86UE8	TLK2	S73	Prat_1173
31108958		KAEPYETS(ph)QGK	99.2	H	C	Profiling	Bladder carcinoma	TERT-NHUC@SW780 cell line R2	SILAC	TiO2	LTQ Orbitrap Elite	['Present', 'Present', 'Present']	Q86UE8	TLK2	S73	Prat_1174
31108958		KAEPYETS(ph)QGK	99.2	H	C	Profiling	Bladder carcinoma	TERT-NHUC@T24 cell line R1	SILAC	TiO2	LTQ Orbitrap Elite	['Present', 'Present', 'Present']	Q86UE8	TLK2	S73	Prat_1175
31108958		KAEPYETS(ph)QGK	99.2	H	C	Profiling	Bladder carcinoma	TERT-NHUC@T24 cell line R2	SILAC	TiO2	LTQ Orbitrap Elite	['Present', 'Present', 'Present']	Q86UE8	TLK2	S73	Prat_1176
31108958		KAEPYETS(ph)QGK	99.2	H	C	Profiling	Bladder carcinoma	TERT-NHUC@UMUC3 cell line R2	SILAC	TiO2	LTQ Orbitrap Elite	['Present', 'Present', 'Present']	Q86UE8	TLK2	S73	Prat_1178
31108958		KAEPYETS(ph)QGK	99.2	H	C	Profiling	Bladder carcinoma	TERT-NHUC@UMUC3 cell line R1	SILAC	TiO2	LTQ Orbitrap Elite	['Present', 'Present', 'Present']	Q86UE8	TLK2	S73	Prat_1177
31108958		KAEPYETS(ph)QGK	99.2	H	C	Profiling	Bladder carcinoma	TERT-NHUC@VMCUB-1 cell line R2	SILAC	TiO2	LTQ Orbitrap Elite	['Present', 'Present', 'Present']	Q86UE8	TLK2	S73	Prat_1180
32314919	ISDYFEFAGGSAPGTSPGRSVPPVARSSPQH	ISDYFEFAGGSAPGTS(ph)PGR	0.997303	H	C	Profiling	Inhibitors of checkpoint kinase 1 (CHK1)	HU+SCH 900776 SF2@HEK293A cell	SILAC	TiO2	Orbitrap Elite MS	[4297400.0]	Q86UE8	TLK2	S99	Prat_559
32314919	ISDYFEFAGGSAPGTSPGRSVPPVARSSPQH	ISDYFEFAGGSAPGTS(ph)PGR	0.997303	H	C	Profiling	Inhibitors of checkpoint kinase 1 (CHK1)	HU SF2@HEK293A cell	SILAC	TiO2	Orbitrap Elite MS	[6844000.0]	Q86UE8	TLK2	S99	Prat_552
32336009	NDQRNRKRKAEPYETSQGKGTPRGHKISDYF	KAEPYETS(ph)QGK	0.967262	H	C	Profiling	Lung cancer	Untreated control@GTLâ€16 cells (Atypical en) R1	Isotope labeling	Peptide immunoaffinity enrichment+TiO2	LTQ Orbitrap Velos, quadrupole-Orbitrap (Q-Exactive)	[422190.0, 0.0, 0.0]	Q86UE8	TLK2	S73	Prat_1295
32336009	NDQRNRKRKAEPYETSQGKGTPRGHKISDYF	KAEPYETS(ph)QGK	0.984718	H	C	Profiling	Lung cancer	Tepotinib(24h)@GTLâ€16 cells (Atypical en)	Isotope labeling	Peptide immunoaffinity enrichment+TiO2	LTQ Orbitrap Velos, quadrupole-Orbitrap (Q-Exactive)	[2350300.0, 0.0, 0.0]	Q86UE8	TLK2	S73	Prat_1165
33259812	RSVPPVARSSPQHSLSNPLPRRVEQPLYGLD		0.999989	H	C	Profiling	Pluripotent stem	Mock infection(24h)@iPSC cell line	TMT	Q-Exactive HF-X	Fe-NTA	[16.37486317, 16.41024955, 16.39663475]	Q86UE8	TLK2	S117	Prat_750
33259812	RSVPPVARSSPQHSLSNPLPRRVEQPLYGLD		0.999989	H	C	Profiling	Pluripotent stem	Mock infection(24h)@iPSC cell line	TMT	Q-Exactive HF-X	Fe-NTA	[14.77877774, 14.93463429, 14.8374056]	Q86UE8	TLK2	S117	Prat_750
33259812	RSVPPVARSSPQHSLSNPLPRRVEQPLYGLD		0.999989	H	C	Profiling	Pluripotent stem	Mock infection(24h)@iPSC cell line	TMT	Q-Exactive HF-X	Fe-NTA	[13.71908118, 13.68762698, 13.41629596]	Q86UE8	TLK2	S117	Prat_750
33259812	PAGAAIASTSGASNNSSSN____________		0.898175	H	C	Profiling	Pluripotent stem	Mock infection(24h)@iPSC cell line	TMT	Q-Exactive HF-X	Fe-NTA	[14.33083043, 14.29920736, 14.40962789]	Q86UE8	TLK2	S769	Prat_750
33259812	NDQRNRKRKAEPYETSQGKGTPRGHKISDYF		0.86472	H	C	Profiling	Pluripotent stem	Mock infection(24h)@iPSC cell line	TMT	Q-Exactive HF-X	Fe-NTA	[15.83629147, 15.89525353, 15.83303998]	Q86UE8	TLK2	S73	Prat_750
33259812	NDQRNRKRKAEPYETSQGKGTPRGHKISDYF		0.86472	H	C	Profiling	Pluripotent stem	Mock infection(24h)@iPSC cell line	TMT	Q-Exactive HF-X	Fe-NTA	[14.8002127, 14.75926618, 14.59110716]	Q86UE8	TLK2	S73	Prat_750
33259812	PGRSVPPVARSSPQHSLSNPLPRRVEQPLYG		0.998712	H	C	Profiling	Pluripotent stem	Mock infection(24h)@iPSC cell line	TMT	Q-Exactive HF-X	Fe-NTA	[13.01725219, 12.93007298, 12.86412213]	Q86UE8	TLK2	S115	Prat_750
33259812	PGRSVPPVARSSPQHSLSNPLPRRVEQPLYG		0.998712	H	C	Profiling	Pluripotent stem	Mock infection(24h)@iPSC cell line	TMT	Q-Exactive HF-X	Fe-NTA	[14.77877774, 14.93463429, 14.8374056]	Q86UE8	TLK2	S115	Prat_750
33259812	RSVPPVARSSPQHSLSNPLPRRVEQPLYGLD		0.999989	H	C	Profiling	Pluripotent stem	SARS-CoV-2(24h)@iPSC cell line	TMT	Q-Exactive HF-X	Fe-NTA	[16.6694545, 16.55270155, 16.48262262]	Q86UE8	TLK2	S117	Prat_1004
33259812	RSVPPVARSSPQHSLSNPLPRRVEQPLYGLD		0.999989	H	C	Profiling	Pluripotent stem	SARS-CoV-2(24h)@iPSC cell line	TMT	Q-Exactive HF-X	Fe-NTA	[15.015813, 15.01943894, 14.87887968]	Q86UE8	TLK2	S117	Prat_1004
33259812	RSVPPVARSSPQHSLSNPLPRRVEQPLYGLD		0.999989	H	C	Profiling	Pluripotent stem	SARS-CoV-2(24h)@iPSC cell line	TMT	Q-Exactive HF-X	Fe-NTA	[13.59962468, 13.66160708, 13.75142187]	Q86UE8	TLK2	S117	Prat_1004
33259812	PAGAAIASTSGASNNSSSN____________		0.898175	H	C	Profiling	Pluripotent stem	SARS-CoV-2(24h)@iPSC cell line	TMT	Q-Exactive HF-X	Fe-NTA	[14.47711789, 14.29786038, 14.31156159]	Q86UE8	TLK2	S769	Prat_1004
33259812	NDQRNRKRKAEPYETSQGKGTPRGHKISDYF		0.86472	H	C	Profiling	Pluripotent stem	SARS-CoV-2(24h)@iPSC cell line	TMT	Q-Exactive HF-X	Fe-NTA	[15.71335989, 15.58744673, 15.53523992]	Q86UE8	TLK2	S73	Prat_1004
33259812	NDQRNRKRKAEPYETSQGKGTPRGHKISDYF		0.86472	H	C	Profiling	Pluripotent stem	SARS-CoV-2(24h)@iPSC cell line	TMT	Q-Exactive HF-X	Fe-NTA	[14.89196909, 14.69776422, 14.65218817]	Q86UE8	TLK2	S73	Prat_1004
33259812	PGRSVPPVARSSPQHSLSNPLPRRVEQPLYG		0.998712	H	C	Profiling	Pluripotent stem	SARS-CoV-2(24h)@iPSC cell line	TMT	Q-Exactive HF-X	Fe-NTA	[13.02772578, 13.06549934, 13.16931636]	Q86UE8	TLK2	S115	Prat_1004
33259812	PGRSVPPVARSSPQHSLSNPLPRRVEQPLYG		0.998712	H	C	Profiling	Pluripotent stem	SARS-CoV-2(24h)@iPSC cell line	TMT	Q-Exactive HF-X	Fe-NTA	[15.015813, 15.01943894, 14.87887968]	Q86UE8	TLK2	S115	Prat_1004
33357429	ISDYFEFAGGSAPGTSPGRSVPPVARSSPQH	ISDYFEFAGGSAPGTS(ph)PGR	0.897396	H	C	Profiling	Cytokine stimulation	Unstimulated@Th-1 cells	SILAC	Ti-IMAC	Q Exactive Plus	[25437000.0, 28647000.0, 25803000.0]	Q86UE8	TLK2	S99	Prat_1263
33357429	ISDYFEFAGGSAPGTSPGRSVPPVARSSPQH	ISDYFEFAGGSAPGTS(ph)PGR	0.897396	H	C	Profiling	Cytokine stimulation	HyIL6@Th-1 cells	SILAC	Ti-IMAC	Q Exactive Plus	[31952000.0, 22811000.0, 24363000.0]	Q86UE8	TLK2	S99	Prat_562
33357429	ISDYFEFAGGSAPGTSPGRSVPPVARSSPQH	ISDYFEFAGGSAPGTS(ph)PGR	0.897396	H	C	Profiling	Cytokine stimulation	HyIL6+MSC@Th-1 cells	SILAC	Ti-IMAC	Q Exactive Plus	[29121000.0, 22192000.0, 26594000.0]	Q86UE8	TLK2	S99	Prat_563
33797919	SSPQHSLSNPLPR		0.823184	H	C	Profiling	Cervical cancer	Rapamycin@HeLa cell line R1	SILAC	TiO2	Q Exactive	[13751000, 'PRESENT', 'PRESENT', 'PRESENT']	Q86UE8	TLK2	S111	Prat_937
33845483	RRQELLEARFTGVGVSKGPLNSESSNQSLCS		provided	H	C	Profiling	SARS-Infection	DMSO(12h)@A549 cell line	Label-free	Fe3+NTA	Orbitrap Exploris 480	['Present', 'Present', 'Present', 'Present']	Q86UE8	TLK2	S26	Prat_281
33845483	RSVPPVARSSPQHSLSNPLPRRVEQPLYGLD		provided	H	C	Profiling	SARS-Infection	DMSO(12h)@A549 cell line	Label-free	Fe3+NTA	Orbitrap Exploris 480	['Present', 'Present', 'Present', 'Present']	Q86UE8	TLK2	S117	Prat_281
33845483	ISDYFEFAGGSAPGTSPGRSVPPVARSSPQH		provided	H	C	Profiling	SARS-Infection	DMSO(12h)@A549 cell line	Label-free	Fe3+NTA	Orbitrap Exploris 480	['Present', 'Present', 'Present', 'Present']	Q86UE8	TLK2	S99	Prat_281
33845483	APGTSPGRSVPPVARSSPQHSLSNPLPRRVE		provided	H	C	Profiling	SARS-Infection	DMSO(12h)@A549 cell line	Label-free	Fe3+NTA	Orbitrap Exploris 480	['Present', 'Present', 'Present', 'Present']	Q86UE8	TLK2	S110	Prat_281
33845483	PGTSPGRSVPPVARSSPQHSLSNPLPRRVEQ		provided	H	C	Profiling	SARS-Infection	DMSO(12h)@A549 cell line	Label-free	Fe3+NTA	Orbitrap Exploris 480	['Present', 'Present', 'Present', 'Present']	Q86UE8	TLK2	S111	Prat_281
33845483	RRQELLEARFTGVGVSKGPLNSESSNQSLCS		provided	H	C	Profiling	SARS-Infection	DMSO(24h)@A549 cell line	Label-free	Fe3+NTA	Orbitrap Exploris 480	['Present', 'Present', 'Present', 'Present']	Q86UE8	TLK2	S26	Prat_288
33845483	RSVPPVARSSPQHSLSNPLPRRVEQPLYGLD		provided	H	C	Profiling	SARS-Infection	DMSO(24h)@A549 cell line	Label-free	Fe3+NTA	Orbitrap Exploris 480	['Present', 'Present', 'Present', 'Present']	Q86UE8	TLK2	S117	Prat_288
33845483	ISDYFEFAGGSAPGTSPGRSVPPVARSSPQH		provided	H	C	Profiling	SARS-Infection	DMSO(24h)@A549 cell line	Label-free	Fe3+NTA	Orbitrap Exploris 480	['Present', 'Present', 'Present', 'Present']	Q86UE8	TLK2	S99	Prat_288
33845483	APGTSPGRSVPPVARSSPQHSLSNPLPRRVE		provided	H	C	Profiling	SARS-Infection	DMSO(24h)@A549 cell line	Label-free	Fe3+NTA	Orbitrap Exploris 480	['Present', 'Present', 'Present', 'Present']	Q86UE8	TLK2	S110	Prat_288
33845483	PGTSPGRSVPPVARSSPQHSLSNPLPRRVEQ		provided	H	C	Profiling	SARS-Infection	DMSO(24h)@A549 cell line	Label-free	Fe3+NTA	Orbitrap Exploris 480	['Present', 'Present', 'Present', 'Present']	Q86UE8	TLK2	S111	Prat_288
33845483	PLPRRVEQPLYGLDGSAAKEATEEQSALPTL		provided	H	C	Profiling	SARS-Infection	DMSO(24h)@A549 cell line	Label-free	Fe3+NTA	Orbitrap Exploris 480	['Present', 'Present', 'Present', 'Present']	Q86UE8	TLK2	S134	Prat_288
33845483	RRQELLEARFTGVGVSKGPLNSESSNQSLCS		provided	H	C	Profiling	SARS-Infection	DMSO(36h)@A549 cell line	Label-free	Fe3+NTA	Orbitrap Exploris 480	['Present', 'Present', 'Present', 'Present']	Q86UE8	TLK2	S26	Prat_293
33845483	RSVPPVARSSPQHSLSNPLPRRVEQPLYGLD		provided	H	C	Profiling	SARS-Infection	DMSO(36h)@A549 cell line	Label-free	Fe3+NTA	Orbitrap Exploris 480	['Present', 'Present', 'Present', 'Present']	Q86UE8	TLK2	S117	Prat_293
33845483	ISDYFEFAGGSAPGTSPGRSVPPVARSSPQH		provided	H	C	Profiling	SARS-Infection	DMSO(36h)@A549 cell line	Label-free	Fe3+NTA	Orbitrap Exploris 480	['Present', 'Present', 'Present', 'Present']	Q86UE8	TLK2	S99	Prat_293
33845483	APGTSPGRSVPPVARSSPQHSLSNPLPRRVE		provided	H	C	Profiling	SARS-Infection	DMSO(36h)@A549 cell line	Label-free	Fe3+NTA	Orbitrap Exploris 480	['Present', 'Present', 'Present', 'Present']	Q86UE8	TLK2	S110	Prat_293
33845483	PLPRRVEQPLYGLDGSAAKEATEEQSALPTL		provided	H	C	Profiling	SARS-Infection	DMSO(36h)@A549 cell line	Label-free	Fe3+NTA	Orbitrap Exploris 480	['Present', 'Present', 'Present', 'Present']	Q86UE8	TLK2	S134	Prat_293
33845483	ISDYFEFAGGSAPGTSPGRSVPPVARSSPQH		provided	H	C	Profiling	SARS-Infection	DMSO(6h)@A549 cell line	Label-free	Fe3+NTA	Orbitrap Exploris 480	['Present', 'Present', 'Present', 'Present']	Q86UE8	TLK2	S99	Prat_299
33845483	APGTSPGRSVPPVARSSPQHSLSNPLPRRVE		provided	H	C	Profiling	SARS-Infection	DMSO(6h)@A549 cell line	Label-free	Fe3+NTA	Orbitrap Exploris 480	['Present', 'Present', 'Present', 'Present']	Q86UE8	TLK2	S110	Prat_299
33845483	PGTSPGRSVPPVARSSPQHSLSNPLPRRVEQ		provided	H	C	Profiling	SARS-Infection	DMSO(6h)@A549 cell line	Label-free	Fe3+NTA	Orbitrap Exploris 480	['Present', 'Present', 'Present', 'Present']	Q86UE8	TLK2	S111	Prat_299
33845483	RRQELLEARFTGVGVSKGPLNSESSNQSLCS		provided	H	C	Profiling	SARS-Infection	SARS-CoV(12h)@A549 cell line	Label-free	Fe3+NTA	Orbitrap Exploris 480	['Present', 'Present', 'Present', 'Present']	Q86UE8	TLK2	S26	Prat_1011
33845483	RSVPPVARSSPQHSLSNPLPRRVEQPLYGLD		provided	H	C	Profiling	SARS-Infection	SARS-CoV(12h)@A549 cell line	Label-free	Fe3+NTA	Orbitrap Exploris 480	['Present', 'Present', 'Present', 'Present']	Q86UE8	TLK2	S117	Prat_1011
33845483	ISDYFEFAGGSAPGTSPGRSVPPVARSSPQH		provided	H	C	Profiling	SARS-Infection	SARS-CoV(12h)@A549 cell line	Label-free	Fe3+NTA	Orbitrap Exploris 480	['Present', 'Present', 'Present', 'Present']	Q86UE8	TLK2	S99	Prat_1011
33845483	APGTSPGRSVPPVARSSPQHSLSNPLPRRVE		provided	H	C	Profiling	SARS-Infection	SARS-CoV(12h)@A549 cell line	Label-free	Fe3+NTA	Orbitrap Exploris 480	['Present', 'Present', 'Present', 'Present']	Q86UE8	TLK2	S110	Prat_1011
33845483	PGTSPGRSVPPVARSSPQHSLSNPLPRRVEQ		provided	H	C	Profiling	SARS-Infection	SARS-CoV(12h)@A549 cell line	Label-free	Fe3+NTA	Orbitrap Exploris 480	['Present', 'Present', 'Present', 'Present']	Q86UE8	TLK2	S111	Prat_1011
33845483	RRQELLEARFTGVGVSKGPLNSESSNQSLCS		provided	H	C	Profiling	SARS-Infection	SARS-CoV(24h)@A549 cell line	Label-free	Fe3+NTA	Orbitrap Exploris 480	['Present', 'Present', 'Present', 'Present']	Q86UE8	TLK2	S26	Prat_1012
33845483	RSVPPVARSSPQHSLSNPLPRRVEQPLYGLD		provided	H	C	Profiling	SARS-Infection	SARS-CoV(24h)@A549 cell line	Label-free	Fe3+NTA	Orbitrap Exploris 480	['Present', 'Present', 'Present', 'Present']	Q86UE8	TLK2	S117	Prat_1012
33845483	ISDYFEFAGGSAPGTSPGRSVPPVARSSPQH		provided	H	C	Profiling	SARS-Infection	SARS-CoV(24h)@A549 cell line	Label-free	Fe3+NTA	Orbitrap Exploris 480	['Present', 'Present', 'Present', 'Present']	Q86UE8	TLK2	S99	Prat_1012
33845483	APGTSPGRSVPPVARSSPQHSLSNPLPRRVE		provided	H	C	Profiling	SARS-Infection	SARS-CoV(24h)@A549 cell line	Label-free	Fe3+NTA	Orbitrap Exploris 480	['Present', 'Present', 'Present', 'Present']	Q86UE8	TLK2	S110	Prat_1012
33845483	PGTSPGRSVPPVARSSPQHSLSNPLPRRVEQ		provided	H	C	Profiling	SARS-Infection	SARS-CoV(24h)@A549 cell line	Label-free	Fe3+NTA	Orbitrap Exploris 480	['Present', 'Present', 'Present', 'Present']	Q86UE8	TLK2	S111	Prat_1012
33845483	PLPRRVEQPLYGLDGSAAKEATEEQSALPTL		provided	H	C	Profiling	SARS-Infection	SARS-CoV(24h)@A549 cell line	Label-free	Fe3+NTA	Orbitrap Exploris 480	['Present', 'Present', 'Present', 'Present']	Q86UE8	TLK2	S134	Prat_1012
33845483	RRQELLEARFTGVGVSKGPLNSESSNQSLCS		provided	H	C	Profiling	SARS-Infection	SARS-CoV(36h)@A549 cell line	Label-free	Fe3+NTA	Orbitrap Exploris 480	['Present', 'Present', 'Present', 'Present']	Q86UE8	TLK2	S26	Prat_1013
33845483	RSVPPVARSSPQHSLSNPLPRRVEQPLYGLD		provided	H	C	Profiling	SARS-Infection	SARS-CoV(36h)@A549 cell line	Label-free	Fe3+NTA	Orbitrap Exploris 480	['Present', 'Present', 'Present', 'Present']	Q86UE8	TLK2	S117	Prat_1013
33845483	ISDYFEFAGGSAPGTSPGRSVPPVARSSPQH		provided	H	C	Profiling	SARS-Infection	SARS-CoV(36h)@A549 cell line	Label-free	Fe3+NTA	Orbitrap Exploris 480	['Present', 'Present', 'Present', 'Present']	Q86UE8	TLK2	S99	Prat_1013
33845483	APGTSPGRSVPPVARSSPQHSLSNPLPRRVE		provided	H	C	Profiling	SARS-Infection	SARS-CoV(36h)@A549 cell line	Label-free	Fe3+NTA	Orbitrap Exploris 480	['Present', 'Present', 'Present', 'Present']	Q86UE8	TLK2	S110	Prat_1013
33845483	PGTSPGRSVPPVARSSPQHSLSNPLPRRVEQ		provided	H	C	Profiling	SARS-Infection	SARS-CoV(36h)@A549 cell line	Label-free	Fe3+NTA	Orbitrap Exploris 480	['Present', 'Present', 'Present', 'Present']	Q86UE8	TLK2	S111	Prat_1013
33845483	PLPRRVEQPLYGLDGSAAKEATEEQSALPTL		provided	H	C	Profiling	SARS-Infection	SARS-CoV(36h)@A549 cell line	Label-free	Fe3+NTA	Orbitrap Exploris 480	['Present', 'Present', 'Present', 'Present']	Q86UE8	TLK2	S134	Prat_1013
33845483	ISDYFEFAGGSAPGTSPGRSVPPVARSSPQH		provided	H	C	Profiling	SARS-Infection	SARS-CoV(6h)@A549 cell line	Label-free	Fe3+NTA	Orbitrap Exploris 480	['Present', 'Present', 'Present', 'Present']	Q86UE8	TLK2	S99	Prat_1014
33845483	APGTSPGRSVPPVARSSPQHSLSNPLPRRVE		provided	H	C	Profiling	SARS-Infection	SARS-CoV(6h)@A549 cell line	Label-free	Fe3+NTA	Orbitrap Exploris 480	['Present', 'Present', 'Present', 'Present']	Q86UE8	TLK2	S110	Prat_1014
33845483	PGTSPGRSVPPVARSSPQHSLSNPLPRRVEQ		provided	H	C	Profiling	SARS-Infection	SARS-CoV(6h)@A549 cell line	Label-free	Fe3+NTA	Orbitrap Exploris 480	['Present', 'Present', 'Present', 'Present']	Q86UE8	TLK2	S111	Prat_1014
33845483	RRQELLEARFTGVGVSKGPLNSESSNQSLCS		provided	H	C	Profiling	SARS-Infection	SARS-CoV2(12h)@A549 cell line	Label-free	Fe3+NTA	Orbitrap Exploris 480	['Present', 'Present', 'Present', 'Present']	Q86UE8	TLK2	S26	Prat_1015
33845483	RSVPPVARSSPQHSLSNPLPRRVEQPLYGLD		provided	H	C	Profiling	SARS-Infection	SARS-CoV2(12h)@A549 cell line	Label-free	Fe3+NTA	Orbitrap Exploris 480	['Present', 'Present', 'Present', 'Present']	Q86UE8	TLK2	S117	Prat_1015
33845483	ISDYFEFAGGSAPGTSPGRSVPPVARSSPQH		provided	H	C	Profiling	SARS-Infection	SARS-CoV2(12h)@A549 cell line	Label-free	Fe3+NTA	Orbitrap Exploris 480	['Present', 'Present', 'Present', 'Present']	Q86UE8	TLK2	S99	Prat_1015
33845483	APGTSPGRSVPPVARSSPQHSLSNPLPRRVE		provided	H	C	Profiling	SARS-Infection	SARS-CoV2(12h)@A549 cell line	Label-free	Fe3+NTA	Orbitrap Exploris 480	['Present', 'Present', 'Present', 'Present']	Q86UE8	TLK2	S110	Prat_1015
33845483	PGTSPGRSVPPVARSSPQHSLSNPLPRRVEQ		provided	H	C	Profiling	SARS-Infection	SARS-CoV2(12h)@A549 cell line	Label-free	Fe3+NTA	Orbitrap Exploris 480	['Present', 'Present', 'Present', 'Present']	Q86UE8	TLK2	S111	Prat_1015
33845483	RRQELLEARFTGVGVSKGPLNSESSNQSLCS		provided	H	C	Profiling	SARS-Infection	SARS-CoV2(24h)@A549 cell line	Label-free	Fe3+NTA	Orbitrap Exploris 480	['Present', 'Present', 'Present', 'Present']	Q86UE8	TLK2	S26	Prat_1016
33845483	RSVPPVARSSPQHSLSNPLPRRVEQPLYGLD		provided	H	C	Profiling	SARS-Infection	SARS-CoV2(24h)@A549 cell line	Label-free	Fe3+NTA	Orbitrap Exploris 480	['Present', 'Present', 'Present', 'Present']	Q86UE8	TLK2	S117	Prat_1016
33845483	ISDYFEFAGGSAPGTSPGRSVPPVARSSPQH		provided	H	C	Profiling	SARS-Infection	SARS-CoV2(24h)@A549 cell line	Label-free	Fe3+NTA	Orbitrap Exploris 480	['Present', 'Present', 'Present', 'Present']	Q86UE8	TLK2	S99	Prat_1016
33845483	APGTSPGRSVPPVARSSPQHSLSNPLPRRVE		provided	H	C	Profiling	SARS-Infection	SARS-CoV2(24h)@A549 cell line	Label-free	Fe3+NTA	Orbitrap Exploris 480	['Present', 'Present', 'Present', 'Present']	Q86UE8	TLK2	S110	Prat_1016
33845483	PGTSPGRSVPPVARSSPQHSLSNPLPRRVEQ		provided	H	C	Profiling	SARS-Infection	SARS-CoV2(24h)@A549 cell line	Label-free	Fe3+NTA	Orbitrap Exploris 480	['Present', 'Present', 'Present', 'Present']	Q86UE8	TLK2	S111	Prat_1016
33845483	PLPRRVEQPLYGLDGSAAKEATEEQSALPTL		provided	H	C	Profiling	SARS-Infection	SARS-CoV2(24h)@A549 cell line	Label-free	Fe3+NTA	Orbitrap Exploris 480	['Present', 'Present', 'Present', 'Present']	Q86UE8	TLK2	S134	Prat_1016
33845483	RRQELLEARFTGVGVSKGPLNSESSNQSLCS		provided	H	C	Profiling	SARS-Infection	SARS-CoV2(36h)@A549 cell line	Label-free	Fe3+NTA	Orbitrap Exploris 480	['Present', 'Present', 'Present', 'Present']	Q86UE8	TLK2	S26	Prat_1017
33845483	RSVPPVARSSPQHSLSNPLPRRVEQPLYGLD		provided	H	C	Profiling	SARS-Infection	SARS-CoV2(36h)@A549 cell line	Label-free	Fe3+NTA	Orbitrap Exploris 480	['Present', 'Present', 'Present', 'Present']	Q86UE8	TLK2	S117	Prat_1017
33845483	ISDYFEFAGGSAPGTSPGRSVPPVARSSPQH		provided	H	C	Profiling	SARS-Infection	SARS-CoV2(36h)@A549 cell line	Label-free	Fe3+NTA	Orbitrap Exploris 480	['Present', 'Present', 'Present', 'Present']	Q86UE8	TLK2	S99	Prat_1017
33845483	APGTSPGRSVPPVARSSPQHSLSNPLPRRVE		provided	H	C	Profiling	SARS-Infection	SARS-CoV2(36h)@A549 cell line	Label-free	Fe3+NTA	Orbitrap Exploris 480	['Present', 'Present', 'Present', 'Present']	Q86UE8	TLK2	S110	Prat_1017
33845483	PLPRRVEQPLYGLDGSAAKEATEEQSALPTL		provided	H	C	Profiling	SARS-Infection	SARS-CoV2(36h)@A549 cell line	Label-free	Fe3+NTA	Orbitrap Exploris 480	['Present', 'Present', 'Present', 'Present']	Q86UE8	TLK2	S134	Prat_1017
33845483	ISDYFEFAGGSAPGTSPGRSVPPVARSSPQH		provided	H	C	Profiling	SARS-Infection	SARS-CoV2(6h)@A549 cell line	Label-free	Fe3+NTA	Orbitrap Exploris 480	['Present', 'Present', 'Present', 'Present']	Q86UE8	TLK2	S99	Prat_1018
33845483	APGTSPGRSVPPVARSSPQHSLSNPLPRRVE		provided	H	C	Profiling	SARS-Infection	SARS-CoV2(6h)@A549 cell line	Label-free	Fe3+NTA	Orbitrap Exploris 480	['Present', 'Present', 'Present', 'Present']	Q86UE8	TLK2	S110	Prat_1018
33845483	PGTSPGRSVPPVARSSPQHSLSNPLPRRVEQ		provided	H	C	Profiling	SARS-Infection	SARS-CoV2(6h)@A549 cell line	Label-free	Fe3+NTA	Orbitrap Exploris 480	['Present', 'Present', 'Present', 'Present']	Q86UE8	TLK2	S111	Prat_1018
33889818	VGVSKGPLNSESSNQSLCSVGSLSDKEVETP		0.88288	H	C	Profiling	Neuroblastoma cancer	Untreated@SH-SY5Y cell line	TMT	Ti02	QExactive HF	[0, -0.335125, 0.340683]	Q86UE8	TLK2	S38	Prat_1349
33889818	VGVSKGPLNSESSNQSLCSVGSLSDKEVETP		0.88288	H	C	Profiling	Neuroblastoma cancer	CBLsKD@SH-SY5Y cell line	TMT	Ti02	QExactive HF	[-0.1086626, 0, -0.03123665]	Q86UE8	TLK2	S38	Prat_133
33889818	VGVSKGPLNSESSNQSLCSVGSLSDKEVETP		0.88288	H	C	Profiling	Neuroblastoma cancer	Retinoic acid@SH-SY5Y cell line	TMT	Ti02	QExactive HF	[0.1680727, 0.08389568, 0]	Q86UE8	TLK2	S38	Prat_958
33953186			0.944607	H	C	Profiling	Lung cancer	Pervanadate@CL68 cell line DDA	TMT	IMAC	LTQ Orbitrap Fusion Lumos Tribrid	[59152000.0, 56053000.0, 61556000.0]	Q86UE8	TLK2	S99	Prat_842
34186244	GAAIASTSGASNNSSSN______________	-	Class I	H	C	Profiling	Kinase-study	DMSO ctrl1@HEK293T cell line	TMT	TIO2(HAMMOC)	Orbitrap Fusion Lumos or Q Exactive	[309129.1338, 305232.715, 337821.1199, '-']	Q86UE8	TLK2	S771	Prat_270
34186244	PRGHKISDYFEFAGGSAPGTSPGRSVPPVAR	-	Class I	H	C	Profiling	Kinase-study	DMSO ctrl1@HEK293T cell line	TMT	TIO2(HAMMOC)	Orbitrap Fusion Lumos or Q Exactive	[65171.34285, 65943.83061, 66087.96719, '-']	Q86UE8	TLK2	S94	Prat_270
34186244	ISDYFEFAGGSAPGTSPGRSVPPVARSSPQH	-	Class I	H	C	Profiling	Kinase-study	DMSO ctrl1@HEK293T cell line	TMT	TIO2(HAMMOC)	Orbitrap Fusion Lumos or Q Exactive	[349649.5448, 349552.6081, 360615.0294, '-']	Q86UE8	TLK2	S99	Prat_270
34186244	APGTSPGRSVPPVARSSPQHSLSNPLPRRVE	-	Class I	H	C	Profiling	Kinase-study	DMSO ctrl1@HEK293T cell line	TMT	TIO2(HAMMOC)	Orbitrap Fusion Lumos or Q Exactive	[822211.5435, 831323.2722, 840973.0251, '-']	Q86UE8	TLK2	S110	Prat_270
34186244	PLPRRVEQPLYGLDGSAAKEATEEQSALPTL	-	Class I	H	C	Profiling	Kinase-study	DMSO ctrl1@HEK293T cell line	TMT	TIO2(HAMMOC)	Orbitrap Fusion Lumos or Q Exactive	[510924.3261, 559488.935, 552647.4841, '-']	Q86UE8	TLK2	S134	Prat_270
34186244	GAAIASTSGASNNSSSN______________	-	Class I	H	C	Profiling	Kinase-study	DMSO ctrl2@HEK293T cell line	TMT	TIO2(HAMMOC)	Orbitrap Fusion Lumos or Q Exactive	[462951, 444955, 476098, '-']	Q86UE8	TLK2	S771	Prat_271
34186244	PRGHKISDYFEFAGGSAPGTSPGRSVPPVAR	-	Class I	H	C	Profiling	Kinase-study	DMSO ctrl2@HEK293T cell line	TMT	TIO2(HAMMOC)	Orbitrap Fusion Lumos or Q Exactive	[51999, 55666, 59073, '-']	Q86UE8	TLK2	S94	Prat_271
34186244	ISDYFEFAGGSAPGTSPGRSVPPVARSSPQH	-	Class I	H	C	Profiling	Kinase-study	DMSO ctrl2@HEK293T cell line	TMT	TIO2(HAMMOC)	Orbitrap Fusion Lumos or Q Exactive	[465719, 478679, 527276, '-']	Q86UE8	TLK2	S99	Prat_271
34186244	APGTSPGRSVPPVARSSPQHSLSNPLPRRVE	-	Class I	H	C	Profiling	Kinase-study	DMSO ctrl2@HEK293T cell line	TMT	TIO2(HAMMOC)	Orbitrap Fusion Lumos or Q Exactive	[323095, 363249, 312696, '-']	Q86UE8	TLK2	S110	Prat_271
34186244	GLCFTFVSAQQNSPSSTGSGNTEHSCSSQKQ	-	Class I	H	C	Profiling	Kinase-study	DMSO ctrl2@HEK293T cell line	TMT	TIO2(HAMMOC)	Orbitrap Fusion Lumos or Q Exactive	[79590, 73339, 80144, '-']	Q86UE8	TLK2	S185	Prat_271
34186244	GAAIASTSGASNNSSSN______________	-	Class I	H	C	Profiling	Kinase-study	CX-4945@HEK293T cell line	TMT	TIO2(HAMMOC)	Orbitrap Fusion Lumos or Q Exactive	[410223.3304, 418509.2847, 452152.5552, '-']	Q86UE8	TLK2	S771	Prat_224
34186244	PRGHKISDYFEFAGGSAPGTSPGRSVPPVAR	-	Class I	H	C	Profiling	Kinase-study	CX-4945@HEK293T cell line	TMT	TIO2(HAMMOC)	Orbitrap Fusion Lumos or Q Exactive	[66003.27627, 75767.95052, 60223.9657, '-']	Q86UE8	TLK2	S94	Prat_224
34186244	ISDYFEFAGGSAPGTSPGRSVPPVARSSPQH	-	Class I	H	C	Profiling	Kinase-study	CX-4945@HEK293T cell line	TMT	TIO2(HAMMOC)	Orbitrap Fusion Lumos or Q Exactive	[530925.5401, 520810.8952, 505114.2058, '-']	Q86UE8	TLK2	S99	Prat_224
34186244	APGTSPGRSVPPVARSSPQHSLSNPLPRRVE	-	Class I	H	C	Profiling	Kinase-study	CX-4945@HEK293T cell line	TMT	TIO2(HAMMOC)	Orbitrap Fusion Lumos or Q Exactive	[935157.6156, 880888.6285, 987451.3128, '-']	Q86UE8	TLK2	S110	Prat_224
34186244	PLPRRVEQPLYGLDGSAAKEATEEQSALPTL	-	Class I	H	C	Profiling	Kinase-study	CX-4945@HEK293T cell line	TMT	TIO2(HAMMOC)	Orbitrap Fusion Lumos or Q Exactive	[830344.2273, 803701.4192, 835308.7882, '-']	Q86UE8	TLK2	S134	Prat_224
34186244	GAAIASTSGASNNSSSN______________	-	Class I	H	C	Profiling	Kinase-study	Forskolin@HEK293T cell line	TMT	TIO2(HAMMOC)	Orbitrap Fusion Lumos or Q Exactive	[459339, 436040, 490740, '-']	Q86UE8	TLK2	S771	Prat_474
34186244	PRGHKISDYFEFAGGSAPGTSPGRSVPPVAR	-	Class I	H	C	Profiling	Kinase-study	Forskolin@HEK293T cell line	TMT	TIO2(HAMMOC)	Orbitrap Fusion Lumos or Q Exactive	[43762, 48192, 47024, '-']	Q86UE8	TLK2	S94	Prat_474
34186244	ISDYFEFAGGSAPGTSPGRSVPPVARSSPQH	-	Class I	H	C	Profiling	Kinase-study	Forskolin@HEK293T cell line	TMT	TIO2(HAMMOC)	Orbitrap Fusion Lumos or Q Exactive	[434471, 463400, 453078, '-']	Q86UE8	TLK2	S99	Prat_474
34186244	APGTSPGRSVPPVARSSPQHSLSNPLPRRVE	-	Class I	H	C	Profiling	Kinase-study	Forskolin@HEK293T cell line	TMT	TIO2(HAMMOC)	Orbitrap Fusion Lumos or Q Exactive	[271916, 296876, 272406, '-']	Q86UE8	TLK2	S110	Prat_474
34186244	GLCFTFVSAQQNSPSSTGSGNTEHSCSSQKQ	-	Class I	H	C	Profiling	Kinase-study	Forskolin@HEK293T cell line	TMT	TIO2(HAMMOC)	Orbitrap Fusion Lumos or Q Exactive	[62805, 59269, 70768, '-']	Q86UE8	TLK2	S185	Prat_474
34343000	ISDYFEFAGGSAPGTSPGRSVPPVARSSPQH		0.754658	H	C	Profiling	Melanoma	ERK1 KO(0d)@BRAFMUT 451Lu cells	Label free	IMAC(Fe(III)-NTA)	Orbitrap Q Exactive HF	[]	Q86UE8	TLK2	S99	Prat_429
34343000	ISDYFEFAGGSAPGTSPGRSVPPVARSSPQH		0.754658	H	C	Profiling	Melanoma	ERK1 KO(1d)@BRAFMUT 451Lu cells	Label free	IMAC(Fe(III)-NTA)	Orbitrap Q Exactive HF	[]	Q86UE8	TLK2	S99	Prat_430
34343000	ISDYFEFAGGSAPGTSPGRSVPPVARSSPQH		0.754658	H	C	Profiling	Melanoma	ERK1 KO(3d)@BRAFMUT 451Lu cells	Label free	IMAC(Fe(III)-NTA)	Orbitrap Q Exactive HF	[]	Q86UE8	TLK2	S99	Prat_431
34343000	ISDYFEFAGGSAPGTSPGRSVPPVARSSPQH		0.754658	H	C	Profiling	Melanoma	ERK2 KO(0d)@BRAFMUT 451Lu cells	Label free	IMAC(Fe(III)-NTA)	Orbitrap Q Exactive HF	[-2.88, -2.37]	Q86UE8	TLK2	S99	Prat_432
34343000	ISDYFEFAGGSAPGTSPGRSVPPVARSSPQH		0.754658	H	C	Profiling	Melanoma	ERK2 KO(1d)@BRAFMUT 451Lu cells	Label free	IMAC(Fe(III)-NTA)	Orbitrap Q Exactive HF	[]	Q86UE8	TLK2	S99	Prat_433
34343000	ISDYFEFAGGSAPGTSPGRSVPPVARSSPQH		0.754658	H	C	Profiling	Melanoma	ERK2 KO(3d)@BRAFMUT 451Lu cells	Label free	IMAC(Fe(III)-NTA)	Orbitrap Q Exactive HF	[]	Q86UE8	TLK2	S99	Prat_434
34343000	ISDYFEFAGGSAPGTSPGRSVPPVARSSPQH		0.754658	H	C	Profiling	Melanoma	JUNB KO(0d)@BRAFMUT 451Lu cells	Label free	IMAC(Fe(III)-NTA)	Orbitrap Q Exactive HF	[]	Q86UE8	TLK2	S99	Prat_654
34343000	ISDYFEFAGGSAPGTSPGRSVPPVARSSPQH		0.754658	H	C	Profiling	Melanoma	JUNB KO(1d)@BRAFMUT 451Lu cells	Label free	IMAC(Fe(III)-NTA)	Orbitrap Q Exactive HF	[]	Q86UE8	TLK2	S99	Prat_655
34343000	ISDYFEFAGGSAPGTSPGRSVPPVARSSPQH		0.754658	H	C	Profiling	Melanoma	JUNB KO(3d)@BRAFMUT 451Lu cells	Label free	IMAC(Fe(III)-NTA)	Orbitrap Q Exactive HF	[]	Q86UE8	TLK2	S99	Prat_656
34343000	ISDYFEFAGGSAPGTSPGRSVPPVARSSPQH		0.754658	H	C	Profiling	Melanoma	WT(0d)@BRAFMUT 451Lu cells	Label free	IMAC(Fe(III)-NTA)	Orbitrap Q Exactive HF	[]	Q86UE8	TLK2	S99	Prat_1380
34343000	ISDYFEFAGGSAPGTSPGRSVPPVARSSPQH		0.754658	H	C	Profiling	Melanoma	WT(1d)@BRAFMUT 451Lu cells	Label free	IMAC(Fe(III)-NTA)	Orbitrap Q Exactive HF	[]	Q86UE8	TLK2	S99	Prat_1381
34343000	ISDYFEFAGGSAPGTSPGRSVPPVARSSPQH		0.754658	H	C	Profiling	Melanoma	WT(3d)@BRAFMUT 451Lu cells	Label free	IMAC(Fe(III)-NTA)	Orbitrap Q Exactive HF	[]	Q86UE8	TLK2	S99	Prat_1382
34673281	PAGAAIASTSGASNNSSSN____________	SVSTSSPAGAAIASTSGASNNS(ph)SSN	0.954595	H	C	Profiling	Melanoma	BRAFi-resistant@A375 cells	SILAC	TiO2	Quadrupole Orbitrap	[0, 0, 8978700]	Q86UE8	TLK2	S769	Prat_106
34673281	GAAIASTSGASNNSSSN______________	SVSTSSPAGAAIASTSGASNNSSS(ph)N	0.981839	H	C	Profiling	Melanoma	BRAFi-resistant@A375 cells	SILAC	TiO2	Quadrupole Orbitrap	[26732000, 31134000, 62382000]	Q86UE8	TLK2	S771	Prat_106
34673281	PGTSPGRSVPPVARSSPQHSLSNPLPRRVEQ	SS(ph)PQHSLSNPLPR	0.85868	H	C	Profiling	Melanoma	BRAFi-resistant@A375 cells	SILAC	TiO2	Quadrupole Orbitrap	[30777000, 176260000, 184410000]	Q86UE8	TLK2	S111	Prat_106
34673281	PAGAAIASTSGASNNSSSN____________	SVSTSSPAGAAIASTSGASNNS(ph)SSN	0.954595	H	C	Profiling	Melanoma	BRAFi-sensitive@A375 cells	SILAC	TiO2	Quadrupole Orbitrap	[7307800, 0, 11731000]	Q86UE8	TLK2	S769	Prat_107
34673281	GAAIASTSGASNNSSSN______________	SVSTSSPAGAAIASTSGASNNSSS(ph)N	0.981839	H	C	Profiling	Melanoma	BRAFi-sensitive@A375 cells	SILAC	TiO2	Quadrupole Orbitrap	[43218000, 47549000, 63680000]	Q86UE8	TLK2	S771	Prat_107
34673281	PGTSPGRSVPPVARSSPQHSLSNPLPRRVEQ	SS(ph)PQHSLSNPLPR	0.85868	H	C	Profiling	Melanoma	BRAFi-sensitive@A375 cells	SILAC	TiO2	Quadrupole Orbitrap	[170070000, 213590000, 64368000]	Q86UE8	TLK2	S111	Prat_107
34689152	APGTSPGRSVPPVARSSPQHSLSNPLPRRVE	SVPPVARS(ph)SPQHSLS	0.832027	H	C	Profiling	Embryonic-Kidney	DMSO(15min)@HEK293T cell line	SILAC	Orbitrap Fusion and Q Exactive HF-X Hybrid Quadrupole-Orbitrap Mass Spectrometer	TiO2	['Present', 'Present', 'Present', 'Present']	Q86UE8	TLK2	S110	Prat_283
34689152	PGTSPGRSVPPVARSSPQHSLSNPLPRRVEQ	VPPVARSS(ph)PQHSLSN	0.837039	H	C	Profiling	Embryonic-Kidney	DMSO(15min)@HEK293T cell line	SILAC	Orbitrap Fusion and Q Exactive HF-X Hybrid Quadrupole-Orbitrap Mass Spectrometer	TiO2	['Present', 'Present', 'Present', 'Present']	Q86UE8	TLK2	S111	Prat_283
34689152	APGTSPGRSVPPVARSSPQHSLSNPLPRRVE	SVPPVARS(ph)SPQHSLS	0.832027	H	C	Profiling	Embryonic-Kidney	DMSO(2h)@HEK293T cell line	SILAC	Orbitrap Fusion and Q Exactive HF-X Hybrid Quadrupole-Orbitrap Mass Spectrometer	TiO2	['Present', 'Present', 'Present', 'Present']	Q86UE8	TLK2	S110	Prat_291
34689152	PGTSPGRSVPPVARSSPQHSLSNPLPRRVEQ	VPPVARSS(ph)PQHSLSN	0.837039	H	C	Profiling	Embryonic-Kidney	DMSO(2h)@HEK293T cell line	SILAC	Orbitrap Fusion and Q Exactive HF-X Hybrid Quadrupole-Orbitrap Mass Spectrometer	TiO2	['Present', 'Present', 'Present', 'Present']	Q86UE8	TLK2	S111	Prat_291
34689152	APGTSPGRSVPPVARSSPQHSLSNPLPRRVE	SVPPVARS(ph)SPQHSLS	0.832027	H	C	Profiling	Embryonic-Kidney	DMSO(30min)@HEK293T cell line	SILAC	Orbitrap Fusion and Q Exactive HF-X Hybrid Quadrupole-Orbitrap Mass Spectrometer	TiO2	['Present', 'Present', 'Present', 'Present']	Q86UE8	TLK2	S110	Prat_292
34689152	PGTSPGRSVPPVARSSPQHSLSNPLPRRVEQ	VPPVARSS(ph)PQHSLSN	0.837039	H	C	Profiling	Embryonic-Kidney	DMSO(30min)@HEK293T cell line	SILAC	Orbitrap Fusion and Q Exactive HF-X Hybrid Quadrupole-Orbitrap Mass Spectrometer	TiO2	['Present', 'Present', 'Present', 'Present']	Q86UE8	TLK2	S111	Prat_292
34689152	APGTSPGRSVPPVARSSPQHSLSNPLPRRVE	SVPPVARS(ph)SPQHSLS	0.832027	H	C	Profiling	Embryonic-Kidney	DMSO(4h)@HEK293T cell line	SILAC	Orbitrap Fusion and Q Exactive HF-X Hybrid Quadrupole-Orbitrap Mass Spectrometer	TiO2	['Present', 'Present', 'Present', 'Present']	Q86UE8	TLK2	S110	Prat_296
34689152	PGTSPGRSVPPVARSSPQHSLSNPLPRRVEQ	VPPVARSS(ph)PQHSLSN	0.837039	H	C	Profiling	Embryonic-Kidney	DMSO(4h)@HEK293T cell line	SILAC	Orbitrap Fusion and Q Exactive HF-X Hybrid Quadrupole-Orbitrap Mass Spectrometer	TiO2	['Present', 'Present', 'Present', 'Present']	Q86UE8	TLK2	S111	Prat_296
34689152	APGTSPGRSVPPVARSSPQHSLSNPLPRRVE	SVPPVARS(ph)SPQHSLS	0.832027	H	C	Profiling	Embryonic-Kidney	TNF+Nec1s(15min)@HEK293T cell line	SILAC	Orbitrap Fusion and Q Exactive HF-X Hybrid Quadrupole-Orbitrap Mass Spectrometer	TiO2	['Present', 'Present', 'Present', 'Present']	Q86UE8	TLK2	S110	Prat_1218
34689152	PGTSPGRSVPPVARSSPQHSLSNPLPRRVEQ	VPPVARSS(ph)PQHSLSN	0.837039	H	C	Profiling	Embryonic-Kidney	TNF+Nec1s(15min)@HEK293T cell line	SILAC	Orbitrap Fusion and Q Exactive HF-X Hybrid Quadrupole-Orbitrap Mass Spectrometer	TiO2	['Present', 'Present', 'Present', 'Present']	Q86UE8	TLK2	S111	Prat_1218
34689152	APGTSPGRSVPPVARSSPQHSLSNPLPRRVE	SVPPVARS(ph)SPQHSLS	0.832027	H	C	Profiling	Embryonic-Kidney	TNF(15min)@HEK293T cell line	SILAC	Orbitrap Fusion and Q Exactive HF-X Hybrid Quadrupole-Orbitrap Mass Spectrometer	TiO2	['Present', 'Present', 'Present', 'Present']	Q86UE8	TLK2	S110	Prat_1214
34689152	PGTSPGRSVPPVARSSPQHSLSNPLPRRVEQ	VPPVARSS(ph)PQHSLSN	0.837039	H	C	Profiling	Embryonic-Kidney	TNF(15min)@HEK293T cell line	SILAC	Orbitrap Fusion and Q Exactive HF-X Hybrid Quadrupole-Orbitrap Mass Spectrometer	TiO2	['Present', 'Present', 'Present', 'Present']	Q86UE8	TLK2	S111	Prat_1214
34689152	APGTSPGRSVPPVARSSPQHSLSNPLPRRVE	SVPPVARS(ph)SPQHSLS	0.832027	H	C	Profiling	Embryonic-Kidney	TNF+Nec1s(2h)@HEK293T cell line	SILAC	Orbitrap Fusion and Q Exactive HF-X Hybrid Quadrupole-Orbitrap Mass Spectrometer	TiO2	['Present', 'Present', 'Present', 'Present']	Q86UE8	TLK2	S110	Prat_1219
34689152	PGTSPGRSVPPVARSSPQHSLSNPLPRRVEQ	VPPVARSS(ph)PQHSLSN	0.837039	H	C	Profiling	Embryonic-Kidney	TNF+Nec1s(2h)@HEK293T cell line	SILAC	Orbitrap Fusion and Q Exactive HF-X Hybrid Quadrupole-Orbitrap Mass Spectrometer	TiO2	['Present', 'Present', 'Present', 'Present']	Q86UE8	TLK2	S111	Prat_1219
34689152	APGTSPGRSVPPVARSSPQHSLSNPLPRRVE	SVPPVARS(ph)SPQHSLS	0.832027	H	C	Profiling	Embryonic-Kidney	TNF(2h)@HEK293T cell line	SILAC	Orbitrap Fusion and Q Exactive HF-X Hybrid Quadrupole-Orbitrap Mass Spectrometer	TiO2	['Present', 'Present', 'Present', 'Present']	Q86UE8	TLK2	S110	Prat_1215
34689152	PGTSPGRSVPPVARSSPQHSLSNPLPRRVEQ	VPPVARSS(ph)PQHSLSN	0.837039	H	C	Profiling	Embryonic-Kidney	TNF(2h)@HEK293T cell line	SILAC	Orbitrap Fusion and Q Exactive HF-X Hybrid Quadrupole-Orbitrap Mass Spectrometer	TiO2	['Present', 'Present', 'Present', 'Present']	Q86UE8	TLK2	S111	Prat_1215
34689152	APGTSPGRSVPPVARSSPQHSLSNPLPRRVE	SVPPVARS(ph)SPQHSLS	0.832027	H	C	Profiling	Embryonic-Kidney	TNF+Nec1s(30min)@HEK293T cell line	SILAC	Orbitrap Fusion and Q Exactive HF-X Hybrid Quadrupole-Orbitrap Mass Spectrometer	TiO2	['Present', 'Present', 'Present', 'Present']	Q86UE8	TLK2	S110	Prat_1220
34689152	PGTSPGRSVPPVARSSPQHSLSNPLPRRVEQ	VPPVARSS(ph)PQHSLSN	0.837039	H	C	Profiling	Embryonic-Kidney	TNF+Nec1s(30min)@HEK293T cell line	SILAC	Orbitrap Fusion and Q Exactive HF-X Hybrid Quadrupole-Orbitrap Mass Spectrometer	TiO2	['Present', 'Present', 'Present', 'Present']	Q86UE8	TLK2	S111	Prat_1220
34689152	APGTSPGRSVPPVARSSPQHSLSNPLPRRVE	SVPPVARS(ph)SPQHSLS	0.832027	H	C	Profiling	Embryonic-Kidney	TNF(30min)@HEK293T cell line	SILAC	Orbitrap Fusion and Q Exactive HF-X Hybrid Quadrupole-Orbitrap Mass Spectrometer	TiO2	['Present', 'Present', 'Present', 'Present']	Q86UE8	TLK2	S110	Prat_1216
34689152	PGTSPGRSVPPVARSSPQHSLSNPLPRRVEQ	VPPVARSS(ph)PQHSLSN	0.837039	H	C	Profiling	Embryonic-Kidney	TNF(30min)@HEK293T cell line	SILAC	Orbitrap Fusion and Q Exactive HF-X Hybrid Quadrupole-Orbitrap Mass Spectrometer	TiO2	['Present', 'Present', 'Present', 'Present']	Q86UE8	TLK2	S111	Prat_1216
34689152	APGTSPGRSVPPVARSSPQHSLSNPLPRRVE	SVPPVARS(ph)SPQHSLS	0.832027	H	C	Profiling	Embryonic-Kidney	TNF+Nec1s(4h)@HEK293T cell line	SILAC	Orbitrap Fusion and Q Exactive HF-X Hybrid Quadrupole-Orbitrap Mass Spectrometer	TiO2	['Present', 'Present', 'Present', 'Present']	Q86UE8	TLK2	S110	Prat_1221
34689152	PGTSPGRSVPPVARSSPQHSLSNPLPRRVEQ	VPPVARSS(ph)PQHSLSN	0.837039	H	C	Profiling	Embryonic-Kidney	TNF+Nec1s(4h)@HEK293T cell line	SILAC	Orbitrap Fusion and Q Exactive HF-X Hybrid Quadrupole-Orbitrap Mass Spectrometer	TiO2	['Present', 'Present', 'Present', 'Present']	Q86UE8	TLK2	S111	Prat_1221
34689152	APGTSPGRSVPPVARSSPQHSLSNPLPRRVE	SVPPVARS(ph)SPQHSLS	0.832027	H	C	Profiling	Embryonic-Kidney	TNF(4h)@HEK293T cell line	SILAC	Orbitrap Fusion and Q Exactive HF-X Hybrid Quadrupole-Orbitrap Mass Spectrometer	TiO2	['Present', 'Present', 'Present', 'Present']	Q86UE8	TLK2	S110	Prat_1217
34689152	PGTSPGRSVPPVARSSPQHSLSNPLPRRVEQ	VPPVARSS(ph)PQHSLSN	0.837039	H	C	Profiling	Embryonic-Kidney	TNF(4h)@HEK293T cell line	SILAC	Orbitrap Fusion and Q Exactive HF-X Hybrid Quadrupole-Orbitrap Mass Spectrometer	TiO2	['Present', 'Present', 'Present', 'Present']	Q86UE8	TLK2	S111	Prat_1217
34771457			0.98781	H	C	Profiling	Neuroblastoma	Untreated control(0h)@IMR5 Cell line	Labelfree	TiO2	Q Exactive HF	[795785.7888]	Q86UE8	TLK2	S117	Prat_1273
34771457			0.98781	H	C	Profiling	Neuroblastoma	Untreated control(10min)@IMR5 Cell line	Label free	TiO2	Q Exactive HF	[795785.7888]	Q86UE8	TLK2	S117	Prat_1274
34771457			0.98781	H	C	Profiling	Neuroblastoma	Untreated control(12h)@IMR5 Cell line	Label free	TiO2	Q Exactive HF	[1600501.568, 1794463.503]	Q86UE8	TLK2	S117	Prat_1276
34771457			0.98781	H	C	Profiling	Neuroblastoma	Untreated control(1h)@IMR5 Cell line	Label free	TiO2	Q Exactive HF	[]	Q86UE8	TLK2	S117	Prat_1278
34771457			0.98781	H	C	Profiling	Neuroblastoma	Untreated control(24h)@IMR5 Cell line	Label free	TiO2	Q Exactive HF	[2009304.9, 1715306.836]	Q86UE8	TLK2	S117	Prat_1282
34771457			0.98781	H	C	Profiling	Neuroblastoma	Untreated control(4h)@IMR5 Cell line	Label free	TiO2	Q Exactive HF	[2902925.164, 2830405.783]	Q86UE8	TLK2	S117	Prat_1287
34771457			0.98781	H	C	Profiling	Neuroblastoma	NGF(0h)@IMR5 Cell line	Label free	TiO2	Q Exactive HF	[1857929.09, 1511525.346]	Q86UE8	TLK2	S117	Prat_785
34771457			0.98781	H	C	Profiling	Neuroblastoma	NGF(10min)@IMR5 Cell line	Label free	TiO2	Q Exactive HF	[2776275.773]	Q86UE8	TLK2	S117	Prat_786
34771457			0.98781	H	C	Profiling	Neuroblastoma	NGF(12h)@IMR5 Cell line	Label free	TiO2	Q Exactive HF	[1638911.43]	Q86UE8	TLK2	S117	Prat_787
34771457			0.98781	H	C	Profiling	Neuroblastoma	NGF(1h)@IMR5 Cell line	Label free	TiO2	Q Exactive HF	[1459514.699]	Q86UE8	TLK2	S117	Prat_788
34771457			0.98781	H	C	Profiling	Neuroblastoma	NGF(24h)@IMR5 Cell line	Label free	TiO2	Q Exactive HF	[1172103.501]	Q86UE8	TLK2	S117	Prat_789
34771457			0.98781	H	C	Profiling	Neuroblastoma	NGF(4h)@IMR5 Cell line	Label free	TiO2	Q Exactive HF	[1316114.476]	Q86UE8	TLK2	S117	Prat_790
35257745		kQNVSTSNSGS(ph)mPNLAQk	94.56	H	C	Profiling	cardiovascular disease	DMSO(10min)@EA.hy926 cell line	TMT	TIO2	Orbitrap Fusion Tribrid	[0.121179207, 0.024261429, 0.107643648]	Q86UE8	TLK2	S771	Prat_278
35257745			94.17	H	C	Profiling	cardiovascular disease	DMSO(10min)@EA.hy926 cell line	TMT	TIO2	Orbitrap Fusion Tribrid	[0.108527496, 0.1456718, 0.143850789]	Q86UE8	TLK2	S117	Prat_278
35257745		kSVSTSSPAGAAIASTSGASNNSS(ph)SN	94.56	H	C	Profiling	cardiovascular disease	DMSO(0min)@EA.hy926 cell line	TMT	TIO2	Orbitrap Fusion Tribrid	[0.175087804, 0.152728602]	Q86UE8	TLK2	S770	Prat_276
35257745		S(ph)S(ph)PQHSLSNPLPR	94.17	H	C	Profiling	cardiovascular disease	DMSO(0min)@EA.hy926 cell line	TMT	TIO2	Orbitrap Fusion Tribrid	[0.127395119, 0.138325972]	Q86UE8	TLK2	S117	Prat_276
35257745		kSVSTSSPAGAAIASTSGASNNSS(ph)SN	94.56	H	C	Profiling	cardiovascular disease	SB203580(10min)@EA.hy926 cell line	TMT	TIO2	Orbitrap Fusion Tribrid	[0.104466844, 0.063007238, 0.059716794]	Q86UE8	TLK2	S770	Prat_1034
35257745		S(ph)S(ph)PQHSLSNPLPR	94.17	H	C	Profiling	cardiovascular disease	SB203580(10min)@EA.hy926 cell line	TMT	TIO2	Orbitrap Fusion Tribrid	[0.134307404, 0.115198093, 0.133918471]	Q86UE8	TLK2	S117	Prat_1034
35257745		kSVSTSSPAGAAIASTSGASNNSS(ph)SN	94.56	H	C	Profiling	cardiovascular disease	SB203580(0min)@EA.hy926 cell line	TMT	TIO2	Orbitrap Fusion Tribrid	[0.146074005, 0.257652087]	Q86UE8	TLK2	S770	Prat_1033
35257745		S(ph)S(ph)PQHSLSNPLPR	94.17	H	C	Profiling	cardiovascular disease	SB203580(0min)@EA.hy926 cell line	TMT	TIO2	Orbitrap Fusion Tribrid	[0.120937428, 0.123267416]	Q86UE8	TLK2	S117	Prat_1033
35301407	ISDYFEFAGGSAPGTSPGRSVPPVARSSPQH	ISDYFEFAGGSAPGTS(ph)PGR	0.933838	H	C	Profiling	choriocarcinoma	Vehicle-only@JEG3R cell lines	SILAC	TiO2	LTQ-Orbitrap Velos	[]	Q86UE8	TLK2	S99	Prat_1360
35688186	TSQGKGTPRGHKISDYFEFAGGSAPGTSPGR	ISDY(ph)FEFAGGSAPGTSPGR	0.993468	H	C	Profiling	Signaling	Coumarin(0Î¼M)@HepG2 cells	label-free		Orbitrap Lumos	[0.0, 0.0, 1580800.0]	Q86UE8	TLK2	Y87	Prat_200
35688186	ISDYFEFAGGSAPGTSPGRSVPPVARSSPQH	ISDYFEFAGGSAPGTS(ph)PGR	0.982308	H	C	Profiling	Signaling	Quercetin(0Î¼M)@HepG2 cells	label-free	Enrichment (no details)	Orbitrap Lumos	[22573000.0, 0.0, 17502000.0]	Q86UE8	TLK2	S99	Prat_928
35688186	TSQGKGTPRGHKISDYFEFAGGSAPGTSPGR	ISDY(ph)FEFAGGSAPGTSPGR	0.993468	H	C	Profiling	Signaling	Coumarin(0.001Î¼M)@HepG2 cells	label-free		Orbitrap Lumos	[0.0, 0.0, 1580800.0]	Q86UE8	TLK2	Y87	Prat_196
35688186	TSQGKGTPRGHKISDYFEFAGGSAPGTSPGR	ISDY(ph)FEFAGGSAPGTSPGR	0.993468	H	C	Profiling	Signaling	Coumarin(0.01Î¼M)@HepG2 cells	label-free		Orbitrap Lumos	[1766300.0, 0.0, 1407400.0]	Q86UE8	TLK2	Y87	Prat_198
35688186	LACDPYLLPHIRKSVSTSSPAGAAIASTSGA	SVS(ph)TSSPAGAAIASTSGASNNSSSN	0.767049	H	C	Profiling	Signaling	Caffeine(0.01Î¼M)@HepG2 cells	label-free		Orbitrap Lumos	[0.0, 0.0, 0.0]	Q86UE8	TLK2	S750	Prat_121
35688186	KISDYFEFAGGSAPGTSPGRSVPPVARSSPQ	ISDYFEFAGGSAPGT(ph)SPGR	0.913517	H	C	Profiling	Signaling	Caffeine(0.01Î¼M)@HepG2 cells	label-free	Enrichment (no details)	Orbitrap Lumos	[0.0, 0.0, 0.0]	Q86UE8	TLK2	T98	Prat_121
35688186	PGTSPGRSVPPVARSSPQHSLSNPLPRRVEQ	S(ph)S(ph)PQHS(ph)LSNPLPR	0.999974	H	C	Profiling	Signaling	Caffeine(0.01Î¼M)@HepG2 cells	label-free	Enrichment (no details)	Orbitrap Lumos	[6518600.0, 41980000.0, 48633000.0]	Q86UE8	TLK2	S111	Prat_121
35688186	PGRSVPPVARSSPQHSLSNPLPRRVEQPLYG	S(ph)S(ph)PQHS(ph)LSNPLPR	0.998671	H	C	Profiling	Signaling	Caffeine(0.01Î¼M)@HepG2 cells	label-free	Enrichment (no details)	Orbitrap Lumos	[3639800.0, 19213000.0, 27037000.0]	Q86UE8	TLK2	S115	Prat_121
35688186	TSQGKGTPRGHKISDYFEFAGGSAPGTSPGR	ISDY(ph)FEFAGGSAPGTS(ph)PGR	0.999437	H	C	Profiling	Signaling	Caffeine(0.01Î¼M)@HepG2 cells	label-free		Orbitrap Lumos	[58143000.0, 0.0, 0.0]	Q86UE8	TLK2	Y87	Prat_121
35688186	TSQGKGTPRGHKISDYFEFAGGSAPGTSPGR	ISDY(ph)FEFAGGSAPGTSPGR	0.993468	H	C	Profiling	Signaling	Coumarin(0.1Î¼M)@HepG2 cells	label-free		Orbitrap Lumos	[0.0, 1175100.0, 803550.0]	Q86UE8	TLK2	Y87	Prat_199
35688186	LACDPYLLPHIRKSVSTSSPAGAAIASTSGA	SVS(ph)TSSPAGAAIASTSGASNNSSSN	0.767049	H	C	Profiling	Signaling	Caffeine(0.1Î¼M)@HepG2 cells	label-free		Orbitrap Lumos	[0.0, 0.0, 0.0]	Q86UE8	TLK2	S750	Prat_122
35688186	KISDYFEFAGGSAPGTSPGRSVPPVARSSPQ	ISDYFEFAGGSAPGT(ph)SPGR	0.913517	H	C	Profiling	Signaling	Caffeine(0.1Î¼M)@HepG2 cells	label-free	Enrichment (no details)	Orbitrap Lumos	[810240.0, 1021900.0, 0.0]	Q86UE8	TLK2	T98	Prat_122
35688186	PGTSPGRSVPPVARSSPQHSLSNPLPRRVEQ	S(ph)S(ph)PQHS(ph)LSNPLPR	0.999974	H	C	Profiling	Signaling	Caffeine(0.1Î¼M)@HepG2 cells	label-free	Enrichment (no details)	Orbitrap Lumos	[20536000.0, 26108000.0, 23222000.0]	Q86UE8	TLK2	S111	Prat_122
35688186	PGRSVPPVARSSPQHSLSNPLPRRVEQPLYG	S(ph)S(ph)PQHS(ph)LSNPLPR	0.998671	H	C	Profiling	Signaling	Caffeine(0.1Î¼M)@HepG2 cells	label-free	Enrichment (no details)	Orbitrap Lumos	[10830000.0, 10511000.0, 9018000.0]	Q86UE8	TLK2	S115	Prat_122
35688186	TSQGKGTPRGHKISDYFEFAGGSAPGTSPGR	ISDY(ph)FEFAGGSAPGTS(ph)PGR	0.999437	H	C	Profiling	Signaling	Caffeine(0.1Î¼M)@HepG2 cells	label-free		Orbitrap Lumos	[0.0, 0.0, 0.0]	Q86UE8	TLK2	Y87	Prat_122
35688186	TSQGKGTPRGHKISDYFEFAGGSAPGTSPGR	ISDY(ph)FEFAGGSAPGTSPGR	0.993468	H	C	Profiling	Signaling	Coumarin(1Î¼M)@HepG2 cells	label-free		Orbitrap Lumos	[0.0, 12205000.0, 1245800.0]	Q86UE8	TLK2	Y87	Prat_206
35688186	LACDPYLLPHIRKSVSTSSPAGAAIASTSGA	SVS(ph)TSSPAGAAIASTSGASNNSSSN	0.767049	H	C	Profiling	Signaling	Caffeine(1Î¼M)@HepG2 cells	label-free		Orbitrap Lumos	[0.0, 0.0, 0.0]	Q86UE8	TLK2	S750	Prat_129
35688186	KISDYFEFAGGSAPGTSPGRSVPPVARSSPQ	ISDYFEFAGGSAPGT(ph)SPGR	0.913517	H	C	Profiling	Signaling	Caffeine(1Î¼M)@HepG2 cells	label-free	Enrichment (no details)	Orbitrap Lumos	[0.0, 0.0, 0.0]	Q86UE8	TLK2	T98	Prat_129
35688186	PGTSPGRSVPPVARSSPQHSLSNPLPRRVEQ	S(ph)S(ph)PQHS(ph)LSNPLPR	0.999974	H	C	Profiling	Signaling	Caffeine(1Î¼M)@HepG2 cells	label-free	Enrichment (no details)	Orbitrap Lumos	[27360000.0, 42660000.0, 47469000.0]	Q86UE8	TLK2	S111	Prat_129
35688186	PGRSVPPVARSSPQHSLSNPLPRRVEQPLYG	S(ph)S(ph)PQHS(ph)LSNPLPR	0.998671	H	C	Profiling	Signaling	Caffeine(1Î¼M)@HepG2 cells	label-free	Enrichment (no details)	Orbitrap Lumos	[5520300.0, 15642000.0, 22099000.0]	Q86UE8	TLK2	S115	Prat_129
35688186	TSQGKGTPRGHKISDYFEFAGGSAPGTSPGR	ISDY(ph)FEFAGGSAPGTS(ph)PGR	0.999437	H	C	Profiling	Signaling	Caffeine(1Î¼M)@HepG2 cells	label-free		Orbitrap Lumos	[0.0, 0.0, 0.0]	Q86UE8	TLK2	Y87	Prat_129
35688186	TSQGKGTPRGHKISDYFEFAGGSAPGTSPGR	ISDY(ph)FEFAGGSAPGTSPGR	0.993468	H	C	Profiling	Signaling	Coumarin(10Î¼M)@HepG2 cells	label-free		Orbitrap Lumos	[4718300.0, 0.0, 0.0]	Q86UE8	TLK2	Y87	Prat_204
35688186	LACDPYLLPHIRKSVSTSSPAGAAIASTSGA	SVS(ph)TSSPAGAAIASTSGASNNSSSN	0.767049	H	C	Profiling	Signaling	Caffeine(10Î¼M)@HepG2 cells	label-free		Orbitrap Lumos	[0.0, 0.0, 0.0]	Q86UE8	TLK2	S750	Prat_127
35688186	KISDYFEFAGGSAPGTSPGRSVPPVARSSPQ	ISDYFEFAGGSAPGT(ph)SPGR	0.913517	H	C	Profiling	Signaling	Caffeine(10Î¼M)@HepG2 cells	label-free	Enrichment (no details)	Orbitrap Lumos	[0.0, 30819000.0, 0.0]	Q86UE8	TLK2	T98	Prat_127
35688186	PGTSPGRSVPPVARSSPQHSLSNPLPRRVEQ	S(ph)S(ph)PQHS(ph)LSNPLPR	0.999974	H	C	Profiling	Signaling	Caffeine(10Î¼M)@HepG2 cells	label-free	Enrichment (no details)	Orbitrap Lumos	[85690000.0, 115390000.0, 57677000.0]	Q86UE8	TLK2	S111	Prat_127
35688186	PGRSVPPVARSSPQHSLSNPLPRRVEQPLYG	S(ph)S(ph)PQHS(ph)LSNPLPR	0.998671	H	C	Profiling	Signaling	Caffeine(10Î¼M)@HepG2 cells	label-free	Enrichment (no details)	Orbitrap Lumos	[6746200.0, 49216000.0, 83820000.0]	Q86UE8	TLK2	S115	Prat_127
35688186	TSQGKGTPRGHKISDYFEFAGGSAPGTSPGR	ISDY(ph)FEFAGGSAPGTS(ph)PGR	0.999437	H	C	Profiling	Signaling	Caffeine(10Î¼M)@HepG2 cells	label-free		Orbitrap Lumos	[18667000.0, 7976300.0, 0.0]	Q86UE8	TLK2	Y87	Prat_127
35688186	TSQGKGTPRGHKISDYFEFAGGSAPGTSPGR	ISDY(ph)FEFAGGSAPGTSPGR	0.993468	H	C	Profiling	Signaling	Coumarin(100Î¼M)@HepG2 cells	label-free		Orbitrap Lumos	[9146300.0, 0.0, 7145900.0]	Q86UE8	TLK2	Y87	Prat_202
35688186	LACDPYLLPHIRKSVSTSSPAGAAIASTSGA	SVS(ph)TSSPAGAAIASTSGASNNSSSN	0.767049	H	C	Profiling	Signaling	Caffeine(100Î¼M)@HepG2 cells	label-free		Orbitrap Lumos	[0.0, 0.0, 0.0]	Q86UE8	TLK2	S750	Prat_125
35688186	KISDYFEFAGGSAPGTSPGRSVPPVARSSPQ	ISDYFEFAGGSAPGT(ph)SPGR	0.913517	H	C	Profiling	Signaling	Caffeine(100Î¼M)@HepG2 cells	label-free	Enrichment (no details)	Orbitrap Lumos	[20919000.0, 0.0, 0.0]	Q86UE8	TLK2	T98	Prat_125
35688186	PGTSPGRSVPPVARSSPQHSLSNPLPRRVEQ	S(ph)S(ph)PQHS(ph)LSNPLPR	0.999974	H	C	Profiling	Signaling	Caffeine(100Î¼M)@HepG2 cells	label-free	Enrichment (no details)	Orbitrap Lumos	[101840000.0, 92721000.0, 120810000.0]	Q86UE8	TLK2	S111	Prat_125
35688186	PGRSVPPVARSSPQHSLSNPLPRRVEQPLYG	S(ph)S(ph)PQHS(ph)LSNPLPR	0.998671	H	C	Profiling	Signaling	Caffeine(100Î¼M)@HepG2 cells	label-free	Enrichment (no details)	Orbitrap Lumos	[35731000.0, 30621000.0, 48310000.0]	Q86UE8	TLK2	S115	Prat_125
35688186	TSQGKGTPRGHKISDYFEFAGGSAPGTSPGR	ISDY(ph)FEFAGGSAPGTS(ph)PGR	0.999437	H	C	Profiling	Signaling	Caffeine(100Î¼M)@HepG2 cells	label-free		Orbitrap Lumos	[5831100.0, 6290300.0, 8377000.0]	Q86UE8	TLK2	Y87	Prat_125
35688186	LACDPYLLPHIRKSVSTSSPAGAAIASTSGA	SVS(ph)TSSPAGAAIASTSGASNNSSSN	0.767049	H	C	Profiling	Signaling	Caffeine(1000Î¼M)@HepG2 cells	label-free		Orbitrap Lumos	[29432000.0, 0.0, 0.0]	Q86UE8	TLK2	S750	Prat_123
35688186	KISDYFEFAGGSAPGTSPGRSVPPVARSSPQ	ISDYFEFAGGSAPGT(ph)SPGR	0.913517	H	C	Profiling	Signaling	Caffeine(1000Î¼M)@HepG2 cells	label-free	Enrichment (no details)	Orbitrap Lumos	[0.0, 0.0, 0.0]	Q86UE8	TLK2	T98	Prat_123
35688186	PGTSPGRSVPPVARSSPQHSLSNPLPRRVEQ	S(ph)S(ph)PQHS(ph)LSNPLPR	0.999974	H	C	Profiling	Signaling	Caffeine(1000Î¼M)@HepG2 cells	label-free	Enrichment (no details)	Orbitrap Lumos	[130790000.0, 146200000.0, 110980000.0]	Q86UE8	TLK2	S111	Prat_123
35688186	PGRSVPPVARSSPQHSLSNPLPRRVEQPLYG	S(ph)S(ph)PQHS(ph)LSNPLPR	0.998671	H	C	Profiling	Signaling	Caffeine(1000Î¼M)@HepG2 cells	label-free	Enrichment (no details)	Orbitrap Lumos	[58021000.0, 74517000.0, 61752000.0]	Q86UE8	TLK2	S115	Prat_123
35688186	TSQGKGTPRGHKISDYFEFAGGSAPGTSPGR	ISDY(ph)FEFAGGSAPGTS(ph)PGR	0.999437	H	C	Profiling	Signaling	Caffeine(1000Î¼M)@HepG2 cells	label-free		Orbitrap Lumos	[0.0, 11130000.0, 9181400.0]	Q86UE8	TLK2	Y87	Prat_123
35688186	ISDYFEFAGGSAPGTSPGRSVPPVARSSPQH	ISDYFEFAGGSAPGTS(ph)PGR	0.982308	H	C	Profiling	Signaling	Quercetin(0.2Î¼M)@HepG2 cells	label-free	Enrichment (no details)	Orbitrap Lumos	[3636100.0, 3634700.0, 14337000.0]	Q86UE8	TLK2	S99	Prat_927
35688186	LACDPYLLPHIRKSVSTSSPAGAAIASTSGA	SVS(ph)TSSPAGAAIASTSGASNNSSSN	0.767049	H	C	Profiling	Signaling	Quercetin(10Î¼M)@HepG2 cells	label-free		Orbitrap Lumos	[0.0, 0.0, 0.0]	Q86UE8	TLK2	S750	Prat_929
35688186	KISDYFEFAGGSAPGTSPGRSVPPVARSSPQ	ISDYFEFAGGSAPGT(ph)SPGR	0.913517	H	C	Profiling	Signaling	Quercetin(10Î¼M)@HepG2 cells	label-free	Enrichment (no details)	Orbitrap Lumos	[0.0, 0.0, 39746000.0]	Q86UE8	TLK2	T98	Prat_929
35688186	ISDYFEFAGGSAPGTSPGRSVPPVARSSPQH	ISDYFEFAGGSAPGTS(ph)PGR	0.982308	H	C	Profiling	Signaling	Quercetin(10Î¼M)@HepG2 cells	label-free	Enrichment (no details)	Orbitrap Lumos	[0.0, 0.0, 0.0]	Q86UE8	TLK2	S99	Prat_929
35688186	PGTSPGRSVPPVARSSPQHSLSNPLPRRVEQ	S(ph)S(ph)PQHS(ph)LSNPLPR	0.999974	H	C	Profiling	Signaling	Quercetin(10Î¼M)@HepG2 cells	label-free	Enrichment (no details)	Orbitrap Lumos	[40304000.0, 16785000.0, 67461000.0]	Q86UE8	TLK2	S111	Prat_929
35688186	PGRSVPPVARSSPQHSLSNPLPRRVEQPLYG	S(ph)S(ph)PQHS(ph)LSNPLPR	0.998671	H	C	Profiling	Signaling	Quercetin(10Î¼M)@HepG2 cells	label-free	Enrichment (no details)	Orbitrap Lumos	[8216500.0, 9627200.0, 24026000.0]	Q86UE8	TLK2	S115	Prat_929
35688186	TSQGKGTPRGHKISDYFEFAGGSAPGTSPGR	ISDY(ph)FEFAGGSAPGTS(ph)PGR	0.999437	H	C	Profiling	Signaling	Quercetin(10Î¼M)@HepG2 cells	label-free		Orbitrap Lumos	[59769000.0, 0.0, 0.0]	Q86UE8	TLK2	Y87	Prat_929
35838755	ISDYFEFAGGSAPGTSPGRSVPPVARSSPQH	ISDYFEFAGGSAPGTS(ph)PGR	0.801974	H	C	Profiling	Renal cancer	DMSO@A498 cancer cell	SILAC	Enrichment (no details)	Mass spec( no details)	[21111000.0, 20880000.0]	Q86UE8	TLK2	S99	Prat_305
35838755	ISDYFEFAGGSAPGTSPGRSVPPVARSSPQH	ISDYFEFAGGSAPGTS(ph)PGR	0.801974	H	C	Profiling	Renal cancer	EA@A498 cell	SILAC	Enrichment (no details)	Mass spec(no details)	[21111000.0, 20880000.0]	Q86UE8	TLK2	S99	Prat_403
35947955	AGGSAPGTSPGRSVP	AGGsAPGtsPGRsVP	0.91	H	C	Profiling	Blood-cancer	MK2206@PL21 cell line F6 NN	TMT	TiO2	Q Exactive HF-X	[0.119583129882813, -0.0176968574523926, 0.183178424835205, 0.481077194213867]	Q86UE8	TLK2	T98	Prat_742
35947955	SVPPVARSSPQHSLS	sVPPVARssPQHsLs	0.93	H	C	Profiling	Blood-cancer	MK2206@PL21 cell line F6 NN	TMT	TiO2	Q Exactive HF-X	[-0.18049955368042, -3.31956148147583, -0.323538303375244, -0.488646984100342]	Q86UE8	TLK2	S110	Prat_742
35947955	AGGSAPGTSPGRSVP	AGGsAPGtsPGRsVP	0.91	H	C	Profiling	Blood-cancer	Selinexor@PL21 cell line F6 NN	TMT	TiO2	Q Exactive HF-X	[-0.179969787597656, -0.906868457794189, -0.921173572540283, -1.36152076721191]	Q86UE8	TLK2	T98	Prat_1055
35947955	SVPPVARSSPQHSLS	sVPPVARssPQHsLs	0.93	H	C	Profiling	Blood-cancer	Selinexor@PL21 cell line F6 NN	TMT	TiO2	Q Exactive HF-X	[-0.0852580070495605, 0.343220233917236, -0.00381040573120117, -0.305803775787354]	Q86UE8	TLK2	S110	Prat_1055
35947955	AGGSAPGTSPGRSVP	AGGsAPGtsPGRsVP	0.91	H	C	Profiling	Blood-cancer	Selinexor+MK2206@PL21 cell line F6 NN	TMT	TiO2	Q Exactive HF-X	[1.8175630569458, 0.110177516937256, 0.0694632530212402, 0.697694778442383]	Q86UE8	TLK2	T98	Prat_1066
35947955	SVPPVARSSPQHSLS	sVPPVARssPQHsLs	0.93	H	C	Profiling	Blood-cancer	Selinexor+MK2206@PL21 cell line F6 NN	TMT	TiO2	Q Exactive HF-X	[0.0852580070495605, 0.423351764678955, 1.52790784835815, 0.305803775787354]	Q86UE8	TLK2	S110	Prat_1066
35947955	AGGSAPGTSPGRSVP	AGGsAPGtsPGRsVP	0.91	H	C	Profiling	Blood-cancer	MK2206@PL21 cell line F1 CC	TMT	TiO2	Q Exactive HF-X	[0.556324005126953, 0.503046035766602, 0.396742343902588, 0.358840942382813]	Q86UE8	TLK2	T98	Prat_737
35947955	SVPPVARSSPQHSLS	sVPPVARssPQHsLs	0.93	H	C	Profiling	Blood-cancer	MK2206@PL21 cell line F1 CC	TMT	TiO2	Q Exactive HF-X	[0.161269187927246, 0.426358699798584, 0.293431758880615, -0.00645637512207031]	Q86UE8	TLK2	S110	Prat_737
35947955	AGGSAPGTSPGRSVP	AGGsAPGtsPGRsVP	0.91	H	C	Profiling	Blood-cancer	Selinexor+MK2206@PL21 cell line F1 CC	TMT	TiO2	Q Exactive HF-X	[-0.213890075683594, -0.188179016113281, -0.0214085578918457, -0.576328277587891]	Q86UE8	TLK2	T98	Prat_1061
35947955	SVPPVARSSPQHSLS	sVPPVARssPQHsLs	0.93	H	C	Profiling	Blood-cancer	Selinexor+MK2206@PL21 cell line F1 CC	TMT	TiO2	Q Exactive HF-X	[0.116129875183105, 0.15748929977417, 0.0897173881530762, 0.00645637512207031]	Q86UE8	TLK2	S110	Prat_1061
35947955	AGGSAPGTSPGRSVP	AGGsAPGtsPGRsVP	0.91	H	C	Profiling	Blood-cancer	Selinexor@PL21 cell line F1 CC	TMT	TiO2	Q Exactive HF-X	[-0.559221267700195, -0.526166915893555, -0.820931911468506, -0.282352447509766]	Q86UE8	TLK2	T98	Prat_1050
35947955	SVPPVARSSPQHSLS	sVPPVARssPQHsLs	0.93	H	C	Profiling	Blood-cancer	Selinexor@PL21 cell line F1 CC	TMT	TiO2	Q Exactive HF-X	[-0.116129875183105, -0.378535747528076, -0.308966159820557, 0.0176172256469727]	Q86UE8	TLK2	S110	Prat_1050
35947955	AGGSAPGTSPGRSVP	AGGsAPGtsPGRsVP	0.91	H	C	Profiling	Blood-cancer	MK2206@PL21 cell line F4 MBO	TMT	TiO2	Q Exactive HF-X	[0.307372093200684, 0.391508102416992, 0.545917510986328, 0.259289741516113]	Q86UE8	TLK2	T98	Prat_740
35947955	SVPPVARSSPQHSLS	sVPPVARssPQHsLs	0.93	H	C	Profiling	Blood-cancer	MK2206@PL21 cell line F4 MBO	TMT	TiO2	Q Exactive HF-X	[-0.818484306335449, -0.360787391662598, 0.456718444824219, -0.254842758178711]	Q86UE8	TLK2	S110	Prat_740
35947955	AGGSAPGTSPGRSVP	AGGsAPGtsPGRsVP	0.91	H	C	Profiling	Blood-cancer	MK2206@PL21 cell line F2 CC	TMT	TiO2	Q Exactive HF-X	[0.307372093200684, 0.391508102416992, 0.545917510986328, 0.259289741516113]	Q86UE8	TLK2	T98	Prat_738
35947955	SVPPVARSSPQHSLS	sVPPVARssPQHsLs	0.93	H	C	Profiling	Blood-cancer	MK2206@PL21 cell line F2 CC	TMT	TiO2	Q Exactive HF-X	[-0.818484306335449, -0.360787391662598, 0.456718444824219, -0.254842758178711]	Q86UE8	TLK2	S110	Prat_738
35947955	AGGSAPGTSPGRSVP	AGGsAPGtsPGRsVP	0.91	H	C	Profiling	Blood-cancer	MK2206@PL21 cell line F3 MBO	TMT	TiO2	Q Exactive HF-X	[0.383091449737549, 0.95120096206665, 1.80877876281738, 0.19371223449707]	Q86UE8	TLK2	T98	Prat_739
35947955	AGGSAPGTSPGRSVP	AGGsAPGtsPGRsVP	0.91	H	C	Profiling	Blood-cancer	MK2206@PL21 cell line F5 NN	TMT	TiO2	Q Exactive HF-X	[0.587748527526855, -0.133903980255127, 0.453356742858887, -0.745627880096436]	Q86UE8	TLK2	T98	Prat_741
35947955	AGGSAPGTSPGRSVP	AGGsAPGtsPGRsVP	0.91	H	C	Profiling	Blood-cancer	Selinexor+MK2206@PL21 cell line F4 MBO	TMT	TiO2	Q Exactive HF-X	[-0.0952425003051758, -0.0835990905761719, -0.142398834228516, -0.00347805023193359]	Q86UE8	TLK2	T98	Prat_1064
35947955	SVPPVARSSPQHSLS	sVPPVARssPQHsLs	0.93	H	C	Profiling	Blood-cancer	Selinexor+MK2206@PL21 cell line F4 MBO	TMT	TiO2	Q Exactive HF-X	[0.513225555419922, 0.360787391662598, -0.0245914459228516, 0.671302795410156]	Q86UE8	TLK2	S110	Prat_1064
35947955	AGGSAPGTSPGRSVP	AGGsAPGtsPGRsVP	0.91	H	C	Profiling	Blood-cancer	Selinexor+MK2206@PL21 cell line F2 CC	TMT	TiO2	Q Exactive HF-X	[-0.0952425003051758, -0.0835990905761719, -0.142398834228516, -0.00347805023193359]	Q86UE8	TLK2	T98	Prat_1062
35947955	SVPPVARSSPQHSLS	sVPPVARssPQHsLs	0.93	H	C	Profiling	Blood-cancer	Selinexor+MK2206@PL21 cell line F2 CC	TMT	TiO2	Q Exactive HF-X	[0.513225555419922, 0.360787391662598, -0.0245914459228516, 0.671302795410156]	Q86UE8	TLK2	S110	Prat_1062
35947955	AGGSAPGTSPGRSVP	AGGsAPGtsPGRsVP	0.91	H	C	Profiling	Blood-cancer	Selinexor+MK2206@PL21 cell line F3 MBO	TMT	TiO2	Q Exactive HF-X	[-0.860788822174072, -1.30981969833374, -0.525203704833984, -0.375820159912109]	Q86UE8	TLK2	T98	Prat_1063
35947955	AGGSAPGTSPGRSVP	AGGsAPGtsPGRsVP	0.91	H	C	Profiling	Blood-cancer	Selinexor+MK2206@PL21 cell line F5 NN	TMT	TiO2	Q Exactive HF-X	[-0.769354820251465, 0.133903980255127, 1.02548694610596, 0.666054248809814]	Q86UE8	TLK2	T98	Prat_1065
35947955	AGGSAPGTSPGRSVP	AGGsAPGtsPGRsVP	0.91	H	C	Profiling	Blood-cancer	Selinexor@PL21 cell line F4 MBO	TMT	TiO2	Q Exactive HF-X	[-0.179928779602051, -0.276760101318359, -0.346887588500977, -0.218039512634277]	Q86UE8	TLK2	T98	Prat_1053
35947955	SVPPVARSSPQHSLS	sVPPVARssPQHsLs	0.93	H	C	Profiling	Blood-cancer	Selinexor@PL21 cell line F4 MBO	TMT	TiO2	Q Exactive HF-X	[0.263246536254883, 0.61209774017334, -0.343001365661621, 0.254842758178711]	Q86UE8	TLK2	S110	Prat_1053
35947955	AGGSAPGTSPGRSVP	AGGsAPGtsPGRsVP	0.91	H	C	Profiling	Blood-cancer	Selinexor@PL21 cell line F2 CC	TMT	TiO2	Q Exactive HF-X	[-0.179928779602051, -0.276760101318359, -0.346887588500977, -0.218039512634277]	Q86UE8	TLK2	T98	Prat_1051
35947955	SVPPVARSSPQHSLS	sVPPVARssPQHsLs	0.93	H	C	Profiling	Blood-cancer	Selinexor@PL21 cell line F2 CC	TMT	TiO2	Q Exactive HF-X	[0.263246536254883, 0.61209774017334, -0.343001365661621, 0.254842758178711]	Q86UE8	TLK2	S110	Prat_1051
35947955	AGGSAPGTSPGRSVP	AGGsAPGtsPGRsVP	0.91	H	C	Profiling	Blood-cancer	Selinexor@PL21 cell line F3 MBO	TMT	TiO2	Q Exactive HF-X	[-0.383091449737549, -0.686999797821045, -0.410152435302734, -0.19371223449707]	Q86UE8	TLK2	T98	Prat_1052
35947955	AGGSAPGTSPGRSVP	AGGsAPGtsPGRsVP	0.91	H	C	Profiling	Blood-cancer	DMSO@PL21 cell line F4 MBO	TMT	TiO2	Q Exactive HF-X	[0.0952425003051758, 0.0835990905761719, 0.142398834228516, 0.00347805023193359]	Q86UE8	TLK2	T98	Prat_367
35947955	SVPPVARSSPQHSLS	sVPPVARssPQHsLs	0.93	H	C	Profiling	Blood-cancer	DMSO@PL21 cell line F4 MBO	TMT	TiO2	Q Exactive HF-X	[-0.263246536254883, -0.683313369750977, 0.0245914459228516, -0.461180686950684]	Q86UE8	TLK2	S110	Prat_367
35947955	AGGSAPGTSPGRSVP	AGGsAPGtsPGRsVP	0.91	H	C	Profiling	Blood-cancer	DMSO@PL21 cell line F6 NN	TMT	TiO2	Q Exactive HF-X	[-0.119583129882813, 0.0176968574523926, -0.0694632530212402, -0.481077194213867]	Q86UE8	TLK2	T98	Prat_369
35947955	SVPPVARSSPQHSLS	sVPPVARssPQHsLs	0.93	H	C	Profiling	Blood-cancer	DMSO@PL21 cell line F6 NN	TMT	TiO2	Q Exactive HF-X	[1.04441118240356, -0.343220233917236, 0.00381040573120117, 0.830325603485107]	Q86UE8	TLK2	S110	Prat_369
35947955	SVPPVARSSPQHSLS	sVPPVARssPQHsLs	0.93	H	C	Profiling	Blood-cancer	DMSO@MV4-11 cell line F1 CC	TMT	TiO2	Q Exactive HF-X	[-0.544598579406738, -0.0429182052612305, -0.0590314865112305, 0.137969970703125]	Q86UE8	TLK2	S110	Prat_352
35947955	AGGSAPGTSPGRSVP	AGGsAPGtsPGRsVP	0.91	H	C	Profiling	Blood-cancer	DMSO@PL21 cell line F1 CC	TMT	TiO2	Q Exactive HF-X	[0.213890075683594, 0.188179016113281, 0.0214085578918457, 0.282352447509766]	Q86UE8	TLK2	T98	Prat_364
35947955	SVPPVARSSPQHSLS	sVPPVARssPQHsLs	0.93	H	C	Profiling	Blood-cancer	DMSO@PL21 cell line F1 CC	TMT	TiO2	Q Exactive HF-X	[-0.178091049194336, -0.15748929977417, -0.0897173881530762, -0.0881814956665039]	Q86UE8	TLK2	S110	Prat_364
35947955	AGGSAPGTSPGRSVP	AGGsAPGtsPGRsVP	0.91	H	C	Profiling	Blood-cancer	DMSO@PL21 cell line F2 CC	TMT	TiO2	Q Exactive HF-X	[0.0952425003051758, 0.0835990905761719, 0.142398834228516, 0.00347805023193359]	Q86UE8	TLK2	T98	Prat_365
35947955	SVPPVARSSPQHSLS	sVPPVARssPQHsLs	0.93	H	C	Profiling	Blood-cancer	DMSO@PL21 cell line F2 CC	TMT	TiO2	Q Exactive HF-X	[-0.263246536254883, -0.683313369750977, 0.0245914459228516, -0.461180686950684]	Q86UE8	TLK2	S110	Prat_365
35947955	AGGSAPGTSPGRSVP	AGGsAPGtsPGRsVP	0.91	H	C	Profiling	Blood-cancer	DMSO@PL21 cell line F5 NN	TMT	TiO2	Q Exactive HF-X	[0.241885185241699, 0.468275547027588, -0.453356742858887, 1.29545259475708]	Q86UE8	TLK2	T98	Prat_368
35947955	AGGSAPGTSPGRSVP	AGGsAPGtsPGRsVP	0.91	H	C	Profiling	Blood-cancer	DMSO@PL21 cell line F3 MBO	TMT	TiO2	Q Exactive HF-X	[1.00219869613647, 0.686999797821045, 0.410152435302734, 1.00960254669189]	Q86UE8	TLK2	T98	Prat_366
35947955	AGGSAPGTSPGRSVP	AGGsAPGtsPGRsVP	0.91	H	C	Profiling	Blood-cancer	Selinexor@PL21 cell line F5 NN	TMT	TiO2	Q Exactive HF-X	[-0.241885185241699, -1.50530195236206, -1.09326839447021, -0.666054248809814]	Q86UE8	TLK2	T98	Prat_1054
35947955	SVPPVARSSPQHSLS	sVPPVARssPQHsLs	0.93	H	C	Profiling	Blood-cancer	MK2206@MV4-11 cell line F1 CC	TMT	TiO2	Q Exactive HF-X	[0.411521911621094, 0.0617208480834961, 0.0590314865112305, 0.609235763549805]	Q86UE8	TLK2	S110	Prat_732
35947955	SVPPVARSSPQHSLS	sVPPVARssPQHsLs	0.93	H	C	Profiling	Blood-cancer	MK2206@MV4-11 cell line F2 CC	TMT	TiO2	Q Exactive HF-X	[-0.00304412841796875, -0.0816841125488281, 0.27414608001709, 0.439014434814453]	Q86UE8	TLK2	S110	Prat_733
35947955	SVPPVARSSPQHSLS	sVPPVARssPQHsLs	0.93	H	C	Profiling	Blood-cancer	Selinexor@MV4-11 cell line F1 CC	TMT	TiO2	Q Exactive HF-X	[-0.411521911621094, -0.643346786499023, -0.929800033569336, -0.225985527038574]	Q86UE8	TLK2	S110	Prat_1046
35947955	SVPPVARSSPQHSLS	sVPPVARssPQHsLs	0.93	H	C	Profiling	Blood-cancer	Selinexor+MK2206@MV4-11 cell line F1 CC	TMT	TiO2	Q Exactive HF-X	[0.683807373046875, 0.0429182052612305, 0.300984382629395, -0.137969970703125]	Q86UE8	TLK2	S110	Prat_1056
35947955	SVPPVARSSPQHSLS	sVPPVARssPQHsLs	0.93	H	C	Profiling	Blood-cancer	Selinexor+MK2206@MV4-11 cell line F2 CC	TMT	TiO2	Q Exactive HF-X	[0.391426086425781, 0.338413238525391, -0.0771703720092773, -0.159137725830078]	Q86UE8	TLK2	S110	Prat_1057
35947955	SVPPVARSSPQHSLS	sVPPVARssPQHsLs	0.93	H	C	Profiling	Blood-cancer	Selinexor@MV4-11 cell line F2 CC	TMT	TiO2	Q Exactive HF-X	[0.00304412841796875, 0.0816841125488281, -0.112317085266113, -0.0598659515380859]	Q86UE8	TLK2	S110	Prat_1047
35947955	SVPPVARSSPQHSLS	sVPPVARssPQHsLs	0.93	H	C	Profiling	Blood-cancer	DMSO@MV4-11 cell line F2 CC	TMT	TiO2	Q Exactive HF-X	[-0.302165985107422, -0.0935287475585938, 0.0771703720092773, 0.0598659515380859]	Q86UE8	TLK2	S110	Prat_353
36060052	PRGHKISDYFEFAGGSAPGTSPGRSVPPVAR		0.996694	H	C	Profiling	PPM1D inhibition	Eto@U2OS cells	SILAC	TiO2	Q Exactive Plus	['Present']	Q86UE8	TLK2	S94	Prat_450
36060052	PRGHKISDYFEFAGGSAPGTSPGRSVPPVAR		0.996694	H	C	Profiling	PPM1D inhibition	Eto+PPM1Di@U2OS cells	SILAC	TiO2	Q Exactive Plus	['Present']	Q86UE8	TLK2	S94	Prat_452
36060052	PRGHKISDYFEFAGGSAPGTSPGRSVPPVAR		0.996694	H	C	Profiling	PPM1D inhibition	DMSO@U2OS cells_36060052	SILAC	TiO2	Q Exactive Plus	['Present']	Q86UE8	TLK2	S94	dup_3799
36477497		SS(ph)PQHSLSNPLPR	0.93012	H	C	Profiling	Salmonella infection	WT+Salmonella@HeLa cells	Label-free	Enrichment (no details)	Orbitrap	[]	Q86UE8	TLK2	S111	Prat_1387
36477497		SS(ph)PQHSLSNPLPR	0.93012	H	C	Profiling	Salmonella infection	ipaJ+Salmonella@HeLa cells	Label-free	Enrichment (no details)	Orbitrap	[]	Q86UE8	TLK2	S111	Prat_627
36483536		KSVSTSSPAGAAIASTSGASNNSSS(ph)N	0.975912	H	C	Profiling	ACKR2 signaling	ACKR2 induced short-term activity	SILAC	TiO2	LTQ Orbitrap Velos	['Present']	Q86UE8	TLK2	S771	Prat_37
21949786	GSAPGTSPGRSVP	ISDYFEFAGGSAPGTS(ph)PGR	0.894345	H	C	Profiling	Inflammation	CXCL12(HS)@CEM cell line	SILAC	IMAC	hybrid LTQ Orbitrap	[0]	Q86UE8-1	TLK2	S99	Prat_226
21949786	GSAPGTSPGRSVP	ISDYFEFAGGSAPGTS(ph)PGR	0.894345	H	C	Profiling	Inflammation	Untreated(HS)@CEM cell line	SILAC	IMAC	hybrid LTQ Orbitrap	[0]	Q86UE8-1	TLK2	S99	Prat_1315
21949786	GSAPGTSPGRSVP	ISDYFEFAGGSAPGTS(ph)PGR	0.894345	H	C	Profiling	Inflammation	CXCL12(LS1)@CEM cell line	SILAC	IMAC	hybrid LTQ Orbitrap	[283340, 0]	Q86UE8-1	TLK2	S99	Prat_227
21949786	GSAPGTSPGRSVP	ISDYFEFAGGSAPGTS(ph)PGR	0.894345	H	C	Profiling	Inflammation	CXCL12(LS2)@CEM cell line	SILAC	IMAC	hybrid LTQ Orbitrap	[0]	Q86UE8-1	TLK2	S99	Prat_228
25159151	SKGPLNSESSNQSLCSVGSLSDKEVETPEKK		0.999958	H	C	Profiling	Cancer	Nocodazole(pY)@Hela cell line	label-free	pY	Q Exactive	[0.0, 0.0, 0.0, 0.0]	Q86UE8-2	TLK2	S41	Prat_797
25159151	VGVSKGPLNSESSNQSLCSVGSLSDKEVETP		0.997781	H	C	Profiling	Cancer	Nocodazole(pY)@Hela cell line	label-free	pY	Q Exactive	[0.0, 0.0, 0.0, 0.0]	Q86UE8-2	TLK2	S38	Prat_797
25159151	RSVPPVARSSPQHSLSNPLPRRVEQPLYGLD		0.999987	H	C	Profiling	Cancer	Nocodazole(pY)@Hela cell line	label-free	pY	Q Exactive	[0.0, 0.0, 0.0, 0.0]	Q86UE8-2	TLK2	S117	Prat_797
25159151	SKGPLNSESSNQSLCSVGSLSDKEVETPEKK		0.999958	H	C	Profiling	Cancer	Pervanadate@Hela cell line_25159151	label-free	pY	Q Exactive	[0.0, 0.0, 0.0, 0.0]	Q86UE8-2	TLK2	S41	Prat_845
25159151	VGVSKGPLNSESSNQSLCSVGSLSDKEVETP		0.997781	H	C	Profiling	Cancer	Pervanadate@Hela cell line_25159151	label-free	pY	Q Exactive	[0.0, 0.0, 0.0, 0.0]	Q86UE8-2	TLK2	S38	Prat_845
25159151	RSVPPVARSSPQHSLSNPLPRRVEQPLYGLD		0.999987	H	C	Profiling	Cancer	Pervanadate@Hela cell line_25159151	label-free	pY	Q Exactive	[0.0, 0.0, 0.0, 0.0]	Q86UE8-2	TLK2	S117	Prat_845
25159151	SKGPLNSESSNQSLCSVGSLSDKEVETPEKK		0.999958	H	C	Profiling	Cancer	EGF(15min)@HeLa cell line	label-free	TiO2	Q Exactive mass spectrometer	[641380000, 655500000, 749990000, 2789500000, 'Yes', 'Yes']	Q86UE8-2	TLK2	S41	Prat_412
25159151	VGVSKGPLNSESSNQSLCSVGSLSDKEVETP		0.997781	H	C	Profiling	Cancer	EGF(15min)@HeLa cell line	label-free	TiO2	Q Exactive mass spectrometer	[136640000, 84147000, 94421000, 1106150000, 'Yes', 'Yes']	Q86UE8-2	TLK2	S38	Prat_412
25159151	RSVPPVARSSPQHSLSNPLPRRVEQPLYGLD		0.999987	H	C	Profiling	Cancer	EGF(15min)@HeLa cell line	label-free	TiO2	Q Exactive mass spectrometer	[36543000, 54970000, 14602000, 27085000, 'Yes', 'Yes']	Q86UE8-2	TLK2	S117	Prat_412
25159151	SKGPLNSESSNQSLCSVGSLSDKEVETPEKK		0.999958	H	C	Profiling	Cancer	EGF(5min)@HeLa cell line	label-free	pY	Q Exactive	[7199200000.0, 0.0, 0.0, 0.0]	Q86UE8-2	TLK2	S41	Prat_414
25159151	VGVSKGPLNSESSNQSLCSVGSLSDKEVETP		0.997781	H	C	Profiling	Cancer	EGF(5min)@HeLa cell line	label-free	pY	Q Exactive	[2216100000.0, 0.0, 0.0, 0.0]	Q86UE8-2	TLK2	S38	Prat_414
25159151	RSVPPVARSSPQHSLSNPLPRRVEQPLYGLD		0.999987	H	C	Profiling	Cancer	EGF(5min)@HeLa cell line	label-free	pY	Q Exactive	[938230000.0, 0.0, 0.0, 0.0]	Q86UE8-2	TLK2	S117	Prat_414
25159151	SKGPLNSESSNQSLCSVGSLSDKEVETPEKK		0.999958	H	C	Profiling	Cancer	Nocodazole(TiO2)@Hela cell line	label-free	TiO2	Q Exactive mass spectrometer	[110670000, 0, 0, 169050000, 'Yes', 'Yes']	Q86UE8-2	TLK2	S41	Prat_798
25159151	VGVSKGPLNSESSNQSLCSVGSLSDKEVETP		0.997781	H	C	Profiling	Cancer	Nocodazole(TiO2)@Hela cell line	label-free	TiO2	Q Exactive mass spectrometer	[4647000, 0, 0, 59959000, 'Yes', 'Yes']	Q86UE8-2	TLK2	S38	Prat_798
25159151	RSVPPVARSSPQHSLSNPLPRRVEQPLYGLD		0.999987	H	C	Profiling	Cancer	Nocodazole(TiO2)@Hela cell line	label-free	TiO2	Q Exactive mass spectrometer	[12674000, 40636000, 35178000, 33869000, 'Yes', 'Yes']	Q86UE8-2	TLK2	S117	Prat_798
25159151	SKGPLNSESSNQSLCSVGSLSDKEVETPEKK		0.999958	H	C	Profiling	Cancer	Untreated@HeLa cell line	label-free	TiO2	Q Exactive mass spectrometer	[45154000, 37282600, 0, 10531000, 184433000, 50837000]	Q86UE8-2	TLK2	S41	Prat_1327
25159151	SKGPLNSESSNQSLCSVGSLSDKEVETPEKK		0.999958	H	C	Profiling	Cancer	Untreated@HeLa cell line	label-free	pY	Q Exactive	[0.0, 0.0, 0.0]	Q86UE8-2	TLK2	S41	Prat_1327
25159151	VGVSKGPLNSESSNQSLCSVGSLSDKEVETP		0.997781	H	C	Profiling	Cancer	Untreated@HeLa cell line	label-free	TiO2	Q Exactive mass spectrometer	[51246000, 68271000, 0, 42519000, 62902000, 0]	Q86UE8-2	TLK2	S38	Prat_1327
25159151	RSVPPVARSSPQHSLSNPLPRRVEQPLYGLD		0.999987	H	C	Profiling	Cancer	Untreated@HeLa cell line	label-free	TiO2	Q Exactive mass spectrometer	[55025000, 92997000, 49187000, 17665000, 59077000, 75624000]	Q86UE8-2	TLK2	S117	Prat_1327
25159151	VGVSKGPLNSESSNQSLCSVGSLSDKEVETP		0.997781	H	C	Profiling	Cancer	Untreated@HeLa cell line	label-free	pY	Q Exactive	[0.0, 0.0, 0.0]	Q86UE8-2	TLK2	S38	Prat_1327
25159151	RSVPPVARSSPQHSLSNPLPRRVEQPLYGLD		0.999987	H	C	Profiling	Cancer	Untreated@HeLa cell line	label-free	pY	Q Exactive	[0.0, 0.0, 0.0]	Q86UE8-2	TLK2	S117	Prat_1327
25849741	FTGVGVSKGPLNSESSNQSLCSVGSLSDKEV		0.998935	H	C	Profiling	Breast cancer	IKKb(K44M)+TNF-alpha@MCF7 cells	SILAC	TiO2	Q Exactive	['Present', 'Present', 'Present', 'Present']	Q86UE8-2	TLK2	S35	Prat_610
25849741	PGRSVPPVARSSPQHSLSNPLPRRVEQPLYG		0.999922	H	C	Profiling	Breast cancer	IKKb(K44M)+TNF-alpha@MCF7 cells	SILAC	TiO2	Q Exactive	['Present', 'Present', 'Present', 'Present']	Q86UE8-2	TLK2	S115	Prat_610
25849741	PRGHKISDYFEFAGGSAPGTSPGRSVPPVAR		0.981941	H	C	Profiling	Breast cancer	IKKb(K44M)+TNF-alpha@MCF7 cells	SILAC	TiO2	Q Exactive	['Present', 'Present', 'Present', 'Present']	Q86UE8-2	TLK2	S94	Prat_610
25849741	VGVSKGPLNSESSNQSLCSVGSLSDKEVETP		0.9998	H	C	Profiling	Breast cancer	IKKb(K44M)+TNF-alpha@MCF7 cells	SILAC	TiO2	Q Exactive	['Present', 'Present', 'Present', 'Present']	Q86UE8-2	TLK2	S38	Prat_610
25849741	ISDYFEFAGGSAPGTSPGRSVPPVARSSPQH		0.893917	H	C	Profiling	Breast cancer	IKKb(K44M)+TNF-alpha@MCF7 cells	SILAC	TiO2	Q Exactive	['Present', 'Present', 'Present', 'Present']	Q86UE8-2	TLK2	S99	Prat_610
25849741	FTGVGVSKGPLNSESSNQSLCSVGSLSDKEV		0.998935	H	C	Profiling	Breast cancer	TNF-alpha@MCF7 cells	SILAC	TiO2	Q Exactive	['Present', 'Present', 'Present', 'Present']	Q86UE8-2	TLK2	S35	Prat_1211
25849741	PGRSVPPVARSSPQHSLSNPLPRRVEQPLYG		0.999922	H	C	Profiling	Breast cancer	TNF-alpha@MCF7 cells	SILAC	TiO2	Q Exactive	['Present', 'Present', 'Present', 'Present']	Q86UE8-2	TLK2	S115	Prat_1211
25849741	PRGHKISDYFEFAGGSAPGTSPGRSVPPVAR		0.981941	H	C	Profiling	Breast cancer	TNF-alpha@MCF7 cells	SILAC	TiO2	Q Exactive	['Present', 'Present', 'Present', 'Present']	Q86UE8-2	TLK2	S94	Prat_1211
25849741	VGVSKGPLNSESSNQSLCSVGSLSDKEVETP		0.9998	H	C	Profiling	Breast cancer	TNF-alpha@MCF7 cells	SILAC	TiO2	Q Exactive	['Present', 'Present', 'Present', 'Present']	Q86UE8-2	TLK2	S38	Prat_1211
25849741	ISDYFEFAGGSAPGTSPGRSVPPVARSSPQH		0.893917	H	C	Profiling	Breast cancer	TNF-alpha@MCF7 cells	SILAC	TiO2	Q Exactive	['Present', 'Present', 'Present', 'Present']	Q86UE8-2	TLK2	S99	Prat_1211
25849741	FTGVGVSKGPLNSESSNQSLCSVGSLSDKEV		0.998935	H	C	Profiling	Breast cancer	TNF-alpha+SC-514 IKK@MCF7 cells	SILAC	TiO2	Q Exactive	['Present', 'Present', 'Present', 'Present']	Q86UE8-2	TLK2	S35	Prat_1213
25849741	PGRSVPPVARSSPQHSLSNPLPRRVEQPLYG		0.999922	H	C	Profiling	Breast cancer	TNF-alpha+SC-514 IKK@MCF7 cells	SILAC	TiO2	Q Exactive	['Present', 'Present', 'Present', 'Present']	Q86UE8-2	TLK2	S115	Prat_1213
25849741	PRGHKISDYFEFAGGSAPGTSPGRSVPPVAR		0.981941	H	C	Profiling	Breast cancer	TNF-alpha+SC-514 IKK@MCF7 cells	SILAC	TiO2	Q Exactive	['Present', 'Present', 'Present', 'Present']	Q86UE8-2	TLK2	S94	Prat_1213
25849741	VGVSKGPLNSESSNQSLCSVGSLSDKEVETP		0.9998	H	C	Profiling	Breast cancer	TNF-alpha+SC-514 IKK@MCF7 cells	SILAC	TiO2	Q Exactive	['Present', 'Present', 'Present', 'Present']	Q86UE8-2	TLK2	S38	Prat_1213
25849741	ISDYFEFAGGSAPGTSPGRSVPPVARSSPQH		0.893917	H	C	Profiling	Breast cancer	TNF-alpha+SC-514 IKK@MCF7 cells	SILAC	TiO2	Q Exactive	['Present', 'Present', 'Present', 'Present']	Q86UE8-2	TLK2	S99	Prat_1213
25849741	FTGVGVSKGPLNSESSNQSLCSVGSLSDKEV		0.998935	H	C	Profiling	Breast cancer	TNF-alpha+IKKb@MCF7 cells	SILAC	TiO2	Q Exactive	['Present', 'Present', 'Present', 'Present']	Q86UE8-2	TLK2	S35	Prat_1212
25849741	PGRSVPPVARSSPQHSLSNPLPRRVEQPLYG		0.999922	H	C	Profiling	Breast cancer	TNF-alpha+IKKb@MCF7 cells	SILAC	TiO2	Q Exactive	['Present', 'Present', 'Present', 'Present']	Q86UE8-2	TLK2	S115	Prat_1212
25849741	PRGHKISDYFEFAGGSAPGTSPGRSVPPVAR		0.981941	H	C	Profiling	Breast cancer	TNF-alpha+IKKb@MCF7 cells	SILAC	TiO2	Q Exactive	['Present', 'Present', 'Present', 'Present']	Q86UE8-2	TLK2	S94	Prat_1212
25849741	VGVSKGPLNSESSNQSLCSVGSLSDKEVETP		0.9998	H	C	Profiling	Breast cancer	TNF-alpha+IKKb@MCF7 cells	SILAC	TiO2	Q Exactive	['Present', 'Present', 'Present', 'Present']	Q86UE8-2	TLK2	S38	Prat_1212
25849741	ISDYFEFAGGSAPGTSPGRSVPPVARSSPQH		0.893917	H	C	Profiling	Breast cancer	TNF-alpha+IKKb@MCF7 cells	SILAC	TiO2	Q Exactive	['Present', 'Present', 'Present', 'Present']	Q86UE8-2	TLK2	S99	Prat_1212
26572502	GSAPGTSPGRSVP	ISDYFEFAGGSAPGTS(ph)PGR	0.960262	H	C	Profiling	Cancer	VE-821+Hydroxyurea@U2OS cells	SILAC	TiO2	Q-Exactive Plus	['Present', 'Present ', 'Present ', 'Present ', 'Present ', 'Present ']	Q86UE8-2	TLK2	S99	Prat_1358
26572502	GSAPGTSPGRSVP	ISDYFEFAGGSAPGTS(ph)PGR	0.960262	H	C	Profiling	Cancer	DMSO@U2OS cells_26572502	SILAC	TiO2	Q-Exactive Plus	['Present', 'Present ', 'Present ', 'Present ', 'Present ', 'Present ']	Q86UE8-2	TLK2	S99	dup_377
26572502	GSAPGTSPGRSVP	ISDYFEFAGGSAPGTS(ph)PGR	0.960262	H	C	Profiling	Cancer	Hydroxyurea@U2OS cells	SILAC	TiO2	Q-Exactive Plus	['Present', 'Present ', 'Present ', 'Present ', 'Present ', 'Present ']	Q86UE8-2	TLK2	S99	Prat_561
27050516	EARFTGVGVSKGPLNSESSNQSLCSVGSLSD	GPLNS(ph)ESSNQSLCSVGSLSDK	0.882967	H	C	Profiling	Inflammation	Cortistatin A@HCT116 cells	SILAC	TiO2	Orbitrap LTQ	[4554700]	Q86UE8-2	TLK2	S32	Prat_195
27050516	NSESSNQSLCSVGSLSDKEVETPEKKQNDQR	_GPLNSESSNQSLCSVGSLS(ph)DKEVETPEK_	0.999602	H	C	Profiling	Inflammation	Cortistatin A@HCT116 cells	SILAC	TiO2	Orbitrap LTQ	[62673000]	Q86UE8-2	TLK2	S46	Prat_195
27050516	EARFTGVGVSKGPLNSESSNQSLCSVGSLSD	GPLNS(ph)ESSNQSLCSVGSLSDK	0.882967	H	C	Profiling	Inflammation	DMSO@HCT116 cells_27050516	SILAC	TiO2	Orbitrap LTQ	[4554700]	Q86UE8-2	TLK2	S32	Prat_331
27050516	NSESSNQSLCSVGSLSDKEVETPEKKQNDQR	_GPLNSESSNQSLCSVGSLS(ph)DKEVETPEK_	0.999602	H	C	Profiling	Inflammation	DMSO@HCT116 cells_27050516	SILAC	TiO2	Orbitrap LTQ	[62673000]	Q86UE8-2	TLK2	S46	Prat_331
27732954	FTGVGVSKGPLNSESSNQSLCSVGSLSDKEV	_GPLNSESS(ph)NQS(ph)LCS(ph)VGS(ph)LSDK_	0.91207	H	C	Profiling	Inhibition	Crizotinib@NB1643 cell-line	SILAC	IMAC	LTQ-Orbitrap Elite	[15838950, 1712350]	Q86UE8-2	TLK2	S35	Prat_210
27732954	VGVSKGPLNSESSNQSLCSVGSLSDKEVETP	_GPLNSESS(ph)NQS(ph)LCS(ph)VGS(ph)LSDK_	0.999587	H	C	Profiling	Inhibition	Crizotinib@NB1643 cell-line	SILAC	IMAC	LTQ-Orbitrap Elite	[29921850, 25193050]	Q86UE8-2	TLK2	S38	Prat_210
27732954	PLNSESSNQSLCSVGSLSDKEVETPEKKQND	_GPLNSESS(ph)NQS(ph)LCS(ph)VGS(ph)LSDK_	0.814673	H	C	Profiling	Inhibition	Crizotinib@NB1643 cell-line	SILAC	IMAC	LTQ-Orbitrap Elite	[2506770, 1712350]	Q86UE8-2	TLK2	S44	Prat_210
27732954	NDQRNRKRKAEPYETSQGKGTPRGHKISDYF	_KAEPYETS(ph)QGK_	0.996207	H	C	Profiling	Inhibition	Crizotinib@SHSY5Y cell-line	SILAC	IMAC	LTQ-Orbitrap Elite	[23319000, 22845000]	Q86UE8-2	TLK2	S73	Prat_211
27732954	PGTSPGRSVPPVARSSPQHSLSNPLPRRVEQ	_SS(ph)PQHS(ph)LS(ph)NPLPR_	0.811917	H	C	Profiling	Inhibition	Crizotinib@SHSY5Y cell-line	SILAC	IMAC	LTQ-Orbitrap Elite	[67990000, 44218000]	Q86UE8-2	TLK2	S111	Prat_211
27732954	FTGVGVSKGPLNSESSNQSLCSVGSLSDKEV	_GPLNSESS(ph)NQS(ph)LCS(ph)VGS(ph)LSDK_	0.91207	H	C	Profiling	Inhibition	DMSO@NB1643 cell-line	SILAC	IMAC	LTQ-Orbitrap Elite	[11292000, 964110]	Q86UE8-2	TLK2	S35	Prat_360
27732954	VGVSKGPLNSESSNQSLCSVGSLSDKEVETP	_GPLNSESS(ph)NQS(ph)LCS(ph)VGS(ph)LSDK_	0.999587	H	C	Profiling	Inhibition	DMSO@NB1643 cell-line	SILAC	IMAC	LTQ-Orbitrap Elite	[21573000, 19436000]	Q86UE8-2	TLK2	S38	Prat_360
27732954	PLNSESSNQSLCSVGSLSDKEVETPEKKQND	_GPLNSESS(ph)NQS(ph)LCS(ph)VGS(ph)LSDK_	0.814673	H	C	Profiling	Inhibition	DMSO@NB1643 cell-line	SILAC	IMAC	LTQ-Orbitrap Elite	[1320400, 964110]	Q86UE8-2	TLK2	S44	Prat_360
27732954	NDQRNRKRKAEPYETSQGKGTPRGHKISDYF	_KAEPYETS(ph)QGK_	0.996207	H	C	Profiling	Inhibition	DMSO@SHSY5Y cell-line	SILAC	IMAC	LTQ-Orbitrap Elite	[11600050, 15812500]	Q86UE8-2	TLK2	S73	Prat_371
27732954	PGTSPGRSVPPVARSSPQHSLSNPLPRRVEQ	_SS(ph)PQHS(ph)LS(ph)NPLPR_	0.811917	H	C	Profiling	Inhibition	DMSO@SHSY5Y cell-line	SILAC	IMAC	LTQ-Orbitrap Elite	[67852317.25, 45597353.38]	Q86UE8-2	TLK2	S111	Prat_371
30890564	PGRSVPPVARSSPQHSLSNPLPRRVEQPLYG	SS(ph)PQHS(ph)LS(ph)NPLPR	0.999059	H	C	Profiling	Skin cancer	Vemurafenib R@A375 cell line BR1	SILAC	TiO2	Q Exactive HF	['Present ']	Q86UE8-2	TLK2	S115	Prat_1362
30890564	RSVPPVARSSPQHSLSNPLPRRVEQPLYGLD	SS(ph)PQHS(ph)LS(ph)NPLPR	0.999942	H	C	Profiling	Skin cancer	Vemurafenib R@A375 cell line BR2	SILAC	TiO2	Q Exactive HF	['Present ']	Q86UE8-2	TLK2	S117	Prat_1363
30890564	PGRSVPPVARSSPQHSLSNPLPRRVEQPLYG	SS(ph)PQHS(ph)LS(ph)NPLPR	0.999059	H	C	Profiling	Skin cancer	Vemurafenib S@A375 cell line BR1	SILAC	TiO2	Q Exactive HF	['Present ']	Q86UE8-2	TLK2	S115	Prat_1365
30890564	RSVPPVARSSPQHSLSNPLPRRVEQPLYGLD	SS(ph)PQHS(ph)LS(ph)NPLPR	0.999942	H	C	Profiling	Skin cancer	Vemurafenib S@A375 cell line BR2	SILAC	TiO2	Q Exactive HF	['Present ']	Q86UE8-2	TLK2	S117	Prat_1366
31665227	PRGHKISDYFEFAGGSAPGTSPGRSVPPVAR		0.997626	H	C	Profiling	Cancer	14H@HEK293 cells	TMT	TiO2	Orbitrap Fusion Tribrid	[18.49603, 18.67035, 18.45049]	Q86UE8-2	TLK2	S94	Prat_1
31665227	ISDYFEFAGGSAPGTSPGRSVPPVARSSPQH		0.858281	H	C	Profiling	Cancer	14H@HEK293 cells	TMT	TiO2	Orbitrap Fusion Tribrid	[18.49603, 18.67035, 18.45049]	Q86UE8-2	TLK2	S99	Prat_1
31665227	ISDYFEFAGGSAPGTSPGRSVPPVARSSPQH		0.858281	H	C	Profiling	Cancer	14H@HEK293 cells	TMT	TiO2	Orbitrap Fusion Tribrid	[19.21091, 19.48524, 19.36807]	Q86UE8-2	TLK2	S99	Prat_1
31665227	PRGHKISDYFEFAGGSAPGTSPGRSVPPVAR		0.997626	H	C	Profiling	Cancer	DMSO@HEK293 cells	TMT	TiO2	Orbitrap Fusion Tribrid	[18.53325, 18.82433, 18.84209]	Q86UE8-2	TLK2	S94	Prat_333
31665227	ISDYFEFAGGSAPGTSPGRSVPPVARSSPQH		0.858281	H	C	Profiling	Cancer	DMSO@HEK293 cells	TMT	TiO2	Orbitrap Fusion Tribrid	[18.53325, 18.82433, 18.84209]	Q86UE8-2	TLK2	S99	Prat_333
31665227	ISDYFEFAGGSAPGTSPGRSVPPVARSSPQH		0.858281	H	C	Profiling	Cancer	DMSO@HEK293 cells	TMT	TiO2	Orbitrap Fusion Tribrid	[19.17908, 19.51911, 19.57648]	Q86UE8-2	TLK2	S99	Prat_333
31665227	APGTSPGRSVPPVARSSPQHSLSNPLPRRVE		0.97501	H	C	Profiling	Cancer	KO-SGK3@HEK293	TMT	TiO2	Orbitrap Fusion Tribrid	[15.81628, 15.69914, 15.65508, 15.64104]	Q86UE8-2	TLK2	S110	Prat_687
31665227	PRGHKISDYFEFAGGSAPGTSPGRSVPPVAR		0.997626	H	C	Profiling	Cancer	MK2206@HEK293	TMT	TiO2	Orbitrap Fusion Tribrid	[18.47076, 18.49592, 18.7193]	Q86UE8-2	TLK2	S94	Prat_731
31665227	ISDYFEFAGGSAPGTSPGRSVPPVARSSPQH		0.858281	H	C	Profiling	Cancer	MK2206@HEK293	TMT	TiO2	Orbitrap Fusion Tribrid	[18.47076, 18.49592, 18.7193]	Q86UE8-2	TLK2	S99	Prat_731
31665227	ISDYFEFAGGSAPGTSPGRSVPPVARSSPQH		0.858281	H	C	Profiling	Cancer	MK2206@HEK293	TMT	TiO2	Orbitrap Fusion Tribrid	[19.4164, 19.26444, 19.59645]	Q86UE8-2	TLK2	S99	Prat_731
31665227	APGTSPGRSVPPVARSSPQHSLSNPLPRRVE		0.97501	H	C	Profiling	Cancer	WT-SGK3@HEK293	TMT	TiO2	Orbitrap Fusion Tribrid	[15.53564, 15.669, 15.55375, 15.41535]	Q86UE8-2	TLK2	S110	Prat_1379
32755597	NSESSNQSLCSVGSLSDKEVETPEKKQNDQR	GPLNSESSNQSLCSVGSLS(ph)DKEVETPEK	0.956889	H	C	profiling	Liver Cancer	FZD2-RNAi@HCC	Labelling Not mention	IMAC	Orbitrap Elite or Orbitrap Fusion Lumos Tribrid	[1.024136]	Q86UE8-2	TLK2	S46	Prat_476
32755597	PGTSPGRSVPPVARSSPQHSLSNPLPRRVEQ	SS(ph)PQHSLSNPLPR	0.867117	H	C	profiling	Liver Cancer	FZD2-RNAi@HCC	Labelling Not mention	IMAC	Orbitrap Elite or Orbitrap Fusion Lumos Tribrid	[1.750195, 1.630482, 1.605021]	Q86UE8-2	TLK2	S111	Prat_476
32755597	NSESSNQSLCSVGSLSDKEVETPEKKQNDQR	GPLNSESSNQSLCSVGSLS(ph)DKEVETPEK	0.956889	H	C	profiling	Liver Cancer	WT-FZD2-RNAi@HCC	Labelling Not mention	IMAC	Orbitrap Elite or Orbitrap Fusion Lumos Tribrid	[1.431856]	Q86UE8-2	TLK2	S46	Prat_1378
32755597	PGTSPGRSVPPVARSSPQHSLSNPLPRRVEQ	SS(ph)PQHSLSNPLPR	0.867117	H	C	profiling	Liver Cancer	WT-FZD2-RNAi@HCC	Labelling Not mention	IMAC	Orbitrap Elite or Orbitrap Fusion Lumos Tribrid	[-0.3943729, -0.02062798, 0.2218914, -0.3674011, -0.4983788]	Q86UE8-2	TLK2	S111	Prat_1378
33755436	GGSAPGTSPGRSVPP	GGSAPGTs(ph)PGRSVPP	0.972765	H	C	Profile	Breast cancer	DMSO@BT-474 cell line R1	TMT	LTQ Orbitrap Elite	Fe-IMAC	[11.02632, '-', '-', '-']	Q86UE8-2	TLK2	S99	Prat_308
33755436	GPLNSESSNQSLCSV	GPLNSESs(ph)NQSLCSV	0.917698	H	C	Profile	Breast cancer	DMSO@BT-474 cell line R2	TMT	LTQ Orbitrap Elite	Fe-IMAC	[8.950811, '-', '-', '-']	Q86UE8-2	TLK2	S35	Prat_309
33755436	GPLNSESSNQSLCSV	GPLNSESs(ph)NQSLCSV	0.932303	H	C	Profile	Breast cancer	DMSO@BT-474 cell line R3	TMT	LTQ Orbitrap Elite	Fe-IMAC	[8.830111, '-', '-', '-']	Q86UE8-2	TLK2	S35	Prat_310
33755436	GPLNSESSNQSLCSV	GPLNSESs(ph)NQSLCSV	0.943211	H	C	Profile	Breast cancer	DMSO@BT-474 cell line R4	TMT	LTQ Orbitrap Elite	Fe-IMAC	[8.965794, '-', '-', '-']	Q86UE8-2	TLK2	S35	Prat_311
33755436	GGSAPGTSPGRSVPP	GGSAPGTs(ph)PGRSVPP	0.972765	H	C	Profile	Breast cancer	AZD5363@BT-474 cell line R1	TMT	LTQ Orbitrap Elite	Fe-IMAC	[11.36406, '-', '-', '-']	Q86UE8-2	TLK2	S99	Prat_82
33755436	GPLNSESSNQSLCSV	GPLNSESs(ph)NQSLCSV	0.932303	H	C	Profile	Breast cancer	AZD5363@BT-474 cell line R3	TMT	LTQ Orbitrap Elite	Fe-IMAC	[8.752361, '-', '-', '-']	Q86UE8-2	TLK2	S35	Prat_84
33755436	GPLNSESSNQSLCSV	GPLNSESs(ph)NQSLCSV	0.943211	H	C	Profile	Breast cancer	AZD5363@BT-474 cell line R4	TMT	LTQ Orbitrap Elite	Fe-IMAC	[8.461462, '-', '-', '-']	Q86UE8-2	TLK2	S35	Prat_85
33755436	GGSAPGTSPGRSVPP	GGSAPGTs(ph)PGRSVPP	0.972765	H	C	Profile	Breast cancer	GSK2110183@BT-474 cell line R1	TMT	LTQ Orbitrap Elite	Fe-IMAC	[11.34304, '-', '-', '-']	Q86UE8-2	TLK2	S99	Prat_506
33755436	GPLNSESSNQSLCSV	GPLNSESs(ph)NQSLCSV	0.932303	H	C	Profile	Breast cancer	GSK2110183@BT-474 cell line R3	TMT	LTQ Orbitrap Elite	Fe-IMAC	[8.069917, '-', '-', '-']	Q86UE8-2	TLK2	S35	Prat_508
33755436	GPLNSESSNQSLCSV	GPLNSESs(ph)NQSLCSV	0.943211	H	C	Profile	Breast cancer	GSK2110183@BT-474 cell line R4	TMT	LTQ Orbitrap Elite	Fe-IMAC	[8.821432, '-', '-', '-']	Q86UE8-2	TLK2	S35	Prat_509
33755436	GGSAPGTSPGRSVPP	GGSAPGTs(ph)PGRSVPP	0.972765	H	C	Profile	Breast cancer	GSK690693@BT-474 cell line R1	TMT	LTQ Orbitrap Elite	Fe-IMAC	[11.19514, '-', '-', '-']	Q86UE8-2	TLK2	S99	Prat_511
33755436	GPLNSESSNQSLCSV	GPLNSESs(ph)NQSLCSV	0.917698	H	C	Profile	Breast cancer	GSK690693@BT-474 cell line R2	TMT	LTQ Orbitrap Elite	Fe-IMAC	[10.02241, '-', '-', '-']	Q86UE8-2	TLK2	S35	Prat_512
33755436	GPLNSESSNQSLCSV	GPLNSESs(ph)NQSLCSV	0.932303	H	C	Profile	Breast cancer	GSK690693@BT-474 cell line R3	TMT	LTQ Orbitrap Elite	Fe-IMAC	[8.070193, '-', '-', '-']	Q86UE8-2	TLK2	S35	Prat_513
33755436	GPLNSESSNQSLCSV	GPLNSESs(ph)NQSLCSV	0.943211	H	C	Profile	Breast cancer	GSK690693@BT-474 cell line R4	TMT	LTQ Orbitrap Elite	Fe-IMAC	[8.527039, '-', '-', '-']	Q86UE8-2	TLK2	S35	Prat_514
33755436	GGSAPGTSPGRSVPP	GGSAPGTs(ph)PGRSVPP	0.972765	H	C	Profile	Breast cancer	Ipatasertib@BT-474 cell line R1	TMT	LTQ Orbitrap Elite	Fe-IMAC	[11.168, '-', '-', '-']	Q86UE8-2	TLK2	S99	Prat_628
33755436	GPLNSESSNQSLCSV	GPLNSESs(ph)NQSLCSV	0.917698	H	C	Profile	Breast cancer	Ipatasertib@BT-474 cell line R2	TMT	LTQ Orbitrap Elite	Fe-IMAC	[7.823661, '-', '-', '-']	Q86UE8-2	TLK2	S35	Prat_629
33755436	GPLNSESSNQSLCSV	GPLNSESs(ph)NQSLCSV	0.932303	H	C	Profile	Breast cancer	Ipatasertib@BT-474 cell line R3	TMT	LTQ Orbitrap Elite	Fe-IMAC	[8.439427, '-', '-', '-']	Q86UE8-2	TLK2	S35	Prat_630
33755436	GPLNSESSNQSLCSV	GPLNSESs(ph)NQSLCSV	0.943211	H	C	Profile	Breast cancer	Ipatasertib@BT-474 cell line R4	TMT	LTQ Orbitrap Elite	Fe-IMAC	[6.828239, '-', '-', '-']	Q86UE8-2	TLK2	S35	Prat_631
33755436	GGSAPGTSPGRSVPP	GGSAPGTs(ph)PGRSVPP	0.972765	H	C	Profile	Breast cancer	MK-2206@BT-474 cell line R1	TMT	LTQ Orbitrap Elite	Fe-IMAC	[11.33384, '-', '-', '-']	Q86UE8-2	TLK2	S99	Prat_727
33755436	GPLNSESSNQSLCSV	GPLNSESs(ph)NQSLCSV	0.917698	H	C	Profile	Breast cancer	MK-2206@BT-474 cell line R2	TMT	LTQ Orbitrap Elite	Fe-IMAC	[9.22735, '-', '-', '-']	Q86UE8-2	TLK2	S35	Prat_728
33755436	GPLNSESSNQSLCSV	GPLNSESs(ph)NQSLCSV	0.932303	H	C	Profile	Breast cancer	MK-2206@BT-474 cell line R3	TMT	LTQ Orbitrap Elite	Fe-IMAC	[8.547784, '-', '-', '-']	Q86UE8-2	TLK2	S35	Prat_729
33755436	GPLNSESSNQSLCSV	GPLNSESs(ph)NQSLCSV	0.943211	H	C	Profile	Breast cancer	MK-2206@BT-474 cell line R4	TMT	LTQ Orbitrap Elite	Fe-IMAC	[7.321754, '-', '-', '-']	Q86UE8-2	TLK2	S35	Prat_730
33819647	NSESSNQSLCSVGSLSDKEVETPEKKQNDQR	GPLNSESSNQSLCSVGS(ph)LS(ph)DKEVETPEKK	0.955009	H	C	Profiling	osteosarcoma	IR-RNAB@U2OS cell	Label free	TiO2	Q Exactive HF	[23.4431624431409, 22.9010504253976, 22.416455813508, 23.0860697367139]	Q86UE8-2	TLK2	S46	Prat_632
33819647	RSVPPVARSSPQHSLSNPLPRRVEQPLYGLD	SSPQHS(ph)LS(ph)NPLPR	0.996844	H	C	Profiling	osteosarcoma	IR-RNAB@U2OS cell	Label free	TiO2	Q Exactive HF	[21.616700440556, 21.9012992137079, 21.0013516554825]	Q86UE8-2	TLK2	S117	Prat_632
33819647	ISDYFEFAGGSAPGTSPGRSVPPVARSSPQH	ISDYFEFAGGSAPGTS(ph)PGR	0.928034	H	C	Profiling	osteosarcoma	IR-Urea@U2OS cell	Label free	TiO2	Q Exactive HF	[22.7926026872438, 22.8880696902788, 22.8664138344785, 23.0795028382029, 22.8736905939068]	Q86UE8-2	TLK2	S99	Prat_633
34417301	GAAIASTSGASNNSSSN______________	SVSTSSPAGAAIASTSGASNNSSS(ph)N	0.777837	H	C	Profiling	KIF2A	Mitotic arrest G1@RPE1 cells	SILAC	TiO2	Orbitrap	[0, 0.0]	Q86UE8-2	TLK2	S749	Prat_724
34417301	GAAIASTSGASNNSSSN______________	SVSTSSPAGAAIASTSGASNNSSS(ph)N	0.777837	H	C	Profiling	KIF2A	DKK1@RPE1 cells	SILAC	TiO2	Orbitrap	[0, 0.0]	Q86UE8-2	TLK2	S749	Prat_267
34974192	NSESSNQSLCSVGSLSDKEVETPEKKQNDQR	GPLNSESSNQSLCSVGSLS(ph)DKEVETPEK	0.999278	H	C	Profiling	Mitophagy	CCP(0h)@C431A-Parkin HeLa cells	Dimethyl Labeling	IMAC	Q Exactive HF	[0, 0, 27007000, 0]	Q86UE8-2	TLK2	S46	Prat_141
34974192	PGTSPGRSVPPVARSSPQHSLSNPLPRRVEQ	SS(ph)PQHSLSNPLPR	0.975343	H	C	Profiling	Mitophagy	CCP(0h)@C431A-Parkin HeLa cells	Dimethyl Labeling	IMAC	Q Exactive HF	[0, 57727000, 11998000, 3486300]	Q86UE8-2	TLK2	S111	Prat_141
34974192	RSVPPVARSSPQHSLSNPLPRRVEQPLYGLD	SSPQHSLS(ph)NPLPR	0.996949	H	C	Profiling	Mitophagy	CCP(0h)@C431A-Parkin HeLa cells	Dimethyl Labeling	IMAC	Q Exactive HF	[0, 6670400, 0, 1379600]	Q86UE8-2	TLK2	S117	Prat_141
34974192	ISDYFEFAGGSAPGTSPGRSVPPVARSSPQH	ISDYFEFAGGSAPGTS(ph)PGR	0.991465	H	C	Profiling	Mitophagy	CCP(0h)@C431A-Parkin HeLa cells	Dimethyl Labeling	IMAC	Q Exactive HF	[8173600, 27537000, 17517000, 0]	Q86UE8-2	TLK2	S99	Prat_141
34974192	NSESSNQSLCSVGSLSDKEVETPEKKQNDQR	GPLNSESSNQSLCSVGSLS(ph)DKEVETPEK	0.999278	H	C	Profiling	Mitophagy	CCP(0h)@WT Parkin HeLa cells	Dimethyl Labeling	IMAC	Q Exactive HF	[0, 58503000, 0, 0]	Q86UE8-2	TLK2	S46	Prat_142
34974192	PGTSPGRSVPPVARSSPQHSLSNPLPRRVEQ	SS(ph)PQHSLSNPLPR	0.975343	H	C	Profiling	Mitophagy	CCP(0h)@WT Parkin HeLa cells	Dimethyl Labeling	IMAC	Q Exactive HF	[0, 65813000, 39733000, 13072000]	Q86UE8-2	TLK2	S111	Prat_142
34974192	RSVPPVARSSPQHSLSNPLPRRVEQPLYGLD	SSPQHSLS(ph)NPLPR	0.996949	H	C	Profiling	Mitophagy	CCP(0h)@WT Parkin HeLa cells	Dimethyl Labeling	IMAC	Q Exactive HF	[4817300, 5737500, 2114900, 0]	Q86UE8-2	TLK2	S117	Prat_142
34974192	ISDYFEFAGGSAPGTSPGRSVPPVARSSPQH	ISDYFEFAGGSAPGTS(ph)PGR	0.991465	H	C	Profiling	Mitophagy	CCP(0h)@WT Parkin HeLa cells	Dimethyl Labeling	IMAC	Q Exactive HF	[8537100, 27648000, 0, 0]	Q86UE8-2	TLK2	S99	Prat_142
34974192	NSESSNQSLCSVGSLSDKEVETPEKKQNDQR	GPLNSESSNQSLCSVGSLS(ph)DKEVETPEK	0.999278	H	C	Profiling	Mitophagy	CCP(12h)@C431A-Parkin HeLa cells	Dimethyl Labeling	IMAC	Q Exactive HF	[8203100, 0]	Q86UE8-2	TLK2	S46	Prat_143
34974192	PGTSPGRSVPPVARSSPQHSLSNPLPRRVEQ	SS(ph)PQHSLSNPLPR	0.975343	H	C	Profiling	Mitophagy	CCP(12h)@C431A-Parkin HeLa cells	Dimethyl Labeling	IMAC	Q Exactive HF	[33752000, 4899900]	Q86UE8-2	TLK2	S111	Prat_143
34974192	RSVPPVARSSPQHSLSNPLPRRVEQPLYGLD	SSPQHSLS(ph)NPLPR	0.996949	H	C	Profiling	Mitophagy	CCP(12h)@C431A-Parkin HeLa cells	Dimethyl Labeling	IMAC	Q Exactive HF	[0, 2386900]	Q86UE8-2	TLK2	S117	Prat_143
34974192	ISDYFEFAGGSAPGTSPGRSVPPVARSSPQH	ISDYFEFAGGSAPGTS(ph)PGR	0.991465	H	C	Profiling	Mitophagy	CCP(12h)@C431A-Parkin HeLa cells	Dimethyl Labeling	IMAC	Q Exactive HF	[20139000, 0]	Q86UE8-2	TLK2	S99	Prat_143
34974192	NSESSNQSLCSVGSLSDKEVETPEKKQNDQR	GPLNSESSNQSLCSVGSLS(ph)DKEVETPEK	0.999278	H	C	Profiling	Mitophagy	CCP(12h)@WT Parkin HeLa cells	Dimethyl Labeling	IMAC	Q Exactive HF	[0, 0]	Q86UE8-2	TLK2	S46	Prat_144
34974192	PGTSPGRSVPPVARSSPQHSLSNPLPRRVEQ	SS(ph)PQHSLSNPLPR	0.975343	H	C	Profiling	Mitophagy	CCP(12h)@WT Parkin HeLa cells	Dimethyl Labeling	IMAC	Q Exactive HF	[70348000, 27844000]	Q86UE8-2	TLK2	S111	Prat_144
34974192	RSVPPVARSSPQHSLSNPLPRRVEQPLYGLD	SSPQHSLS(ph)NPLPR	0.996949	H	C	Profiling	Mitophagy	CCP(12h)@WT Parkin HeLa cells	Dimethyl Labeling	IMAC	Q Exactive HF	[2750200, 2185600]	Q86UE8-2	TLK2	S117	Prat_144
34974192	ISDYFEFAGGSAPGTSPGRSVPPVARSSPQH	ISDYFEFAGGSAPGTS(ph)PGR	0.991465	H	C	Profiling	Mitophagy	CCP(12h)@WT Parkin HeLa cells	Dimethyl Labeling	IMAC	Q Exactive HF	[0, 0]	Q86UE8-2	TLK2	S99	Prat_144
34974192	NSESSNQSLCSVGSLSDKEVETPEKKQNDQR	GPLNSESSNQSLCSVGSLS(ph)DKEVETPEK	0.999278	H	C	Profiling	Mitophagy	CCP(18h)@C431A-Parkin HeLa cells	Dimethyl Labeling	IMAC	Q Exactive HF	[12770000, 0]	Q86UE8-2	TLK2	S46	Prat_145
34974192	PGTSPGRSVPPVARSSPQHSLSNPLPRRVEQ	SS(ph)PQHSLSNPLPR	0.975343	H	C	Profiling	Mitophagy	CCP(18h)@C431A-Parkin HeLa cells	Dimethyl Labeling	IMAC	Q Exactive HF	[16915000, 6210600]	Q86UE8-2	TLK2	S111	Prat_145
34974192	RSVPPVARSSPQHSLSNPLPRRVEQPLYGLD	SSPQHSLS(ph)NPLPR	0.996949	H	C	Profiling	Mitophagy	CCP(18h)@C431A-Parkin HeLa cells	Dimethyl Labeling	IMAC	Q Exactive HF	[0, 2245100]	Q86UE8-2	TLK2	S117	Prat_145
34974192	ISDYFEFAGGSAPGTSPGRSVPPVARSSPQH	ISDYFEFAGGSAPGTS(ph)PGR	0.991465	H	C	Profiling	Mitophagy	CCP(18h)@C431A-Parkin HeLa cells	Dimethyl Labeling	IMAC	Q Exactive HF	[16284000, 0]	Q86UE8-2	TLK2	S99	Prat_145
34974192	NSESSNQSLCSVGSLSDKEVETPEKKQNDQR	GPLNSESSNQSLCSVGSLS(ph)DKEVETPEK	0.999278	H	C	Profiling	Mitophagy	CCP(18h)@WT Parkin HeLa cells	Dimethyl Labeling	IMAC	Q Exactive HF	[0, 0]	Q86UE8-2	TLK2	S46	Prat_146
34974192	PGTSPGRSVPPVARSSPQHSLSNPLPRRVEQ	SS(ph)PQHSLSNPLPR	0.975343	H	C	Profiling	Mitophagy	CCP(18h)@WT Parkin HeLa cells	Dimethyl Labeling	IMAC	Q Exactive HF	[49984000, 35025000]	Q86UE8-2	TLK2	S111	Prat_146
34974192	RSVPPVARSSPQHSLSNPLPRRVEQPLYGLD	SSPQHSLS(ph)NPLPR	0.996949	H	C	Profiling	Mitophagy	CCP(18h)@WT Parkin HeLa cells	Dimethyl Labeling	IMAC	Q Exactive HF	[3139900, 0]	Q86UE8-2	TLK2	S117	Prat_146
34974192	ISDYFEFAGGSAPGTSPGRSVPPVARSSPQH	ISDYFEFAGGSAPGTS(ph)PGR	0.991465	H	C	Profiling	Mitophagy	CCP(18h)@WT Parkin HeLa cells	Dimethyl Labeling	IMAC	Q Exactive HF	[0, 0]	Q86UE8-2	TLK2	S99	Prat_146
34974192	NSESSNQSLCSVGSLSDKEVETPEKKQNDQR	GPLNSESSNQSLCSVGSLS(ph)DKEVETPEK	0.999278	H	C	Profiling	Mitophagy	CCP(2h)@C431A-Parkin HeLa cells	Dimethyl Labeling	IMAC	Q Exactive HF	[0, 0]	Q86UE8-2	TLK2	S46	Prat_147
34974192	PGTSPGRSVPPVARSSPQHSLSNPLPRRVEQ	SS(ph)PQHSLSNPLPR	0.975343	H	C	Profiling	Mitophagy	CCP(2h)@C431A-Parkin HeLa cells	Dimethyl Labeling	IMAC	Q Exactive HF	[0, 86122000]	Q86UE8-2	TLK2	S111	Prat_147
34974192	RSVPPVARSSPQHSLSNPLPRRVEQPLYGLD	SSPQHSLS(ph)NPLPR	0.996949	H	C	Profiling	Mitophagy	CCP(2h)@C431A-Parkin HeLa cells	Dimethyl Labeling	IMAC	Q Exactive HF	[0, 13176000]	Q86UE8-2	TLK2	S117	Prat_147
34974192	ISDYFEFAGGSAPGTSPGRSVPPVARSSPQH	ISDYFEFAGGSAPGTS(ph)PGR	0.991465	H	C	Profiling	Mitophagy	CCP(2h)@C431A-Parkin HeLa cells	Dimethyl Labeling	IMAC	Q Exactive HF	[10360000, 34455000]	Q86UE8-2	TLK2	S99	Prat_147
34974192	NSESSNQSLCSVGSLSDKEVETPEKKQNDQR	GPLNSESSNQSLCSVGSLS(ph)DKEVETPEK	0.999278	H	C	Profiling	Mitophagy	CCP(2h)@WT Parkin HeLa cells	Dimethyl Labeling	IMAC	Q Exactive HF	[0, 36574000]	Q86UE8-2	TLK2	S46	Prat_148
34974192	PGTSPGRSVPPVARSSPQHSLSNPLPRRVEQ	SS(ph)PQHSLSNPLPR	0.975343	H	C	Profiling	Mitophagy	CCP(2h)@WT Parkin HeLa cells	Dimethyl Labeling	IMAC	Q Exactive HF	[0, 68975000]	Q86UE8-2	TLK2	S111	Prat_148
34974192	RSVPPVARSSPQHSLSNPLPRRVEQPLYGLD	SSPQHSLS(ph)NPLPR	0.996949	H	C	Profiling	Mitophagy	CCP(2h)@WT Parkin HeLa cells	Dimethyl Labeling	IMAC	Q Exactive HF	[7895800, 25071000]	Q86UE8-2	TLK2	S117	Prat_148
34974192	ISDYFEFAGGSAPGTSPGRSVPPVARSSPQH	ISDYFEFAGGSAPGTS(ph)PGR	0.991465	H	C	Profiling	Mitophagy	CCP(2h)@WT Parkin HeLa cells	Dimethyl Labeling	IMAC	Q Exactive HF	[9982700, 30790000]	Q86UE8-2	TLK2	S99	Prat_148
34974192	NSESSNQSLCSVGSLSDKEVETPEKKQNDQR	GPLNSESSNQSLCSVGSLS(ph)DKEVETPEK	0.999278	H	C	Profiling	Mitophagy	CCP(6h)@C431A-Parkin HeLa cells	Dimethyl Labeling	IMAC	Q Exactive HF	[0, 0]	Q86UE8-2	TLK2	S46	Prat_149
34974192	PGTSPGRSVPPVARSSPQHSLSNPLPRRVEQ	SS(ph)PQHSLSNPLPR	0.975343	H	C	Profiling	Mitophagy	CCP(6h)@C431A-Parkin HeLa cells	Dimethyl Labeling	IMAC	Q Exactive HF	[0, 78515000]	Q86UE8-2	TLK2	S111	Prat_149
34974192	RSVPPVARSSPQHSLSNPLPRRVEQPLYGLD	SSPQHSLS(ph)NPLPR	0.996949	H	C	Profiling	Mitophagy	CCP(6h)@C431A-Parkin HeLa cells	Dimethyl Labeling	IMAC	Q Exactive HF	[0, 7182100]	Q86UE8-2	TLK2	S117	Prat_149
34974192	ISDYFEFAGGSAPGTSPGRSVPPVARSSPQH	ISDYFEFAGGSAPGTS(ph)PGR	0.991465	H	C	Profiling	Mitophagy	CCP(6h)@C431A-Parkin HeLa cells	Dimethyl Labeling	IMAC	Q Exactive HF	[14380000, 32458000]	Q86UE8-2	TLK2	S99	Prat_149
34974192	NSESSNQSLCSVGSLSDKEVETPEKKQNDQR	GPLNSESSNQSLCSVGSLS(ph)DKEVETPEK	0.999278	H	C	Profiling	Mitophagy	CCP(6h)@WT Parkin HeLa cells	Dimethyl Labeling	IMAC	Q Exactive HF	[0, 49032000]	Q86UE8-2	TLK2	S46	Prat_150
34974192	PGTSPGRSVPPVARSSPQHSLSNPLPRRVEQ	SS(ph)PQHSLSNPLPR	0.975343	H	C	Profiling	Mitophagy	CCP(6h)@WT Parkin HeLa cells	Dimethyl Labeling	IMAC	Q Exactive HF	[0, 81443000]	Q86UE8-2	TLK2	S111	Prat_150
34974192	RSVPPVARSSPQHSLSNPLPRRVEQPLYGLD	SSPQHSLS(ph)NPLPR	0.996949	H	C	Profiling	Mitophagy	CCP(6h)@WT Parkin HeLa cells	Dimethyl Labeling	IMAC	Q Exactive HF	[7242500, 18261000]	Q86UE8-2	TLK2	S117	Prat_150
34974192	ISDYFEFAGGSAPGTSPGRSVPPVARSSPQH	ISDYFEFAGGSAPGTS(ph)PGR	0.991465	H	C	Profiling	Mitophagy	CCP(6h)@WT Parkin HeLa cells	Dimethyl Labeling	IMAC	Q Exactive HF	[9078200, 24373000]	Q86UE8-2	TLK2	S99	Prat_150
24846711		SSPQHSLS(ph)NPLPR	0.99997	H	C	Profiling	Selective enrichment	Magnetic nanoparticles enrichment@HeLa cells	Not mentioned	Magnetic IMAC	Q-Exactive	Present	Q86UE8	TLK2	S117	Prat_715
29449344	GAAIASTSGASNNSSSN______________	SVSTSSPAGAAIASTSGASNNS(ph)SS(ph)N	0.78596	H	C	Profiling	Benzonase digestion	Optimised cell lysis@HEK cells		Fe3+-IMAC	Orbitrap Q- Exactive HF	Present	Q86UE8	TLK2	S771	Prat_814
29449344	RSVPPVARSSPQHSLSNPLPRRVEQPLYGLD	SSPQHSLS(ph)NPLPR	0.980362	H	C	Profiling	Benzonase digestion	Optimised cell lysis@HeLa cells		Fe3+-IMAC	Orbitrap Q- Exactive HF	Present	Q86UE8	TLK2	S117	Prat_815
30177828	SKGPLNSESSNQSLCSVGSLSDKEVETPEKK	GPLNSESSNQSLCS(ph)VGS(ph)LSDK	0.994956	H	C	Profiling	Infection	Mock(24h)@SK-N-BE2 cells	Label free	EasyPhos	LTQ-Orbitrap XL + Orbitrap Q Exactive HF	[23]	Q86UE8	TLK2	S41	Prat_760
30177828	SKGPLNSESSNQSLCSVGSLSDKEVETPEKK	GPLNSESSNQSLCS(ph)VGS(ph)LSDK	0.994956	H	C	Profiling	Infection	Mock(24h)@SK-N-BE2 cells	Label free	EasyPhos	LTQ-Orbitrap XL + Orbitrap Q Exactive HF	[23]	Q86UE8	TLK2	S44	Prat_760
30177828	VGVSKGPLNSESSNQSLCSVGSLSDKEVETP	GPLNSESSNQS(ph)LCS(ph)VGS(ph)LSDK	0.9339	H	C	Profiling	Infection	Mock(24h)@SK-N-BE2 cells	Label free	EasyPhos	LTQ-Orbitrap XL + Orbitrap Q Exactive HF	[22.29]	Q86UE8	TLK2	S38	Prat_760
30177828	VGVSKGPLNSESSNQSLCSVGSLSDKEVETP	GPLNSESSNQS(ph)LCS(ph)VGS(ph)LSDK	0.9339	H	C	Profiling	Infection	Mock(24h)@SK-N-BE2 cells	Label free	EasyPhos	LTQ-Orbitrap XL + Orbitrap Q Exactive HF	[22.29]	Q86UE8	TLK2	S41	Prat_760
30177828	VGVSKGPLNSESSNQSLCSVGSLSDKEVETP	GPLNSESSNQS(ph)LCS(ph)VGS(ph)LSDK	0.9339	H	C	Profiling	Infection	Mock(24h)@SK-N-BE2 cells	Label free	EasyPhos	LTQ-Orbitrap XL + Orbitrap Q Exactive HF	[22.29]	Q86UE8	TLK2	S44	Prat_760
30177828	SKGPLNSESSNQSLCSVGSLSDKEVETPEKK	GPLNSESSNQSLCS(ph)VGS(ph)LSDK	0.994956	H	C	Profiling	Infection	Mock(48h)@SK-N-BE2 cells	Label free	EasyPhos	LTQ-Orbitrap XL + Orbitrap Q Exactive HF	[23.14]	Q86UE8	TLK2	S41	Prat_761
30177828	SKGPLNSESSNQSLCSVGSLSDKEVETPEKK	GPLNSESSNQSLCS(ph)VGS(ph)LSDK	0.994956	H	C	Profiling	Infection	Mock(48h)@SK-N-BE2 cells	Label free	EasyPhos	LTQ-Orbitrap XL + Orbitrap Q Exactive HF	[23.14]	Q86UE8	TLK2	S44	Prat_761
30177828	VGVSKGPLNSESSNQSLCSVGSLSDKEVETP	GPLNSESSNQS(ph)LCS(ph)VGS(ph)LSDK	0.9339	H	C	Profiling	Infection	Mock(48h)@SK-N-BE2 cells	Label free	EasyPhos	LTQ-Orbitrap XL + Orbitrap Q Exactive HF	[22.17]	Q86UE8	TLK2	S38	Prat_761
30177828	VGVSKGPLNSESSNQSLCSVGSLSDKEVETP	GPLNSESSNQS(ph)LCS(ph)VGS(ph)LSDK	0.9339	H	C	Profiling	Infection	Mock(48h)@SK-N-BE2 cells	Label free	EasyPhos	LTQ-Orbitrap XL + Orbitrap Q Exactive HF	[22.17]	Q86UE8	TLK2	S41	Prat_761
30177828	VGVSKGPLNSESSNQSLCSVGSLSDKEVETP	GPLNSESSNQS(ph)LCS(ph)VGS(ph)LSDK	0.9339	H	C	Profiling	Infection	Mock(48h)@SK-N-BE2 cells	Label free	EasyPhos	LTQ-Orbitrap XL + Orbitrap Q Exactive HF	[22.17]	Q86UE8	TLK2	S44	Prat_761
30177828	SKGPLNSESSNQSLCSVGSLSDKEVETPEKK	GPLNSESSNQSLCS(ph)VGS(ph)LSDK	0.994956	H	C	Profiling	Infection	Mock(72h)@SK-N-BE2 cells	Label free	EasyPhos	LTQ-Orbitrap XL + Orbitrap Q Exactive HF	[23.05]	Q86UE8	TLK2	S41	Prat_763
30177828	SKGPLNSESSNQSLCSVGSLSDKEVETPEKK	GPLNSESSNQSLCS(ph)VGS(ph)LSDK	0.994956	H	C	Profiling	Infection	Mock(72h)@SK-N-BE2 cells	Label free	EasyPhos	LTQ-Orbitrap XL + Orbitrap Q Exactive HF	[23.05]	Q86UE8	TLK2	S44	Prat_763
30177828	VGVSKGPLNSESSNQSLCSVGSLSDKEVETP	GPLNSESSNQS(ph)LCS(ph)VGS(ph)LSDK	0.9339	H	C	Profiling	Infection	Mock(72h)@SK-N-BE2 cells	Label free	EasyPhos	LTQ-Orbitrap XL + Orbitrap Q Exactive HF	[22.52]	Q86UE8	TLK2	S38	Prat_763
30177828	VGVSKGPLNSESSNQSLCSVGSLSDKEVETP	GPLNSESSNQS(ph)LCS(ph)VGS(ph)LSDK	0.9339	H	C	Profiling	Infection	Mock(72h)@SK-N-BE2 cells	Label free	EasyPhos	LTQ-Orbitrap XL + Orbitrap Q Exactive HF	[22.52]	Q86UE8	TLK2	S41	Prat_763
30177828	VGVSKGPLNSESSNQSLCSVGSLSDKEVETP	GPLNSESSNQS(ph)LCS(ph)VGS(ph)LSDK	0.9339	H	C	Profiling	Infection	Mock(72h)@SK-N-BE2 cells	Label free	EasyPhos	LTQ-Orbitrap XL + Orbitrap Q Exactive HF	[22.52]	Q86UE8	TLK2	S44	Prat_763
30177828	SKGPLNSESSNQSLCSVGSLSDKEVETPEKK	GPLNSESSNQSLCS(ph)VGS(ph)LSDK	0.994956	H	C	Profiling	Infection	ZIKV(24h)@SK-N-BE2 cells	Label free	EasyPhos	LTQ-Orbitrap XL + Orbitrap Q Exactive HF	[23.23]	Q86UE8	TLK2	S41	Prat_1392
30177828	SKGPLNSESSNQSLCSVGSLSDKEVETPEKK	GPLNSESSNQSLCS(ph)VGS(ph)LSDK	0.994956	H	C	Profiling	Infection	ZIKV(24h)@SK-N-BE2 cells	Label free	EasyPhos	LTQ-Orbitrap XL + Orbitrap Q Exactive HF	[23.23]	Q86UE8	TLK2	S44	Prat_1392
30177828	VGVSKGPLNSESSNQSLCSVGSLSDKEVETP	GPLNSESSNQS(ph)LCS(ph)VGS(ph)LSDK	0.9339	H	C	Profiling	Infection	ZIKV(24h)@SK-N-BE2 cells	Label free	EasyPhos	LTQ-Orbitrap XL + Orbitrap Q Exactive HF	[21.53]	Q86UE8	TLK2	S38	Prat_1392
30177828	VGVSKGPLNSESSNQSLCSVGSLSDKEVETP	GPLNSESSNQS(ph)LCS(ph)VGS(ph)LSDK	0.9339	H	C	Profiling	Infection	ZIKV(24h)@SK-N-BE2 cells	Label free	EasyPhos	LTQ-Orbitrap XL + Orbitrap Q Exactive HF	[21.53]	Q86UE8	TLK2	S41	Prat_1392
30177828	VGVSKGPLNSESSNQSLCSVGSLSDKEVETP	GPLNSESSNQS(ph)LCS(ph)VGS(ph)LSDK	0.9339	H	C	Profiling	Infection	ZIKV(24h)@SK-N-BE2 cells	Label free	EasyPhos	LTQ-Orbitrap XL + Orbitrap Q Exactive HF	[21.53]	Q86UE8	TLK2	S44	Prat_1392
30177828	SKGPLNSESSNQSLCSVGSLSDKEVETPEKK	GPLNSESSNQSLCS(ph)VGS(ph)LSDK	0.994956	H	C	Profiling	Infection	ZIKV(48h)@SK-N-BE2 cells	Label free	EasyPhos	LTQ-Orbitrap XL + Orbitrap Q Exactive HF	[24.81]	Q86UE8	TLK2	S41	Prat_1393
30177828	SKGPLNSESSNQSLCSVGSLSDKEVETPEKK	GPLNSESSNQSLCS(ph)VGS(ph)LSDK	0.994956	H	C	Profiling	Infection	ZIKV(48h)@SK-N-BE2 cells	Label free	EasyPhos	LTQ-Orbitrap XL + Orbitrap Q Exactive HF	[24.81]	Q86UE8	TLK2	S44	Prat_1393
30177828	VGVSKGPLNSESSNQSLCSVGSLSDKEVETP	GPLNSESSNQS(ph)LCS(ph)VGS(ph)LSDK	0.9339	H	C	Profiling	Infection	ZIKV(48h)@SK-N-BE2 cells	Label free	EasyPhos	LTQ-Orbitrap XL + Orbitrap Q Exactive HF	[20.1]	Q86UE8	TLK2	S38	Prat_1393
30177828	VGVSKGPLNSESSNQSLCSVGSLSDKEVETP	GPLNSESSNQS(ph)LCS(ph)VGS(ph)LSDK	0.9339	H	C	Profiling	Infection	ZIKV(48h)@SK-N-BE2 cells	Label free	EasyPhos	LTQ-Orbitrap XL + Orbitrap Q Exactive HF	[20.1]	Q86UE8	TLK2	S41	Prat_1393
30177828	VGVSKGPLNSESSNQSLCSVGSLSDKEVETP	GPLNSESSNQS(ph)LCS(ph)VGS(ph)LSDK	0.9339	H	C	Profiling	Infection	ZIKV(48h)@SK-N-BE2 cells	Label free	EasyPhos	LTQ-Orbitrap XL + Orbitrap Q Exactive HF	[20.1]	Q86UE8	TLK2	S44	Prat_1393
30177828	SKGPLNSESSNQSLCSVGSLSDKEVETPEKK	GPLNSESSNQSLCS(ph)VGS(ph)LSDK	0.994956	H	C	Profiling	Infection	ZIKV(72h)@SK-N-BE2 cells	Label free	EasyPhos	LTQ-Orbitrap XL + Orbitrap Q Exactive HF	[24.68]	Q86UE8	TLK2	S41	Prat_1394
30177828	SKGPLNSESSNQSLCSVGSLSDKEVETPEKK	GPLNSESSNQSLCS(ph)VGS(ph)LSDK	0.994956	H	C	Profiling	Infection	ZIKV(72h)@SK-N-BE2 cells	Label free	EasyPhos	LTQ-Orbitrap XL + Orbitrap Q Exactive HF	[24.68]	Q86UE8	TLK2	S44	Prat_1394
30177828	VGVSKGPLNSESSNQSLCSVGSLSDKEVETP	GPLNSESSNQS(ph)LCS(ph)VGS(ph)LSDK	0.9339	H	C	Profiling	Infection	ZIKV(72h)@SK-N-BE2 cells	Label free	EasyPhos	LTQ-Orbitrap XL + Orbitrap Q Exactive HF	[20.51]	Q86UE8	TLK2	S38	Prat_1394
30177828	VGVSKGPLNSESSNQSLCSVGSLSDKEVETP	GPLNSESSNQS(ph)LCS(ph)VGS(ph)LSDK	0.9339	H	C	Profiling	Infection	ZIKV(72h)@SK-N-BE2 cells	Label free	EasyPhos	LTQ-Orbitrap XL + Orbitrap Q Exactive HF	[20.51]	Q86UE8	TLK2	S41	Prat_1394
30177828	VGVSKGPLNSESSNQSLCSVGSLSDKEVETP	GPLNSESSNQS(ph)LCS(ph)VGS(ph)LSDK	0.9339	H	C	Profiling	Infection	ZIKV(72h)@SK-N-BE2 cells	Label free	EasyPhos	LTQ-Orbitrap XL + Orbitrap Q Exactive HF	[20.51]	Q86UE8	TLK2	S44	Prat_1394
36477497		GPLNSESSNQSLCSVGS(ph)LS(ph)DKEVETPEKK	0.984238	H	C	Profiling	Salmonella infection	WT+Salmonella@HeLa cells	Label-free	Enrichment (no details)	Orbitrap	[]	Q86UE8	TLK2	S44	Prat_1387
36477497		GPLNSESSNQSLCSVGS(ph)LS(ph)DKEVETPEKK	0.984238	H	C	Profiling	Salmonella infection	WT+Salmonella@HeLa cells	Label-free	Enrichment (no details)	Orbitrap	[]	Q86UE8	TLK2	S46	Prat_1387
36477497		GPLNSESSNQSLCSVGS(ph)LS(ph)DKEVETPEKK	0.984238	H	C	Profiling	Salmonella infection	ipaJ+Salmonella@HeLa cells	Label-free	Enrichment (no details)	Orbitrap	[]	Q86UE8	TLK2	S44	Prat_627
36477497		GPLNSESSNQSLCSVGS(ph)LS(ph)DKEVETPEKK	0.984238	H	C	Profiling	Salmonella infection	ipaJ+Salmonella@HeLa cells	Label-free	Enrichment (no details)	Orbitrap	[]	Q86UE8	TLK2	S46	Prat_627
20363803	SPQHSLSNPLPRR	SSPQHS(ph)LS(ph)NPLPR	1	H	C	Profiling	Signaling network	Ang II(15min)@AT1R-HEK cell line	SILAC	TIO2	LTQ-Orbitrap	[0.65899, 0.17318]	Q86UE8	TLK2	S117	Prat_61
20363803	SPQHSLSNPLPRR	SSPQHS(ph)LS(ph)NPLPR	1	H	C	Profiling	Signaling network	Ang II(153min)@AT1R-HEK cell line	SILAC	TIO2	LTQ-Orbitrap	[0.90837, 0.74075]	Q86UE8	TLK2	S117	Prat_60
20363803	SPQHSLSNPLPRR	SSPQHS(ph)LS(ph)NPLPR	1	H	C	Profiling	Signaling network	SII Ang II(15min)@AT1R-HEK cell line	SILAC	TIO2	LTQ-Orbitrap	[0.68059, 0.51037]	Q86UE8	TLK2	S117	Prat_1093
20363803	SPQHSLSNPLPRR	SSPQHS(ph)LS(ph)NPLPR	1	H	C	Profiling	Signaling network	SII Ang II(3min)@AT1R-HEK cell line	SILAC	TIO2	LTQ-Orbitrap	[0.90549, 1.1573]	Q86UE8	TLK2	S117	Prat_1094
20873877	VPPVARSSPQHSL	S(ph)SPQHSLSNPLPR	0.968072	H	C	Profiling	No Disease	Collisional induced dissociation-CID1@HeLa S3 cells	Label free	TiO2	LTQ-Orbitrap Velos instrument	[2324500.0]	Q86UE8	TLK2	S110	Prat_189
20873877	TSQGKGTPRGHKI	KAEPYETS(ph)QGKGT(ph)PR	0.983721	H	C	Profiling	No Disease	High collision dissociation fragment-HCD2@HeLa S3 cells	Label free	TiO2	LTQ-Orbitrap Velos instrument	[1904500.0]	Q86UE8	TLK2	T78	Prat_538
22424773	FEFAGGSAPGTSP	ISDYFEFAGGS(ph)APGTSPGR	0.999999	H	C	Profiling	DNA damage response	IR(1h)@U2OS cells	SILAC	TiO2	LTQ Orbitrap	['Present', 'Present', 'Present', 'Present']	Q86UE8	TLK2	S94	Prat_635
22424773	LYGLDGSAAKEAT	RVEQPLYGLDGS(ph)AAK	1	H	C	Profiling	DNA damage response	IR(1h)@U2OS cells	SILAC	TiO2	LTQ Orbitrap	['Present', 'Present', 'Present', 'Present']	Q86UE8	TLK2	S134	Prat_635
22424773	FEFAGGSAPGTSP	ISDYFEFAGGS(ph)APGTSPGR	0.999999	H	C	Profiling	DNA damage response	DMSO (IR study)@U2OS cells	SILAC	TiO2	LTQ Orbitrap	['Present', 'Present', 'Present', 'Present']	Q86UE8	TLK2	S94	Prat_269
22424773	LYGLDGSAAKEAT	RVEQPLYGLDGS(ph)AAK	1	H	C	Profiling	DNA damage response	DMSO (IR study)@U2OS cells	SILAC	TiO2	LTQ Orbitrap	['Present', 'Present', 'Present', 'Present']	Q86UE8	TLK2	S134	Prat_269
23898821	CSVGSLSDKEVET	GPLNSESSNQSLCSVGSLS(ph)DKEVETPEK	0.960368	H	C	Profiling	Lung cancer	Crizotinib@H3122 cell line	mTRAQ	IMAC	Q Exactive	[]	Q86UE8	TLK2	S46	Prat_207
23898821	PPVARSSPQHSLS	SS(ph)PQHSLSNPLPR	0.918248	H	C	Profiling	Lung cancer	Crizotinib@H3122 cell line	mTRAQ	IMAC	Q Exactive	[]	Q86UE8	TLK2	S111	Prat_207
23898821	RSSPQHSLSNPLP	SS(ph)PQHS(ph)LS(ph)NPLPR	1	H	C	Profiling	Lung cancer	Crizotinib@H3122 cell line	mTRAQ	IMAC	Q Exactive	[]	Q86UE8	TLK2	S115	Prat_207
23898821	SPQHSLSNPLPRR	SS(ph)PQHS(ph)LS(ph)NPLPR	1	H	C	Profiling	Lung cancer	Crizotinib@H3122 cell line	mTRAQ	IMAC	Q Exactive	[]	Q86UE8	TLK2	S117	Prat_207
24850871	VGVSKGPLNSESSNQSLCSVGSLSDKEVETP	_GPLNSES(ph)SNQS(ph)LCSVGSLSDK_	0.939669	H	C	profiling	T cells stimulated with PGE2	PGE2(10min)-MS1@Jurkat T cells	Label Free	Ti-IMAC	LTQ-Orbitrap Elite	[-0.8658004]	Q86UE8	TLK2	S38	Prat_881
24850871	PGRSVPPVARSSPQHSLSNPLPRRVEQPLYG	_SS(ph)PQHS(ph)LS(ph)NPLPR_	0.999971	H	C	profiling	T cells stimulated with PGE2	PGE2(10min)-MS1@Jurkat T cells	Label Free	Ti-IMAC	LTQ-Orbitrap Elite	[-0.4797587]	Q86UE8	TLK2	S115	Prat_881
24850871	PGRSVPPVARSSPQHSLSNPLPRRVEQPLYG	_SS(ph)PQHS(ph)LS(ph)NPLPR_	0.999971	H	C	profiling	T cells stimulated with PGE2	PGE2(10min)-MS1@Jurkat T cells	Label Free	Ti-IMAC	LTQ-Orbitrap Elite	[-0.527389]	Q86UE8	TLK2	S115	Prat_881
24850871	RFTGVGVSKGPLNSESSNQSLCSVGSLSDKE	GPLNSES(ph)SNQS(ph)LCSVGSLSDK	0.814166	H	C	profiling	T cells stimulated with PGE2	PGE2(10min)-MS1@Jurkat T cells	Label Free	Ti-IMAC	LTQ-Orbitrap Elite	[]	Q86UE8	TLK2	S34	Prat_881
24850871	RFTGVGVSKGPLNSESSNQSLCSVGSLSDKE	GPLNSES(ph)SNQS(ph)LCSVGSLSDK	0.814166	H	C	profiling	T cells stimulated with PGE2	PGE2(10min)-MS1@Jurkat T cells	Label Free	Ti-IMAC	LTQ-Orbitrap Elite	[-0.8658004]	Q86UE8	TLK2	S34	Prat_881
24850871	VGVSKGPLNSESSNQSLCSVGSLSDKEVETP	_GPLNSES(ph)SNQS(ph)LCSVGSLSDK_	0.939669	H	C	profiling	T cells stimulated with PGE2	PGE2(10min)-MS2@Jurkat T cells	Label Free	Ti-IMAC	LTQ-Orbitrap Elite	[]	Q86UE8	TLK2	S38	Prat_882
24850871	PGRSVPPVARSSPQHSLSNPLPRRVEQPLYG	_SS(ph)PQHS(ph)LS(ph)NPLPR_	0.999971	H	C	profiling	T cells stimulated with PGE2	PGE2(10min)-MS2@Jurkat T cells	Label Free	Ti-IMAC	LTQ-Orbitrap Elite	[]	Q86UE8	TLK2	S115	Prat_882
24850871	RFTGVGVSKGPLNSESSNQSLCSVGSLSDKE	GPLNSES(ph)SNQS(ph)LCSVGSLSDK	0.814166	H	C	profiling	T cells stimulated with PGE2	PGE2(10min)-MS2@Jurkat T cells	Label Free	Ti-IMAC	LTQ-Orbitrap Elite	[]	Q86UE8	TLK2	S34	Prat_882
24850871	VGVSKGPLNSESSNQSLCSVGSLSDKEVETP	_GPLNSES(ph)SNQS(ph)LCSVGSLSDK_	0.939669	H	C	profiling	T cells stimulated with PGE2	PGE2(20min)-MS1@Jurkat T cells	Label Free	Ti-IMAC	LTQ-Orbitrap Elite	[]	Q86UE8	TLK2	S38	Prat_883
24850871	PGRSVPPVARSSPQHSLSNPLPRRVEQPLYG	_SS(ph)PQHS(ph)LS(ph)NPLPR_	0.999971	H	C	profiling	T cells stimulated with PGE2	PGE2(20min)-MS1@Jurkat T cells	Label Free	Ti-IMAC	LTQ-Orbitrap Elite	[-0.2331648]	Q86UE8	TLK2	S115	Prat_883
24850871	PGRSVPPVARSSPQHSLSNPLPRRVEQPLYG	_SS(ph)PQHS(ph)LS(ph)NPLPR_	0.999971	H	C	profiling	T cells stimulated with PGE2	PGE2(20min)-MS1@Jurkat T cells	Label Free	Ti-IMAC	LTQ-Orbitrap Elite	[-0.5372038]	Q86UE8	TLK2	S115	Prat_883
24850871	RFTGVGVSKGPLNSESSNQSLCSVGSLSDKE	GPLNSES(ph)SNQS(ph)LCSVGSLSDK	0.814166	H	C	profiling	T cells stimulated with PGE2	PGE2(20min)-MS1@Jurkat T cells	Label Free	Ti-IMAC	LTQ-Orbitrap Elite	[]	Q86UE8	TLK2	S34	Prat_883
24850871	VGVSKGPLNSESSNQSLCSVGSLSDKEVETP	_GPLNSES(ph)SNQS(ph)LCSVGSLSDK_	0.939669	H	C	profiling	T cells stimulated with PGE2	PGE2(20min)-MS2@Jurkat T cells	Label Free	Ti-IMAC	LTQ-Orbitrap Elite	[]	Q86UE8	TLK2	S38	Prat_884
24850871	PGRSVPPVARSSPQHSLSNPLPRRVEQPLYG	_SS(ph)PQHS(ph)LS(ph)NPLPR_	0.999971	H	C	profiling	T cells stimulated with PGE2	PGE2(20min)-MS2@Jurkat T cells	Label Free	Ti-IMAC	LTQ-Orbitrap Elite	[]	Q86UE8	TLK2	S115	Prat_884
24850871	RFTGVGVSKGPLNSESSNQSLCSVGSLSDKE	GPLNSES(ph)SNQS(ph)LCSVGSLSDK	0.814166	H	C	profiling	T cells stimulated with PGE2	PGE2(20min)-MS2@Jurkat T cells	Label Free	Ti-IMAC	LTQ-Orbitrap Elite	[]	Q86UE8	TLK2	S34	Prat_884
24850871	VGVSKGPLNSESSNQSLCSVGSLSDKEVETP	_GPLNSES(ph)SNQS(ph)LCSVGSLSDK_	0.939669	H	C	profiling	T cells stimulated with PGE2	PGE2(30min)-MS1@Jurkat T cells	Label Free	Ti-IMAC	LTQ-Orbitrap Elite	[-0.782186]	Q86UE8	TLK2	S38	Prat_885
24850871	PGRSVPPVARSSPQHSLSNPLPRRVEQPLYG	_SS(ph)PQHS(ph)LS(ph)NPLPR_	0.999971	H	C	profiling	T cells stimulated with PGE2	PGE2(30min)-MS1@Jurkat T cells	Label Free	Ti-IMAC	LTQ-Orbitrap Elite	[-0.1917706]	Q86UE8	TLK2	S115	Prat_885
24850871	PGRSVPPVARSSPQHSLSNPLPRRVEQPLYG	_SS(ph)PQHS(ph)LS(ph)NPLPR_	0.999971	H	C	profiling	T cells stimulated with PGE2	PGE2(30min)-MS1@Jurkat T cells	Label Free	Ti-IMAC	LTQ-Orbitrap Elite	[-0.4647489]	Q86UE8	TLK2	S115	Prat_885
24850871	RFTGVGVSKGPLNSESSNQSLCSVGSLSDKE	GPLNSES(ph)SNQS(ph)LCSVGSLSDK	0.814166	H	C	profiling	T cells stimulated with PGE2	PGE2(30min)-MS1@Jurkat T cells	Label Free	Ti-IMAC	LTQ-Orbitrap Elite	[]	Q86UE8	TLK2	S34	Prat_885
24850871	RFTGVGVSKGPLNSESSNQSLCSVGSLSDKE	GPLNSES(ph)SNQS(ph)LCSVGSLSDK	0.814166	H	C	profiling	T cells stimulated with PGE2	PGE2(30min)-MS1@Jurkat T cells	Label Free	Ti-IMAC	LTQ-Orbitrap Elite	[-0.782186]	Q86UE8	TLK2	S34	Prat_885
24850871	VGVSKGPLNSESSNQSLCSVGSLSDKEVETP	_GPLNSES(ph)SNQS(ph)LCSVGSLSDK_	0.939669	H	C	profiling	T cells stimulated with PGE2	PGE2(30min)-MS2@Jurkat T cells	Label Free	Ti-IMAC	LTQ-Orbitrap Elite	[]	Q86UE8	TLK2	S38	Prat_886
24850871	PGRSVPPVARSSPQHSLSNPLPRRVEQPLYG	_SS(ph)PQHS(ph)LS(ph)NPLPR_	0.999971	H	C	profiling	T cells stimulated with PGE2	PGE2(30min)-MS2@Jurkat T cells	Label Free	Ti-IMAC	LTQ-Orbitrap Elite	[]	Q86UE8	TLK2	S115	Prat_886
24850871	RFTGVGVSKGPLNSESSNQSLCSVGSLSDKE	GPLNSES(ph)SNQS(ph)LCSVGSLSDK	0.814166	H	C	profiling	T cells stimulated with PGE2	PGE2(30min)-MS2@Jurkat T cells	Label Free	Ti-IMAC	LTQ-Orbitrap Elite	[]	Q86UE8	TLK2	S34	Prat_886
24850871	VGVSKGPLNSESSNQSLCSVGSLSDKEVETP	_GPLNSES(ph)SNQS(ph)LCSVGSLSDK_	0.939669	H	C	profiling	T cells stimulated with PGE2	PGE2(5min)-MS1@Jurkat T cells	Label Free	Ti-IMAC	LTQ-Orbitrap Elite	[]	Q86UE8	TLK2	S38	Prat_887
24850871	PGRSVPPVARSSPQHSLSNPLPRRVEQPLYG	_SS(ph)PQHS(ph)LS(ph)NPLPR_	0.999971	H	C	profiling	T cells stimulated with PGE2	PGE2(5min)-MS1@Jurkat T cells	Label Free	Ti-IMAC	LTQ-Orbitrap Elite	[-0.2706718]	Q86UE8	TLK2	S115	Prat_887
24850871	PGRSVPPVARSSPQHSLSNPLPRRVEQPLYG	_SS(ph)PQHS(ph)LS(ph)NPLPR_	0.999971	H	C	profiling	T cells stimulated with PGE2	PGE2(5min)-MS1@Jurkat T cells	Label Free	Ti-IMAC	LTQ-Orbitrap Elite	[-0.4956431]	Q86UE8	TLK2	S115	Prat_887
24850871	RFTGVGVSKGPLNSESSNQSLCSVGSLSDKE	GPLNSES(ph)SNQS(ph)LCSVGSLSDK	0.814166	H	C	profiling	T cells stimulated with PGE2	PGE2(5min)-MS1@Jurkat T cells	Label Free	Ti-IMAC	LTQ-Orbitrap Elite	[]	Q86UE8	TLK2	S34	Prat_887
24850871	VGVSKGPLNSESSNQSLCSVGSLSDKEVETP	_GPLNSES(ph)SNQS(ph)LCSVGSLSDK_	0.939669	H	C	profiling	T cells stimulated with PGE2	PGE2(5min)-MS2@Jurkat T cells	Label Free	Ti-IMAC	LTQ-Orbitrap Elite	[]	Q86UE8	TLK2	S38	Prat_888
24850871	PGRSVPPVARSSPQHSLSNPLPRRVEQPLYG	_SS(ph)PQHS(ph)LS(ph)NPLPR_	0.999971	H	C	profiling	T cells stimulated with PGE2	PGE2(5min)-MS2@Jurkat T cells	Label Free	Ti-IMAC	LTQ-Orbitrap Elite	[]	Q86UE8	TLK2	S115	Prat_888
24850871	RFTGVGVSKGPLNSESSNQSLCSVGSLSDKE	GPLNSES(ph)SNQS(ph)LCSVGSLSDK	0.814166	H	C	profiling	T cells stimulated with PGE2	PGE2(5min)-MS2@Jurkat T cells	Label Free	Ti-IMAC	LTQ-Orbitrap Elite	[]	Q86UE8	TLK2	S34	Prat_888
24850871	VGVSKGPLNSESSNQSLCSVGSLSDKEVETP	_GPLNSES(ph)SNQS(ph)LCSVGSLSDK_	0.939669	H	C	profiling	T cells stimulated with PGE2	PGE2(60min)-MS1@Jurkat T cells	Label Free	Ti-IMAC	LTQ-Orbitrap Elite	[]	Q86UE8	TLK2	S38	Prat_889
24850871	PGRSVPPVARSSPQHSLSNPLPRRVEQPLYG	_SS(ph)PQHS(ph)LS(ph)NPLPR_	0.999971	H	C	profiling	T cells stimulated with PGE2	PGE2(60min)-MS1@Jurkat T cells	Label Free	Ti-IMAC	LTQ-Orbitrap Elite	[-0.2926307]	Q86UE8	TLK2	S115	Prat_889
24850871	PGRSVPPVARSSPQHSLSNPLPRRVEQPLYG	_SS(ph)PQHS(ph)LS(ph)NPLPR_	0.999971	H	C	profiling	T cells stimulated with PGE2	PGE2(60min)-MS1@Jurkat T cells	Label Free	Ti-IMAC	LTQ-Orbitrap Elite	[-0.2942643]	Q86UE8	TLK2	S115	Prat_889
24850871	RFTGVGVSKGPLNSESSNQSLCSVGSLSDKE	GPLNSES(ph)SNQS(ph)LCSVGSLSDK	0.814166	H	C	profiling	T cells stimulated with PGE2	PGE2(60min)-MS1@Jurkat T cells	Label Free	Ti-IMAC	LTQ-Orbitrap Elite	[]	Q86UE8	TLK2	S34	Prat_889
24850871	VGVSKGPLNSESSNQSLCSVGSLSDKEVETP	_GPLNSES(ph)SNQS(ph)LCSVGSLSDK_	0.939669	H	C	profiling	T cells stimulated with PGE2	PGE2(60min)-MS2@Jurkat T cells	Label Free	Ti-IMAC	LTQ-Orbitrap Elite	[]	Q86UE8	TLK2	S38	Prat_890
24850871	PGRSVPPVARSSPQHSLSNPLPRRVEQPLYG	_SS(ph)PQHS(ph)LS(ph)NPLPR_	0.999971	H	C	profiling	T cells stimulated with PGE2	PGE2(60min)-MS2@Jurkat T cells	Label Free	Ti-IMAC	LTQ-Orbitrap Elite	[]	Q86UE8	TLK2	S115	Prat_890
24850871	RFTGVGVSKGPLNSESSNQSLCSVGSLSDKE	GPLNSES(ph)SNQS(ph)LCSVGSLSDK	0.814166	H	C	profiling	T cells stimulated with PGE2	PGE2(60min)-MS2@Jurkat T cells	Label Free	Ti-IMAC	LTQ-Orbitrap Elite	[]	Q86UE8	TLK2	S34	Prat_890
24850871	VGVSKGPLNSESSNQSLCSVGSLSDKEVETP	_GPLNSES(ph)SNQS(ph)LCSVGSLSDK_	0.939669	H	C	profiling	T cells stimulated with PGE2	PGE2(0min)-MS1@Jurkat T cells	Label Free	Ti-IMAC	LTQ-Orbitrap Elite	[-0.5680089]	Q86UE8	TLK2	S38	Prat_879
24850871	PGRSVPPVARSSPQHSLSNPLPRRVEQPLYG	_SS(ph)PQHS(ph)LS(ph)NPLPR_	0.999971	H	C	profiling	T cells stimulated with PGE2	PGE2(0min)-MS1@Jurkat T cells	Label Free	Ti-IMAC	LTQ-Orbitrap Elite	[-0.4547172]	Q86UE8	TLK2	S115	Prat_879
24850871	PGRSVPPVARSSPQHSLSNPLPRRVEQPLYG	_SS(ph)PQHS(ph)LS(ph)NPLPR_	0.999971	H	C	profiling	T cells stimulated with PGE2	PGE2(0min)-MS1@Jurkat T cells	Label Free	Ti-IMAC	LTQ-Orbitrap Elite	[-0.4926877]	Q86UE8	TLK2	S115	Prat_879
24850871	RFTGVGVSKGPLNSESSNQSLCSVGSLSDKE	GPLNSES(ph)SNQS(ph)LCSVGSLSDK	0.814166	H	C	profiling	T cells stimulated with PGE2	PGE2(0min)-MS1@Jurkat T cells	Label Free	Ti-IMAC	LTQ-Orbitrap Elite	[]	Q86UE8	TLK2	S34	Prat_879
24850871	RFTGVGVSKGPLNSESSNQSLCSVGSLSDKE	GPLNSES(ph)SNQS(ph)LCSVGSLSDK	0.814166	H	C	profiling	T cells stimulated with PGE2	PGE2(0min)-MS1@Jurkat T cells	Label Free	Ti-IMAC	LTQ-Orbitrap Elite	[-0.5680089]	Q86UE8	TLK2	S34	Prat_879
24850871	VGVSKGPLNSESSNQSLCSVGSLSDKEVETP	_GPLNSES(ph)SNQS(ph)LCSVGSLSDK_	0.939669	H	C	profiling	T cells stimulated with PGE2	PGE2(0min)-MS2@Jurkat T cells	Label Free	Ti-IMAC	LTQ-Orbitrap Elite	[]	Q86UE8	TLK2	S38	Prat_880
24850871	PGRSVPPVARSSPQHSLSNPLPRRVEQPLYG	_SS(ph)PQHS(ph)LS(ph)NPLPR_	0.999971	H	C	profiling	T cells stimulated with PGE2	PGE2(0min)-MS2@Jurkat T cells	Label Free	Ti-IMAC	LTQ-Orbitrap Elite	[]	Q86UE8	TLK2	S115	Prat_880
24850871	RFTGVGVSKGPLNSESSNQSLCSVGSLSDKE	GPLNSES(ph)SNQS(ph)LCSVGSLSDK	0.814166	H	C	profiling	T cells stimulated with PGE2	PGE2(0min)-MS2@Jurkat T cells	Label Free	Ti-IMAC	LTQ-Orbitrap Elite	[]	Q86UE8	TLK2	S34	Prat_880
24961811	VPPVARSSPQHSLSN	SS(ph)PQHSLSNPLPR	92.2	H	C	Profiling	Cancer	BRAFV600E+OISb(3d)@HDF cells	Label free	Ti4+-IMAC	LTQ-Orbitrap Velos	['Present', 'Present', 'Present', 'Present', 'Present', 'Present']	Q86UE8	TLK2	S111	Prat_110
24961811	VPPVARSSPQHSLSN	SS(ph)PQHSLSNPLPR	92.2	H	C	Profiling	Cancer	BRAFV600E+OIS(3d)@HDF cells	Label free	Ti4+-IMAC	LTQ-Orbitrap Velos	['Present', 'Present', 'Present', 'Present', 'Present', 'Present']	Q86UE8	TLK2	S111	Prat_108
24961811	VPPVARSSPQHSLSN	SS(ph)PQHSLSNPLPR	92.2	H	C	Profiling	Cancer	Cycling control(3d)@HDF cells	Label free	Ti4+-IMAC	LTQ-Orbitrap Velos	['Present', 'Present', 'Present', 'Present', 'Present', 'Present']	Q86UE8	TLK2	S111	Prat_229
25002506		ISDYFEFAGGSAPGTS(ph)PGR	0.991533	H	C	Profiling	skin cancer	PD184352+ PMA(30min)@HEK293 cells	SILAC	TiO2	Orbitrap	['Present', 'Present', 'Present', 'Present', 'Present']	Q86UE8	TLK2	S99	Prat_835
25002506		ISDYFEFAGGSAPGTS(ph)PGR	0.991533	H	C	Profiling	skin cancer	BI-D1870+ PMA(30min)@HEK293 cells	SILAC	TiO2	Orbitrap	['Present', 'Present', 'Present', 'Present', 'Present']	Q86UE8	TLK2	S99	Prat_98
25002506		ISDYFEFAGGSAPGTS(ph)PGR	0.991533	H	C	Profiling	skin cancer	BI-D1870(2h)@A375 cells	SILAC	TiO2	Orbitrap	['Present', 'Present', 'Present', 'Present', 'Present']	Q86UE8	TLK2	S99	Prat_97
25002506		ISDYFEFAGGSAPGTS(ph)PGR	0.991533	H	C	Profiling	skin cancer	Control RNAi@A375 cells	SILAC	TiO2	Orbitrap	['Present', 'Present', 'Present', 'Present', 'Present']	Q86UE8	TLK2	S99	Prat_193
25002506		ISDYFEFAGGSAPGTS(ph)PGR	0.991533	H	C	Profiling	skin cancer	Control RNAi + PMA(30min)@HEK293 cells	SILAC	TiO2	Orbitrap	['Present', 'Present', 'Present', 'Present', 'Present']	Q86UE8	TLK2	S99	Prat_192
25002506		ISDYFEFAGGSAPGTS(ph)PGR	0.991533	H	C	Profiling	skin cancer	DMSO@A375 cells	SILAC	TiO2	Orbitrap	['Present', 'Present', 'Present', 'Present', 'Present']	Q86UE8	TLK2	S99	Prat_302
25002506		ISDYFEFAGGSAPGTS(ph)PGR	0.991533	H	C	Profiling	skin cancer	PD184352(2h)@A375 cells	SILAC	TiO2	Orbitrap	['Present', 'Present', 'Present', 'Present', 'Present']	Q86UE8	TLK2	S99	Prat_834
25002506		ISDYFEFAGGSAPGTS(ph)PGR	0.991533	H	C	Profiling	skin cancer	PMA(30min)@HEK293 cells	SILAC	TiO2	Orbitrap	['Present', 'Present', 'Present', 'Present', 'Present']	Q86UE8	TLK2	S99	Prat_910
25002506		ISDYFEFAGGSAPGTS(ph)PGR	0.991533	H	C	Profiling	skin cancer	RSK1/2 RNAi@A375 cells	SILAC	TiO2	Orbitrap	['Present', 'Present', 'Present', 'Present', 'Present']	Q86UE8	TLK2	S99	Prat_967
25002506		ISDYFEFAGGSAPGTS(ph)PGR	0.991533	H	C	Profiling	skin cancer	RSK1/2 RNAi + PMA (30min)@HEK293 cells	SILAC	TiO2	Orbitrap	['Present', 'Present', 'Present', 'Present', 'Present']	Q86UE8	TLK2	S99	Prat_966
25404012		ISDYFEFAGGSAPGTS(ph)PGR	0.772342	H	C	Profiling	lung cancer	EGF+Erlotinib@H1975 cell line	SILAC	TiO2	LTQ Orbitrap XL	['Present', 'Present', 'Present', 'Present']	Q86UE8	TLK2	S99	Prat_417
25404012		ISDYFEFAGGSAPGTS(ph)PGR	0.772342	H	C	Profiling	lung cancer	Erlotinib@H1975 cell line_25404012	SILAC	TiO2	LTQ Orbitrap XL	['Present', 'Present', 'Present', 'Present']	Q86UE8	TLK2	S99	Prat_441
25404012		ISDYFEFAGGSAPGTS(ph)PGR	0.772342	H	C	Profiling	lung cancer	Untreated@H1975 cell line	SILAC	TiO2	LTQ Orbitrap XL	['Present', 'Present', 'Present', 'Present']	Q86UE8	TLK2	S99	Prat_1321
26055452	TSQGKGTPRGHKI		0.999946	H	C	Profiling	Cervix carcinoma	MG132+RO3306@HeLa cell line	SILAC	TiO2	LTQ-Orbitrap Velos Pro	['Present', 'Present', 'Present', 'Present', 'Present']	Q86UE8	TLK2	T78	Prat_720
26055452	TSQGKGTPRGHKI		0.999946	H	C	Profiling	Cervix carcinoma	MG132+DMSO@HeLa cell line	SILAC	TiO2	LTQ-Orbitrap Velos Pro	['Present', 'Present', 'Present', 'Present', 'Present']	Q86UE8	TLK2	T78	Prat_719
26265067	LYGLDGSAAKEAT	RVEQPLYGLDGS(ph)AAE	111.687	H	C	Profiling	Pancreatic cancer	Serum starvation+Mock treatment@PaSC	TMT	TiO2	Orbitrap Fusion	[533.881393338, 534.902408955, 520.053308077]	Q86UE8	TLK2	S134	Prat_1079
26434776	ISDYFEFAGGSAPGTSPGRSVPPVARSSPQH	_ISDYFEFAGGSAPGTS(ph)PGR_	0.964442	H	C	profiling	Bone cancer	DMSO-CID1@H929 cells	SILAC	IMAC+pY-1000	LTQ-Orbitrap Elite	[14106000.0]	Q86UE8	TLK2	S99	Prat_273
26434776	ISDYFEFAGGSAPGTSPGRSVPPVARSSPQH	_ISDYFEFAGGSAPGTS(ph)PGR_	0.964442	H	C	profiling	Bone cancer	DMSO-CID1@H929 cells	SILAC	IMAC+pY-1000	LTQ-Orbitrap Elite	[14106000.0]	Q86UE8	TLK2	S99	Prat_273
26434776	ISDYFEFAGGSAPGTSPGRSVPPVARSSPQH	_ISDYFEFAGGSAPGTS(ph)PGR_	0.964442	H	C	profiling	Bone cancer	DMSO-HCD1@H929 cells	SILAC	IMAC+pY-1000	LTQ-Orbitrap Elite	[0.0]	Q86UE8	TLK2	S99	Prat_274
26434776	ISDYFEFAGGSAPGTSPGRSVPPVARSSPQH	_ISDYFEFAGGSAPGTS(ph)PGR_	0.964442	H	C	profiling	Bone cancer	DMSO-HCD1@H929 cells	SILAC	IMAC+pY-1000	LTQ-Orbitrap Elite	[0.0]	Q86UE8	TLK2	S99	Prat_274
26434776	ISDYFEFAGGSAPGTSPGRSVPPVARSSPQH	_ISDYFEFAGGSAPGTS(ph)PGR_	0.964442	H	C	profiling	Bone cancer	DMSO-HCDls2@H929 cells	SILAC	IMAC+pY-1000	LTQ-Orbitrap Elite	[0.0]	Q86UE8	TLK2	S99	Prat_275
26434776	ISDYFEFAGGSAPGTSPGRSVPPVARSSPQH	_ISDYFEFAGGSAPGTS(ph)PGR_	0.964442	H	C	profiling	Bone cancer	DMSO-HCDls2@H929 cells	SILAC	IMAC+pY-1000	LTQ-Orbitrap Elite	[0.0]	Q86UE8	TLK2	S99	Prat_275
26434776	ISDYFEFAGGSAPGTSPGRSVPPVARSSPQH	_ISDYFEFAGGSAPGTS(ph)PGR_	0.964442	H	C	profiling	Bone cancer	Imatinib-CID1@H929 cells	SILAC	IMAC+pY-1000	LTQ-Orbitrap Elite	[14293000.0]	Q86UE8	TLK2	S99	Prat_616
26434776	ISDYFEFAGGSAPGTSPGRSVPPVARSSPQH	_ISDYFEFAGGSAPGTS(ph)PGR_	0.964442	H	C	profiling	Bone cancer	Imatinib-CID1@H929 cells	SILAC	IMAC+pY-1000	LTQ-Orbitrap Elite	[14293000.0]	Q86UE8	TLK2	S99	Prat_616
26434776	ISDYFEFAGGSAPGTSPGRSVPPVARSSPQH	_ISDYFEFAGGSAPGTS(ph)PGR_	0.964442	H	C	profiling	Bone cancer	Imatinib-HCD1@H929 cells	SILAC	IMAC+pY-1000	LTQ-Orbitrap Elite	[0.0]	Q86UE8	TLK2	S99	Prat_617
26434776	ISDYFEFAGGSAPGTSPGRSVPPVARSSPQH	_ISDYFEFAGGSAPGTS(ph)PGR_	0.964442	H	C	profiling	Bone cancer	Imatinib-HCD1@H929 cells	SILAC	IMAC+pY-1000	LTQ-Orbitrap Elite	[0.0]	Q86UE8	TLK2	S99	Prat_617
26434776	ISDYFEFAGGSAPGTSPGRSVPPVARSSPQH	_ISDYFEFAGGSAPGTS(ph)PGR_	0.964442	H	C	profiling	Bone cancer	Imatinib-HCDls2@H929 cells	SILAC	IMAC+pY-1000	LTQ-Orbitrap Elite	[0.0]	Q86UE8	TLK2	S99	Prat_618
26434776	ISDYFEFAGGSAPGTSPGRSVPPVARSSPQH	_ISDYFEFAGGSAPGTS(ph)PGR_	0.964442	H	C	profiling	Bone cancer	Imatinib-HCDls2@H929 cells	SILAC	IMAC+pY-1000	LTQ-Orbitrap Elite	[0.0]	Q86UE8	TLK2	S99	Prat_618
26434776	ISDYFEFAGGSAPGTSPGRSVPPVARSSPQH	_ISDYFEFAGGSAPGTS(ph)PGR_	0.964442	H	C	profiling	Bone cancer	Imatinib@H929 cells	SILAC	IMAC+pY-1000	LTQ-Orbitrap Elite	[14293000.0]	Q86UE8	TLK2	S99	Prat_619
26434776	ISDYFEFAGGSAPGTSPGRSVPPVARSSPQH	_ISDYFEFAGGSAPGTS(ph)PGR_	0.964442	H	C	profiling	Bone cancer	Imatinib@H929 cells	SILAC	IMAC+pY-1000	LTQ-Orbitrap Elite	[14293000.0]	Q86UE8	TLK2	S99	Prat_619
26434776	ISDYFEFAGGSAPGTSPGRSVPPVARSSPQH	_ISDYFEFAGGSAPGTS(ph)PGR_	0.964442	H	C	profiling	Bone cancer	Bortezomib-CID1@H929 cells	SILAC	IMAC+pY-1000	LTQ-Orbitrap Elite	[7218300.0]	Q86UE8	TLK2	S99	Prat_100
26434776	ISDYFEFAGGSAPGTSPGRSVPPVARSSPQH	_ISDYFEFAGGSAPGTS(ph)PGR_	0.964442	H	C	profiling	Bone cancer	Bortezomib-CID1@H929 cells	SILAC	IMAC+pY-1000	LTQ-Orbitrap Elite	[7218300.0]	Q86UE8	TLK2	S99	Prat_100
26434776	ISDYFEFAGGSAPGTSPGRSVPPVARSSPQH	_ISDYFEFAGGSAPGTS(ph)PGR_	0.964442	H	C	profiling	Bone cancer	Bortezomib-HCD1@H929 cells	SILAC	IMAC+pY-1000	LTQ-Orbitrap Elite	[0.0]	Q86UE8	TLK2	S99	Prat_101
26434776	ISDYFEFAGGSAPGTSPGRSVPPVARSSPQH	_ISDYFEFAGGSAPGTS(ph)PGR_	0.964442	H	C	profiling	Bone cancer	Bortezomib-HCD1@H929 cells	SILAC	IMAC+pY-1000	LTQ-Orbitrap Elite	[0.0]	Q86UE8	TLK2	S99	Prat_101
26434776	ISDYFEFAGGSAPGTSPGRSVPPVARSSPQH	_ISDYFEFAGGSAPGTS(ph)PGR_	0.964442	H	C	profiling	Bone cancer	Bortezomib-HCDls2@H929 cells	SILAC	IMAC+pY-1000	LTQ-Orbitrap Elite	[0.0]	Q86UE8	TLK2	S99	Prat_102
26434776	ISDYFEFAGGSAPGTSPGRSVPPVARSSPQH	_ISDYFEFAGGSAPGTS(ph)PGR_	0.964442	H	C	profiling	Bone cancer	Bortezomib-HCDls2@H929 cells	SILAC	IMAC+pY-1000	LTQ-Orbitrap Elite	[0.0]	Q86UE8	TLK2	S99	Prat_102
26434776	ISDYFEFAGGSAPGTSPGRSVPPVARSSPQH	_ISDYFEFAGGSAPGTS(ph)PGR_	0.964442	H	C	profiling	Bone cancer	Bortezomib@H929 cells	SILAC	IMAC+pY-1000	LTQ-Orbitrap Elite	[7218300.0]	Q86UE8	TLK2	S99	Prat_103
26434776	ISDYFEFAGGSAPGTSPGRSVPPVARSSPQH	_ISDYFEFAGGSAPGTS(ph)PGR_	0.964442	H	C	profiling	Bone cancer	Bortezomib@H929 cells	SILAC	IMAC+pY-1000	LTQ-Orbitrap Elite	[7218300.0]	Q86UE8	TLK2	S99	Prat_103
26434776	ISDYFEFAGGSAPGTSPGRSVPPVARSSPQH	ISDYFEFAGGSAPGTS(ph)PGR	0.964442	H	C	profiling	Bone cancer	DMSO@H929 cells	SILAC	IMAC+pY-1000	LTQ-Orbitrap Elite	[14106000.0]	Q86UE8	TLK2	S99	Prat_327
26434776	ISDYFEFAGGSAPGTSPGRSVPPVARSSPQH	ISDYFEFAGGSAPGTS(ph)PGR	0.964442	H	C	profiling	Bone cancer	DMSO@H929 cells	SILAC	IMAC+pY-1000	LTQ-Orbitrap Elite	[14106000.0]	Q86UE8	TLK2	S99	Prat_327
26471730	SDKEVETPEKKQN	EVET(ph)PEKK	1	H	C	Profiling	Parkinson's disease (PD)	PINK1 KO@HEK293 cells	SILAC	TiO2	LTQ-Orbitrap Velos Pro	['Present', 'Present ', 'Present ', 'Present', 'Present', 'Present']	Q86UE8	TLK2	T52	Prat_901
26471730	GSAPGTSPGRSVP	ISDYFEFAGGSAPGTS(ph)PGR	0.972386	H	C	Profiling	Parkinson's disease (PD)	PINK1 KO@HEK293 cells	SILAC	TiO2	LTQ-Orbitrap Velos Pro	['Present', 'Present ', 'Present ', 'Present', 'Present', 'Present']	Q86UE8	TLK2	S99	Prat_901
26471730	SDKEVETPEKKQN	EVET(ph)PEKK	1	H	C	Profiling	Parkinson's disease (PD)	PINK1 WT@HEK293 cells	SILAC	TiO2	LTQ-Orbitrap Velos Pro	['Present', 'Present ', 'Present ', 'Present', 'Present', 'Present']	Q86UE8	TLK2	T52	Prat_902
26471730	GSAPGTSPGRSVP	ISDYFEFAGGSAPGTS(ph)PGR	0.972386	H	C	Profiling	Parkinson's disease (PD)	PINK1 WT@HEK293 cells	SILAC	TiO2	LTQ-Orbitrap Velos Pro	['Present', 'Present ', 'Present ', 'Present', 'Present', 'Present']	Q86UE8	TLK2	S99	Prat_902
27134283	GSAPGTSPGRSVP	ISDYFEFAGGSAPGTS(ph)PGS	1	H	C	Profiling	Cdk1 inhibition	DMSO@HeLa cells	SILAC	TiO2	Q-Exactive Plus	['Present', 'Present', 'Present']	Q86UE8	TLK2	S99	Prat_335
27134283	GSAPGTSPGRSVP	ISDYFEFAGGSAPGTS(ph)PGS	1	H	C	Profiling	Cdk1 inhibition	Flavopiridol@HeLa cells	SILAC	TiO2	Q-Exactive Plus	['Present', 'Present', 'Present']	Q86UE8	TLK2	S99	Prat_471
27134283	GSAPGTSPGRSVP	ISDYFEFAGGSAPGTS(ph)PGS	1	H	C	Profiling	Cdk1 inhibition	RO-3306@HeLa cells	SILAC	TiO2	Q-Exactive Plus	['Present', 'Present', 'Present']	Q86UE8	TLK2	S99	Prat_964
27135362	NSESSNQSLCSVGSLSDKEVETPEKKQNDQR		1	H	C	Profiling	Breast Cancer	Metformin@MCF7 cells	Label free	TiO2	Q Exactive	[23.49265]	Q86UE8	TLK2	S46	Prat_718
27135362	NSESSNQSLCSVGSLSDKEVETPEKKQNDQR		1	H	C	Profiling	Breast Cancer	Metformin@MCF7 cells	Label free	TiO2	Q Exactive	[23.80449, 24.68592, 25.79583]	Q86UE8	TLK2	S46	Prat_718
27135362	RSVPPVARSSPQHSLSNPLPRRVEQPLYGLD		1	H	C	Profiling	Breast Cancer	Metformin@MCF7 cells	Label free	TiO2	Q Exactive	[25.04214, 25.87804, 26.07804]	Q86UE8	TLK2	S117	Prat_718
27135362	RSVPPVARSSPQHSLSNPLPRRVEQPLYGLD		1	H	C	Profiling	Breast Cancer	Metformin@MCF7 cells	Label free	TiO2	Q Exactive	[27.65642, 27.99518, 28.51758]	Q86UE8	TLK2	S117	Prat_718
27135362	RSVPPVARSSPQHSLSNPLPRRVEQPLYGLD		1	H	C	Profiling	Breast Cancer	Metformin@MCF7 cells	Label free	TiO2	Q Exactive	[25.55133, 27.00646, 27.4592]	Q86UE8	TLK2	S117	Prat_718
27135362	ISDYFEFAGGSAPGTSPGRSVPPVARSSPQH		0.948172	H	C	Profiling	Breast Cancer	Metformin@MCF7 cells	Label free	TiO2	Q Exactive	[23.14113, 24.09475, 24.42739]	Q86UE8	TLK2	S99	Prat_718
27135362	ISDYFEFAGGSAPGTSPGRSVPPVARSSPQH		0.948172	H	C	Profiling	Breast Cancer	Metformin@MCF7 cells	Label free	TiO2	Q Exactive	[24.10133, 24.68185, 25.54247]	Q86UE8	TLK2	S99	Prat_718
27135362	NDQRNRKRKAEPYETSQGKGTPRGHKISDYF		0.983657	H	C	Profiling	Breast Cancer	Metformin@MCF7 cells	Label free	TiO2	Q Exactive	[26.34379, 26.93405, 26.71999]	Q86UE8	TLK2	S73	Prat_718
27135362	PGRSVPPVARSSPQHSLSNPLPRRVEQPLYG		0.999999	H	C	Profiling	Breast Cancer	Metformin@MCF7 cells	Label free	TiO2	Q Exactive	[]	Q86UE8	TLK2	S115	Prat_718
27135362	PGRSVPPVARSSPQHSLSNPLPRRVEQPLYG		0.999999	H	C	Profiling	Breast Cancer	Metformin@MCF7 cells	Label free	TiO2	Q Exactive	[25.56454, 25.86788, 26.27934]	Q86UE8	TLK2	S115	Prat_718
27135362	PGRSVPPVARSSPQHSLSNPLPRRVEQPLYG		0.999999	H	C	Profiling	Breast Cancer	Metformin@MCF7 cells	Label free	TiO2	Q Exactive	[25.55133, 27.00646, 27.4592]	Q86UE8	TLK2	S115	Prat_718
27135362	NSESSNQSLCSVGSLSDKEVETPEKKQNDQR		1	H	C	Profiling	Breast Cancer	Untreated@MCF7 cells	Label free	TiO2	Q Exactive	[23.61549, 22.92202]	Q86UE8	TLK2	S46	Prat_1344
27135362	NSESSNQSLCSVGSLSDKEVETPEKKQNDQR		1	H	C	Profiling	Breast Cancer	Untreated@MCF7 cells	Label free	TiO2	Q Exactive	[24.81475, 24.66774, 24.24808]	Q86UE8	TLK2	S46	Prat_1344
27135362	RSVPPVARSSPQHSLSNPLPRRVEQPLYGLD		1	H	C	Profiling	Breast Cancer	Untreated@MCF7 cells	Label free	TiO2	Q Exactive	[25.22126, 24.92202]	Q86UE8	TLK2	S117	Prat_1344
27135362	RSVPPVARSSPQHSLSNPLPRRVEQPLYGLD		1	H	C	Profiling	Breast Cancer	Untreated@MCF7 cells	Label free	TiO2	Q Exactive	[26.25467, 24.77364, 25.07643]	Q86UE8	TLK2	S117	Prat_1344
27135362	RSVPPVARSSPQHSLSNPLPRRVEQPLYGLD		1	H	C	Profiling	Breast Cancer	Untreated@MCF7 cells	Label free	TiO2	Q Exactive	[25.68011, 26.26014, 26.22691]	Q86UE8	TLK2	S117	Prat_1344
27135362	ISDYFEFAGGSAPGTSPGRSVPPVARSSPQH		0.948172	H	C	Profiling	Breast Cancer	Untreated@MCF7 cells	Label free	TiO2	Q Exactive	[]	Q86UE8	TLK2	S99	Prat_1344
27135362	ISDYFEFAGGSAPGTSPGRSVPPVARSSPQH		0.948172	H	C	Profiling	Breast Cancer	Untreated@MCF7 cells	Label free	TiO2	Q Exactive	[24.12432, 23.99671, 23.99602]	Q86UE8	TLK2	S99	Prat_1344
27135362	NDQRNRKRKAEPYETSQGKGTPRGHKISDYF		0.983657	H	C	Profiling	Breast Cancer	Untreated@MCF7 cells	Label free	TiO2	Q Exactive	[24.87727, 24.70102, 25.50761]	Q86UE8	TLK2	S73	Prat_1344
27135362	PGRSVPPVARSSPQHSLSNPLPRRVEQPLYG		0.999999	H	C	Profiling	Breast Cancer	Untreated@MCF7 cells	Label free	TiO2	Q Exactive	[25.0829]	Q86UE8	TLK2	S115	Prat_1344
27135362	PGRSVPPVARSSPQHSLSNPLPRRVEQPLYG		0.999999	H	C	Profiling	Breast Cancer	Untreated@MCF7 cells	Label free	TiO2	Q Exactive	[25.33364, 26.17507, 26.44398]	Q86UE8	TLK2	S115	Prat_1344
27135362	PGRSVPPVARSSPQHSLSNPLPRRVEQPLYG		0.999999	H	C	Profiling	Breast Cancer	Untreated@MCF7 cells	Label free	TiO2	Q Exactive	[25.68011, 26.26014, 26.22691]	Q86UE8	TLK2	S115	Prat_1344
27436111	GPLNSESSNQSLCSVGSLSDK	GPLNSESS(ph)NQSLCSVGSLSDK		H	C	Profiling	SCX fractionation method	Acid based SCX fractionation@DLD-1 cells	Labelling (not mentioned)	IMAC	Q Exactive hybrid quadrupole-Orbitrap	[28442000.0]	Q86UE8	TLK2	S35	Prat_34
27436111	SSPQHSLSNPLPR	SSPQHSLS(ph)NPLPR		H	C	Profiling	SCX fractionation method	Acid based SCX fractionation@DLD-1 cells	Labelling (not mentioned)	IMAC	Q Exactive hybrid quadrupole-Orbitrap	[19667000.0]	Q86UE8	TLK2	S117	Prat_34
27436111	KAEPYETSQGK	KAEPYETS(ph)QGK		H	C	Profiling	SCX fractionation method	Acid based SCX fractionation@DLD-1 cells	Labelling (not mentioned)	IMAC	Q Exactive hybrid quadrupole-Orbitrap	[32334000.0]	Q86UE8	TLK2	S73	Prat_34
27436111	SVSTSSPAGAAIASTSGASNNSSSN	SVSTSSPAGAAIASTSGASNNSSS(ph)N		H	C	Profiling	SCX fractionation method	Acid based SCX fractionation@DLD-1 cells	Labelling (not mentioned)	IMAC	Q Exactive hybrid quadrupole-Orbitrap	[155060000.0]	Q86UE8	TLK2	S771	Prat_34
27436111	SSPQHSLSNPLPR	SSPQHSLS(ph)NPLPR		H	C	Profiling	SCX fractionation method	Acid based gradient fractionation(Exp1)@SNU-16 cell line	Labelling (not mentioned)	IMAC	Q Exactive hybrid quadrupole-Orbitrap	[36678000.0]	Q86UE8	TLK2	S117	Prat_32
27436111	RVEQPLYGLDGSAAK	RVEQPLYGLDGS(ph)AAK		H	C	Profiling	SCX fractionation method	Acid based gradient fractionation(Exp1)@SNU-16 cell line	Labelling (not mentioned)	IMAC	Q Exactive hybrid quadrupole-Orbitrap	[]	Q86UE8	TLK2	S134	Prat_32
27436111	SVSTSSPAGAAIASTSGASNNSSSN	SVSTSSPAGAAIASTSGASNNSSS(ph)N		H	C	Profiling	SCX fractionation method	Acid based gradient fractionation(Exp1)@SNU-16 cell line	Labelling (not mentioned)	IMAC	Q Exactive hybrid quadrupole-Orbitrap	[45912000.0]	Q86UE8	TLK2	S771	Prat_32
27436111	ISDYFEFAGGSAPGTSPGR	ISDYFEFAGGSAPGTS(ph)PGR		H	C	Profiling	SCX fractionation method	Acid based gradient fractionation(Exp1)@SNU-16 cell line	Labelling (not mentioned)	IMAC	Q Exactive hybrid quadrupole-Orbitrap	[135320000.0]	Q86UE8	TLK2	S99	Prat_32
27436111	RVEQPLYGLDGSAAK	RVEQPLYGLDGS(ph)AAK		H	C	Profiling	SCX fractionation method	Acid based gradient fractionation(Exp2)@SNU-16 cell line	Labelling (not mentioned)	IMAC	Q Exactive hybrid quadrupole-Orbitrap	[21170000.0]	Q86UE8	TLK2	S134	Prat_33
27436111	SSPQHSLSNPLPR	SSPQHSLS(ph)NPLPR		H	C	Profiling	SCX fractionation method	Acid based gradient fractionation(Exp2)@SNU-16 cell line	Labelling (not mentioned)	IMAC	Q Exactive hybrid quadrupole-Orbitrap	[72927000.0]	Q86UE8	TLK2	S117	Prat_33
27436111	ISDYFEFAGGSAPGTSPGR	ISDYFEFAGGS(ph)APGTSPGR		H	C	Profiling	SCX fractionation method	Acid based gradient fractionation(Exp2)@SNU-16 cell line	Labelling (not mentioned)	IMAC	Q Exactive hybrid quadrupole-Orbitrap	[7142000.0, 7659100.0]	Q86UE8	TLK2	S94	Prat_33
27436111	ISDYFEFAGGSAPGTSPGR	ISDYFEFAGGSAPGTS(ph)PGR		H	C	Profiling	SCX fractionation method	Acid based gradient fractionation(Exp2)@SNU-16 cell line	Labelling (not mentioned)	IMAC	Q Exactive hybrid quadrupole-Orbitrap	[88604000.0, 61093000.0]	Q86UE8	TLK2	S99	Prat_33
27436111	SVSTSSPAGAAIASTSGASNNSSSN	SVSTSSPAGAAIASTSGASNNSSS(ph)N		H	C	Profiling	SCX fractionation method	Salt based gradient C18-SCX@DLD-1 cells	Labelling (not mentioned)	IMAC	Q Exactive hybrid quadrupole-Orbitrap	[65544000.0, 31946000.0]	Q86UE8	TLK2	S771	Prat_999
27436111	KAEPYETSQGK	KAEPYETS(ph)QGK		H	C	Profiling	SCX fractionation method	Salt based gradient C18-SCX@DLD-1 cells	Labelling (not mentioned)	IMAC	Q Exactive hybrid quadrupole-Orbitrap	[6793100.0, 10335000.0, 10005000.0]	Q86UE8	TLK2	S73	Prat_999
27436111	SSPQHSLSNPLPR	SS(ph)PQHSLSNPLPR		H	C	Profiling	SCX fractionation method	Salt based gradient C18-SCX@DLD-1 cells	Labelling (not mentioned)	IMAC	Q Exactive hybrid quadrupole-Orbitrap	[25721000.0]	Q86UE8	TLK2	S111	Prat_999
27642862	KKQNDQRNRKRKAEPYETSQGKGTPRGHKIS	KAEPY(ph)ETSQGK	0.999453	H	C	Profile	Enrichment-study	Pervanadate@JURKAT cell line	Label-free	Src superbinder+Ti-IMAC	LTQ-Orbitrap Velos	[52143.0, 0.0, 0.0]	Q86UE8	TLK2	Y70	Prat_848
27642862	TSQGKGTPRGHKISDYFEFAGGSAPGTSPGR	ISDY(ph)FEFAGGSAPGTSPGR	0.80999	H	C	Profile	Enrichment-study	Sequential enrichment(4G10/SB)S1S2-S2	Label-free	Src-superbinder or sequencial enrichment	LTQ-Orbitrap Velos	[28891.0, 34039.0, 0.0]	Q86UE8	TLK2	Y87	Prat_1076
27690223	SSPQHSLSNPLPR		92.2	H	C	Profiling	Infection	WT HIV@CEM-T4 T cells	TMT	TiO2	Orbitrap Fusion	['Present', 'Present', 'Present', 'Present']	Q86UE8	TLK2	S111	Prat_1376
27690223	SSPQHSLSNPLPR		92.2	H	C	Profiling	Infection	HIV delta_Vif@CEM-T4 T cells	TMT	TiO2	Orbitrap Fusion	['Present', 'Present', 'Present', 'Present']	Q86UE8	TLK2	S111	Prat_539
27690223	SSPQHSLSNPLPR		92.2	H	C	Profiling	Infection	Mock infected@CEM-T4 T cells	TMT	TiO2	Orbitrap Fusion	['Present', 'Present', 'Present', 'Present']	Q86UE8	TLK2	S111	Prat_748
27834733	SSPQHSLSNPLPR	SS(ph)PQHSLSNPLPR		H	C	Profiling	Glioblastoma	Cobimetinib(4h)@RAS-NHA cells	SILAC	TiO2	Orbitrap Fusion	[817620]	Q86UE8	TLK2	S111	Prat_188
27834733	SSPQHSLSNPLPR	SS(ph)PQHSLSNPLPR		H	C	Profiling	Glioblastoma	DMSO@NHA cells	SILAC	TiO2	Orbitrap Fusion	[1113100]	Q86UE8	TLK2	S111	Prat_361
27834733	SSPQHSLSNPLPR	SS(ph)PQHSLSNPLPR		H	C	Profiling	Glioblastoma	IDH1mut-NHA cells	SILAC	TiO2	Orbitrap Fusion	[392350]	Q86UE8	TLK2	S111	Prat_609
28796482	TSQGKGTPRGHKISDYFEFAGGSAPGTSPGR	ISDY(ph)FEFAGGSAPGTS(ph)PGR	0.945948	H	C	Profiling	Enrichment analysis	Pervanadate+SH2 superbinder+Ti4+-IMAC C2@Jurkat T cells	Dimethy labeling	Ti4+ 5 -IMAC	Q Exactive	[6944700, 0, 6944700, 0]	Q86UE8	TLK2	Y87	Prat_861
28796482	ISDYFEFAGGSAPGTSPGRSVPPVARSSPQH	_ISDY(ph)FEFAGGSAPGTS(ph)PGR_	0.784402	H	C	Profiling	Enrichment analysis	Pervanadate+SH2 superbinder+Ti4+-IMAC C3@Jurkat T cells	Dimethy labeling	Ti4+ -IMAC	Q Exactive	[5893800, 0, 5893800, 0]	Q86UE8	TLK2	S99	Prat_862
28796482	TSQGKGTPRGHKISDYFEFAGGSAPGTSPGR	ISDY(ph)FEFAGGSAPGTS(ph)PGR	0.970376	H	C	Profiling	Enrichment analysis	Pervanadate+SH2 superbinder+CNBr B1@Jurkat T cells	Dimethy labeling	Ti4+IMAC	Q Exactive	[5572400, 0, 5572400, 0]	Q86UE8	TLK2	Y87	Prat_857
28796482	ISDYFEFAGGSAPGTSPGRSVPPVARSSPQH	_ISDY(ph)FEFAGGSAPGTS(ph)PGR_	0.774356	H	C	Profiling	Enrichment analysis	Pervanadate+SH2 superbinder+CNBr B2@Jurkat T cells	Dimethy labeling	Ti4+-IMAC	Q Exactive	[7627000, 0, 7627000, 0]	Q86UE8	TLK2	S99	Prat_858
28796482	TSQGKGTPRGHKISDYFEFAGGSAPGTSPGR	ISDY(ph)FEFAGGSAPGTS(ph)PGR	0.995438	H	C	Profiling	Enrichment analysis	Pervanadate+SH2 superbinder+CNBr B3@Jurkat T cells	Dimethy labeling	Ti4+IMAC	Q Exactive	[18046000, 0, 18046000, 0]	Q86UE8	TLK2	Y87	Prat_859
29154753		KAEPYETSQGKGT(ph)PG	1	H	C	Profiling	Stimuli	Mitotic arrest@RPE-1 cell	SILAC	TiO2	Q-Exactive Plus	['Present', 'Present']	Q86UE8	TLK2	T78	Prat_726
29154753		RKAEPYETSQGKGT(ph)PG	1	H	C	Profiling	Stimuli	Mitotic arrest@RPE-1 cell	SILAC	TiO2	Q-Exactive Plus	['Present', 'Present']	Q86UE8	TLK2	T78	Prat_726
29154753		RVEQPLYGLDGS(ph)AAE	1	H	C	Profiling	Stimuli	Mitotic arrest@RPE-1 cell	SILAC	TiO2	Q-Exactive Plus	['Present', 'Present']	Q86UE8	TLK2	S134	Prat_726
29414761	AEPYETSQGK	AEPYETS(ph)QGK		H	C	Profiling	Obesity	Insulin@HepG2 cells	SILAC	TiO2	Orbitrap Q-Exactive HF	[16574000.0]	Q86UE8	TLK2	S73	Prat_624
29414761	AEPYETSQGK	AEPYETS(ph)QGK		H	C	Profiling	Obesity	Insulin@HepG2 cells	SILAC	TiO2	Orbitrap Q-Exactive HF	[14521000.0]	Q86UE8	TLK2	S73	Prat_624
29414761	AEPYETSQGK	AEPYET(ph)SQGK		H	C	Profiling	Obesity	Insulin@HepG2 cells	SILAC	TiO2	Orbitrap Q-Exactive HF	[4850600.0]	Q86UE8	TLK2	T72	Prat_624
29414761	AEPYETSQGK	AEPYETS(ph)QGK		H	C	Profiling	Obesity	Insulin@HepG2 cells	SILAC	TiO2	Orbitrap Q-Exactive HF	[11934000.0]	Q86UE8	TLK2	S73	Prat_624
29414761	AEPYETSQGK	AEPYETS(ph)QGK		H	C	Profiling	Obesity	Insulin@HepG2 cells	SILAC	TiO2	Orbitrap Q-Exactive HF	[11680000.0]	Q86UE8	TLK2	S73	Prat_624
29414761	AEPYETSQGK	AEPYETS(ph)QGK		H	C	Profiling	Obesity	Insulin@HepG2 cells	SILAC	TiO2	Orbitrap Q-Exactive HF	[11586000.0]	Q86UE8	TLK2	S73	Prat_624
29414761	AEPYETSQGK	AEPYETS(ph)QGK		H	C	Profiling	Obesity	Insulin@HepG2 cells	SILAC	TiO2	Orbitrap Q-Exactive HF	[21293000.0]	Q86UE8	TLK2	S73	Prat_624
29414761	AEPYETSQGK	AEPYETS(ph)QGK		H	C	Profiling	Obesity	Insulin@HepG2 cells	SILAC	TiO2	Orbitrap Q-Exactive HF	[8078500.0]	Q86UE8	TLK2	S73	Prat_624
29414761	AEPYETSQGK	AEPYETS(ph)QGK		H	C	Profiling	Obesity	Insulin@HepG2 cells	SILAC	TiO2	Orbitrap Q-Exactive HF	[16204000.0]	Q86UE8	TLK2	S73	Prat_624
29414761	AEPYETSQGK	AEPYETS(ph)QGK		H	C	Profiling	Obesity	Insulin@HepG2 cells	SILAC	TiO2	Orbitrap Q-Exactive HF	[21290000.0]	Q86UE8	TLK2	S73	Prat_624
29414761	AEPYETSQGK	AEPYETS(ph)QGK		H	C	Profiling	Obesity	Insulin@HepG2 cells	SILAC	TiO2	Orbitrap Q-Exactive HF	[12258000.0]	Q86UE8	TLK2	S73	Prat_624
29414761	AEPYETSQGK	AEPYETS(ph)QGK		H	C	Profiling	Obesity	Insulin@HepG2 cells	SILAC	TiO2	Orbitrap Q-Exactive HF	[6400400.0]	Q86UE8	TLK2	S73	Prat_624
29414761	AEPYETSQGK	AEPYETS(ph)QGK		H	C	Profiling	Obesity	Insulin@HepG2 cells	SILAC	TiO2	Orbitrap Q-Exactive HF	[11712000.0]	Q86UE8	TLK2	S73	Prat_624
29414761	AEPYETSQGK	AEPYETS(ph)QGK		H	C	Profiling	Obesity	Insulin@HepG2 cells	SILAC	TiO2	Orbitrap Q-Exactive HF	[6780800.0]	Q86UE8	TLK2	S73	Prat_624
29414761	AEPYETSQGK	AEPYETS(ph)QGK		H	C	Profiling	Obesity	Insulin@HepG2 cells	SILAC	TiO2	Orbitrap Q-Exactive HF	[14024000.0]	Q86UE8	TLK2	S73	Prat_624
29414761	AEPYETSQGK	AEPYET(ph)SQGK		H	C	Profiling	Obesity	Insulin@HepG2 cells	SILAC	TiO2	Orbitrap Q-Exactive HF	[4069700.0]	Q86UE8	TLK2	T72	Prat_624
29414761	AEPYETSQGK	AEPYETS(ph)QGK		H	C	Profiling	Obesity	Insulin@HepG2 cells	SILAC	TiO2	Orbitrap Q-Exactive HF	[6212200.0]	Q86UE8	TLK2	S73	Prat_624
29414761	AEPYETSQGK	AEPYETS(ph)QGK		H	C	Profiling	Obesity	Insulin@HepG2 cells	SILAC	TiO2	Orbitrap Q-Exactive HF	[5586600.0]	Q86UE8	TLK2	S73	Prat_624
29414761	AEPYETSQGK	AEPYETS(ph)QGK		H	C	Profiling	Obesity	Insulin@HepG2 cells	SILAC	TiO2	Orbitrap Q-Exactive HF	[13221000.0]	Q86UE8	TLK2	S73	Prat_624
29414761	AEPYETSQGK	AEPYETS(ph)QGK		H	C	Profiling	Obesity	Insulin@HepG2 cells	SILAC	TiO2	Orbitrap Q-Exactive HF	[4949500.0]	Q86UE8	TLK2	S73	Prat_624
29414761	AEPYETSQGK	AEPYETS(ph)QGK		H	C	Profiling	Obesity	Insulin@HepG2 cells	SILAC	TiO2	Orbitrap Q-Exactive HF	[3950300.0]	Q86UE8	TLK2	S73	Prat_624
29414761	AEPYETSQGK	AEPYETS(ph)QGK		H	C	Profiling	Obesity	Insulin@HepG2 cells	SILAC	TiO2	Orbitrap Q-Exactive HF	[7467800.0]	Q86UE8	TLK2	S73	Prat_624
29414761	AEPYETSQGK	AEPYETS(ph)QGK		H	C	Profiling	Obesity	Insulin@HepG2 cells	SILAC	TiO2	Orbitrap Q-Exactive HF	[5112500.0]	Q86UE8	TLK2	S73	Prat_624
29414761	AEPYETSQGK	AEPYETS(ph)QGK		H	C	Profiling	Obesity	Insulin@HepG2 cells	SILAC	TiO2	Orbitrap Q-Exactive HF	[2643800.0]	Q86UE8	TLK2	S73	Prat_624
29414761	AEPYETSQGK	AEPYETS(ph)QGK		H	C	Profiling	Obesity	Palmitate+Insulin@HepG2 cells	SILAC	TiO2	Orbitrap Q-Exactive HF	[10634000.0]	Q86UE8	TLK2	S73	Prat_826
29414761	AEPYETSQGK	AEPYETS(ph)QGK		H	C	Profiling	Obesity	Palmitate+Insulin@HepG2 cells	SILAC	TiO2	Orbitrap Q-Exactive HF	[6580700.0]	Q86UE8	TLK2	S73	Prat_826
29414761	AEPYETSQGK	AEPYET(ph)SQGK		H	C	Profiling	Obesity	Palmitate+Insulin@HepG2 cells	SILAC	TiO2	Orbitrap Q-Exactive HF	[2671600.0]	Q86UE8	TLK2	T72	Prat_826
29414761	AEPYETSQGK	AEPYETS(ph)QGK		H	C	Profiling	Obesity	Palmitate+Insulin@HepG2 cells	SILAC	TiO2	Orbitrap Q-Exactive HF	[9491900.0]	Q86UE8	TLK2	S73	Prat_826
29414761	AEPYETSQGK	AEPYETS(ph)QGK		H	C	Profiling	Obesity	Palmitate+Insulin@HepG2 cells	SILAC	TiO2	Orbitrap Q-Exactive HF	[9613700.0]	Q86UE8	TLK2	S73	Prat_826
29414761	AEPYETSQGK	AEPYETS(ph)QGK		H	C	Profiling	Obesity	Palmitate+Insulin@HepG2 cells	SILAC	TiO2	Orbitrap Q-Exactive HF	[6379300.0]	Q86UE8	TLK2	S73	Prat_826
29414761	AEPYETSQGK	AEPYETS(ph)QGK		H	C	Profiling	Obesity	Palmitate+Insulin@HepG2 cells	SILAC	TiO2	Orbitrap Q-Exactive HF	[18724000.0]	Q86UE8	TLK2	S73	Prat_826
29414761	AEPYETSQGK	AEPYETS(ph)QGK		H	C	Profiling	Obesity	Palmitate+Insulin@HepG2 cells	SILAC	TiO2	Orbitrap Q-Exactive HF	[5525600.0]	Q86UE8	TLK2	S73	Prat_826
29414761	AEPYETSQGK	AEPYETS(ph)QGK		H	C	Profiling	Obesity	Palmitate+Insulin@HepG2 cells	SILAC	TiO2	Orbitrap Q-Exactive HF	[11138000.0]	Q86UE8	TLK2	S73	Prat_826
29414761	AEPYETSQGK	AEPYETS(ph)QGK		H	C	Profiling	Obesity	Palmitate+Insulin@HepG2 cells	SILAC	TiO2	Orbitrap Q-Exactive HF	[11833000.0]	Q86UE8	TLK2	S73	Prat_826
29414761	AEPYETSQGK	AEPYETS(ph)QGK		H	C	Profiling	Obesity	Palmitate+Insulin@HepG2 cells	SILAC	TiO2	Orbitrap Q-Exactive HF	[5153600.0]	Q86UE8	TLK2	S73	Prat_826
29414761	AEPYETSQGK	AEPYETS(ph)QGK		H	C	Profiling	Obesity	Palmitate+Insulin@HepG2 cells	SILAC	TiO2	Orbitrap Q-Exactive HF	[3408100.0]	Q86UE8	TLK2	S73	Prat_826
29414761	AEPYETSQGK	AEPYETS(ph)QGK		H	C	Profiling	Obesity	Palmitate+Insulin@HepG2 cells	SILAC	TiO2	Orbitrap Q-Exactive HF	[7775200.0]	Q86UE8	TLK2	S73	Prat_826
29414761	AEPYETSQGK	AEPYETS(ph)QGK		H	C	Profiling	Obesity	Palmitate+Insulin@HepG2 cells	SILAC	TiO2	Orbitrap Q-Exactive HF	[3641700.0]	Q86UE8	TLK2	S73	Prat_826
29414761	AEPYETSQGK	AEPYETS(ph)QGK		H	C	Profiling	Obesity	Palmitate+Insulin@HepG2 cells	SILAC	TiO2	Orbitrap Q-Exactive HF	[7335000.0]	Q86UE8	TLK2	S73	Prat_826
29414761	AEPYETSQGK	AEPYET(ph)SQGK		H	C	Profiling	Obesity	Palmitate+Insulin@HepG2 cells	SILAC	TiO2	Orbitrap Q-Exactive HF	[3478900.0]	Q86UE8	TLK2	T72	Prat_826
29414761	AEPYETSQGK	AEPYETS(ph)QGK		H	C	Profiling	Obesity	Palmitate+Insulin@HepG2 cells	SILAC	TiO2	Orbitrap Q-Exactive HF	[5527200.0]	Q86UE8	TLK2	S73	Prat_826
29414761	AEPYETSQGK	AEPYETS(ph)QGK		H	C	Profiling	Obesity	Palmitate+Insulin@HepG2 cells	SILAC	TiO2	Orbitrap Q-Exactive HF	[3128200.0]	Q86UE8	TLK2	S73	Prat_826
29414761	AEPYETSQGK	AEPYETS(ph)QGK		H	C	Profiling	Obesity	Palmitate+Insulin@HepG2 cells	SILAC	TiO2	Orbitrap Q-Exactive HF	[9627300.0]	Q86UE8	TLK2	S73	Prat_826
29414761	AEPYETSQGK	AEPYETS(ph)QGK		H	C	Profiling	Obesity	Palmitate+Insulin@HepG2 cells	SILAC	TiO2	Orbitrap Q-Exactive HF	[4461200.0]	Q86UE8	TLK2	S73	Prat_826
29414761	AEPYETSQGK	AEPYETS(ph)QGK		H	C	Profiling	Obesity	Palmitate+Insulin@HepG2 cells	SILAC	TiO2	Orbitrap Q-Exactive HF	[2826300.0]	Q86UE8	TLK2	S73	Prat_826
29414761	AEPYETSQGK	AEPYETS(ph)QGK		H	C	Profiling	Obesity	Palmitate+Insulin@HepG2 cells	SILAC	TiO2	Orbitrap Q-Exactive HF	[5599600.0]	Q86UE8	TLK2	S73	Prat_826
29414761	AEPYETSQGK	AEPYETS(ph)QGK		H	C	Profiling	Obesity	Palmitate+Insulin@HepG2 cells	SILAC	TiO2	Orbitrap Q-Exactive HF	[2770300.0]	Q86UE8	TLK2	S73	Prat_826
29414761	AEPYETSQGK	AEPYETS(ph)QGK		H	C	Profiling	Obesity	Palmitate+Insulin@HepG2 cells	SILAC	TiO2	Orbitrap Q-Exactive HF	[1240800.0]	Q86UE8	TLK2	S73	Prat_826
29414761	AEPYETSQGK	AEPYETS(ph)QGK		H	C	Profiling	Obesity	Palmitate@HepG2 cells	SILAC	TiO2	Orbitrap Q-Exactive HF	[13852000.0]	Q86UE8	TLK2	S73	Prat_825
29414761	AEPYETSQGK	AEPYETS(ph)QGK		H	C	Profiling	Obesity	Palmitate@HepG2 cells	SILAC	TiO2	Orbitrap Q-Exactive HF	[12957000.0]	Q86UE8	TLK2	S73	Prat_825
29414761	AEPYETSQGK	AEPYETS(ph)QGK		H	C	Profiling	Obesity	Palmitate@HepG2 cells	SILAC	TiO2	Orbitrap Q-Exactive HF	[13615000.0]	Q86UE8	TLK2	S73	Prat_825
29414761	AEPYETSQGK	AEPYETS(ph)QGK		H	C	Profiling	Obesity	Palmitate@HepG2 cells	SILAC	TiO2	Orbitrap Q-Exactive HF	[7190400.0]	Q86UE8	TLK2	S73	Prat_825
29414761	AEPYETSQGK	AEPYETS(ph)QGK		H	C	Profiling	Obesity	Palmitate@HepG2 cells	SILAC	TiO2	Orbitrap Q-Exactive HF	[6713000.0]	Q86UE8	TLK2	S73	Prat_825
29414761	AEPYETSQGK	AEPYETS(ph)QGK		H	C	Profiling	Obesity	Palmitate@HepG2 cells	SILAC	TiO2	Orbitrap Q-Exactive HF	[16262000.0]	Q86UE8	TLK2	S73	Prat_825
29414761	AEPYETSQGK	AEPYETS(ph)QGK		H	C	Profiling	Obesity	Palmitate@HepG2 cells	SILAC	TiO2	Orbitrap Q-Exactive HF	[5131000.0]	Q86UE8	TLK2	S73	Prat_825
29414761	AEPYETSQGK	AEPYETS(ph)QGK		H	C	Profiling	Obesity	Palmitate@HepG2 cells	SILAC	TiO2	Orbitrap Q-Exactive HF	[4993400.0]	Q86UE8	TLK2	S73	Prat_825
29414761	AEPYETSQGK	AEPYETS(ph)QGK		H	C	Profiling	Obesity	Palmitate@HepG2 cells	SILAC	TiO2	Orbitrap Q-Exactive HF	[15762000.0]	Q86UE8	TLK2	S73	Prat_825
29414761	AEPYETSQGK	AEPYETS(ph)QGK		H	C	Profiling	Obesity	Palmitate@HepG2 cells	SILAC	TiO2	Orbitrap Q-Exactive HF	[7853900.0]	Q86UE8	TLK2	S73	Prat_825
29414761	AEPYETSQGK	AEPYETS(ph)QGK		H	C	Profiling	Obesity	Palmitate@HepG2 cells	SILAC	TiO2	Orbitrap Q-Exactive HF	[4441400.0]	Q86UE8	TLK2	S73	Prat_825
29414761	AEPYETSQGK	AEPYETS(ph)QGK		H	C	Profiling	Obesity	Untreated@HepG2 cells_29414761	SILAC	TiO2	Orbitrap Q-Exactive HF	[17982000.0]	Q86UE8	TLK2	S73	Prat_1333
29414761	AEPYETSQGK	AEPYETS(ph)QGK		H	C	Profiling	Obesity	Untreated@HepG2 cells_29414761	SILAC	TiO2	Orbitrap Q-Exactive HF	[20978000.0]	Q86UE8	TLK2	S73	Prat_1333
29414761	AEPYETSQGK	AEPYETS(ph)QGK		H	C	Profiling	Obesity	Untreated@HepG2 cells_29414761	SILAC	TiO2	Orbitrap Q-Exactive HF	[18391000.0]	Q86UE8	TLK2	S73	Prat_1333
29414761	AEPYETSQGK	AEPYETS(ph)QGK		H	C	Profiling	Obesity	Untreated@HepG2 cells_29414761	SILAC	TiO2	Orbitrap Q-Exactive HF	[9380600.0]	Q86UE8	TLK2	S73	Prat_1333
29414761	AEPYETSQGK	AEPYETS(ph)QGK		H	C	Profiling	Obesity	Untreated@HepG2 cells_29414761	SILAC	TiO2	Orbitrap Q-Exactive HF	[9078400.0]	Q86UE8	TLK2	S73	Prat_1333
29414761	AEPYETSQGK	AEPYETS(ph)QGK		H	C	Profiling	Obesity	Untreated@HepG2 cells_29414761	SILAC	TiO2	Orbitrap Q-Exactive HF	[15584000.0]	Q86UE8	TLK2	S73	Prat_1333
29414761	AEPYETSQGK	AEPYETS(ph)QGK		H	C	Profiling	Obesity	Untreated@HepG2 cells_29414761	SILAC	TiO2	Orbitrap Q-Exactive HF	[7833200.0]	Q86UE8	TLK2	S73	Prat_1333
29414761	AEPYETSQGK	AEPYETS(ph)QGK		H	C	Profiling	Obesity	Untreated@HepG2 cells_29414761	SILAC	TiO2	Orbitrap Q-Exactive HF	[5886700.0]	Q86UE8	TLK2	S73	Prat_1333
29414761	AEPYETSQGK	AEPYETS(ph)QGK		H	C	Profiling	Obesity	Untreated@HepG2 cells_29414761	SILAC	TiO2	Orbitrap Q-Exactive HF	[16346000.0]	Q86UE8	TLK2	S73	Prat_1333
29414761	AEPYETSQGK	AEPYETS(ph)QGK		H	C	Profiling	Obesity	Untreated@HepG2 cells_29414761	SILAC	TiO2	Orbitrap Q-Exactive HF	[6587500.0]	Q86UE8	TLK2	S73	Prat_1333
29414761	AEPYETSQGK	AEPYETS(ph)QGK		H	C	Profiling	Obesity	Untreated@HepG2 cells_29414761	SILAC	TiO2	Orbitrap Q-Exactive HF	[3680700.0]	Q86UE8	TLK2	S73	Prat_1333
29523821	KISDYFEFAGGSAPGTSPGRSVPPVARSSPQ	ISDYFEFAGGSAPGT(ph)SPGR	0.760599	H	C	Profiling	Stimuli	PF-3644022+IR-UV@U2OS cells	SILAC	TiO2	Q Exactive or Q Exactive Plus	['Present', 'Present', 'Present', 'Present']	Q86UE8	TLK2	T98	Prat_877
29523821	KISDYFEFAGGSAPGTSPGRSVPPVARSSPQ	ISDYFEFAGGSAPGT(ph)SPGR	0.760599	H	C	Profiling	Stimuli	SB203580+IR-UV@U2OS cells	SILAC	TiO2	Q Exactive or Q Exactive Plus	['Present', 'Present', 'Present', 'Present']	Q86UE8	TLK2	T98	Prat_1035
29622655	ISDYFEFAGGSAPGTSPGRSVPPVARSSPQH	ISDYFEFAGGSAPGTS(ph)PGR	0.903296	H	C	Profiling	Multiple myeloma	DMSOcoculture@MM.1S cells	not mentioned	IMAC	Q-Exactive Plus	[1360800.0]	Q86UE8	TLK2	S99	Prat_383
30001349	NDQRNRKRKAEPYETSQGKGTPRGHKISDYF	AEPYETS(ph)QGKGTPR		H	C	Profiling	T-Lymphoblast	VE-821@MOLT-4 cell line	SILAC	TiO2	Q Exactive	['Present', 'Present', 'Present']	Q86UE8	TLK2	S73	Prat_1357
30177828	PAGAAIASTSGASNNSSSN____________	SVSTSSPAGAAIASTSGASNNS(ph)SSN	0.971632	H	C	Profiling	Infection	Mock(24h)@SK-N-BE2 cells	Label free	EasyPhos	LTQ-Orbitrap XL + Orbitrap Q Exactive HF	[24.53]	Q86UE8	TLK2	S769	Prat_760
30177828	PAGAAIASTSGASNNSSSN____________	SVSTSSPAGAAIASTSGASNNS(ph)SSN	0.971632	H	C	Profiling	Infection	Mock(48h)@SK-N-BE2 cells	Label free	EasyPhos	LTQ-Orbitrap XL + Orbitrap Q Exactive HF	[24.66]	Q86UE8	TLK2	S769	Prat_761
30177828	PAGAAIASTSGASNNSSSN____________	SVSTSSPAGAAIASTSGASNNS(ph)SSN	0.971632	H	C	Profiling	Infection	Mock(72h)@SK-N-BE2 cells	Label free	EasyPhos	LTQ-Orbitrap XL + Orbitrap Q Exactive HF	[25.05]	Q86UE8	TLK2	S769	Prat_763
30177828	PAGAAIASTSGASNNSSSN____________	SVSTSSPAGAAIASTSGASNNS(ph)SSN	0.971632	H	C	Profiling	Infection	ZIKV(24h)@SK-N-BE2 cells	Label free	EasyPhos	LTQ-Orbitrap XL + Orbitrap Q Exactive HF	[24.67]	Q86UE8	TLK2	S769	Prat_1392
30177828	PAGAAIASTSGASNNSSSN____________	SVSTSSPAGAAIASTSGASNNS(ph)SSN	0.971632	H	C	Profiling	Infection	ZIKV(48h)@SK-N-BE2 cells	Label free	EasyPhos	LTQ-Orbitrap XL + Orbitrap Q Exactive HF	[24.77]	Q86UE8	TLK2	S769	Prat_1393
30177828	PAGAAIASTSGASNNSSSN____________	SVSTSSPAGAAIASTSGASNNS(ph)SSN	0.971632	H	C	Profiling	Infection	ZIKV(72h)@SK-N-BE2 cells	Label free	EasyPhos	LTQ-Orbitrap XL + Orbitrap Q Exactive HF	[25.52]	Q86UE8	TLK2	S769	Prat_1394
30459283	PPVARSSPQHSLS		0.758358	H	C	Profiling	Neuroblastoma cancer	DMSO@NB1 cell line	SILAC	TiO2	Q Exactive HF-X	['Present', 'Present']	Q86UE8	TLK2	S111	Prat_358
30459283	PPVARSSPQHSLS		0.758358	H	C	Profiling	Neuroblastoma cancer	LDK378@NB1 cell line	SILAC	TiO2	Q Exactive HF-X	['Present', 'Present']	Q86UE8	TLK2	S111	Prat_703
30459283	PPVARSSPQHSLS		0.758358	H	C	Profiling	Neuroblastoma cancer	TAE684@NB1 cell line	SILAC	TiO2	Q Exactive HF-X	['Present', 'Present']	Q86UE8	TLK2	S111	Prat_1157
30459283	PPVARSSPQHSLS		0.758358	H	C	Profiling	Neuroblastoma cancer	Crizotinib@NB1 cell line	SILAC	TiO2	Q Exactive HF-X	['Present', 'Present']	Q86UE8	TLK2	S111	Prat_208
30843680	ISDYFEFAGGSAPGTSPGRSVPPVARSSPQH		0.922583	H	C	Profiling	breast cancer	Untreated@Human islet cells	TMT	IMAC-Fe3+	Orbitrap fusion lumos tribrid	[-0.0815012, 0.23626, 0.365276, -0.0635712]	Q86UE8	TLK2	S99	Prat_1338
30843680	ISDYFEFAGGSAPGTSPGRSVPPVARSSPQH		0.922583	H	C	Profiling	breast cancer	Untreated@Human islet cells	TMT	IMAC-Fe3+	Orbitrap fusion lumos tribrid	[0.115282, -0.324167, 0.144993, 0.0130725]	Q86UE8	TLK2	S99	Prat_1338
30843680	ISDYFEFAGGSAPGTSPGRSVPPVARSSPQH		0.950279	H	C	Profiling	breast cancer	Without boosting channel@AML cells	TMT	IMAC-Fe3+	Orbitrap fusion lumos tribrid	[11.8628, 11.8581, 12.1272, 12.0167, 11.9535, 12.1293, 12.1218, 12.1427, 12.0027]	Q86UE8	TLK2	S99	Prat_1373
30843680	ISDYFEFAGGSAPGTSPGRSVPPVARSSPQH		0.922583	H	C	Profiling	breast cancer	Cytokine(IL-1beta,IFN-gama)@Human islet cells	TMT	IMAC-Fe3+	Orbitrap fusion lumos tribrid	[-0.303256, -0.0232687, -0.138921, -0.210992]	Q86UE8	TLK2	S99	Prat_231
30843680	ISDYFEFAGGSAPGTSPGRSVPPVARSSPQH		0.922583	H	C	Profiling	breast cancer	Cytokine(IL-1beta,IFN-gama)@Human islet cells	TMT	IMAC-Fe3+	Orbitrap fusion lumos tribrid	[0.06914, -0.206308, 0.0320435, 0.231389]	Q86UE8	TLK2	S99	Prat_231
31257184		ISDYFEFAGGSAPGTS(ph)PGR		H	C	profiling	Lung cancer	CABO(IMAC)@H1155 cell line	TMT	IMAC	QExactive Plus hybrid orbitrap	[52585, 47710, 'Yes', 'Yes']	Q86UE8	TLK2	S99	Prat_116
31257184		KAEPYETSQGKGTPR		H	C	profiling	Lung cancer	CABO(IMAC)@H1155 cell line	TMT	IMAC	QExactive Plus hybrid orbitrap	[24572, 28782, 'Yes', 'Yes']	Q86UE8	TLK2	T72	Prat_116
31257184		ISDYFEFAGGSAPGTS(ph)PGR		H	C	profiling	Lung cancer	FORE(IMAC)@H1155 cell line	TMT	IMAC	QExactive Plus hybrid orbitrap	[49558, 48692, 'Yes', 'Yes']	Q86UE8	TLK2	S99	Prat_472
31257184		KAEPYETSQGKGTPR		H	C	profiling	Lung cancer	FORE(IMAC)@H1155 cell line	TMT	IMAC	QExactive Plus hybrid orbitrap	[26503, 27811, 'Yes', 'Yes']	Q86UE8	TLK2	T72	Prat_472
31257184		KAEPYETSQGKGTPR		H	C	profiling	Lung cancer	DMSO(IMAC)@H1155 cell line	TMT	IMAC	QExactive Plus hybrid orbitrap	[23023, 26787, 'Yes', 'Yes']	Q86UE8	TLK2	T72	Prat_300
32071147	RVEQPLYGLDGSAAK	RVEQPLY(ph)GLDGSAAK		H	C	Profiling	T-Cell lymphoblastic	Pervanadate@Jurkat T cells	TMT	pTyr-1000	Orbitrap Fusion Lumos Tribrid	[2374900.0]	Q86UE8	TLK2	Y129	Prat_850
32156701	RGAGLCFTFVSAQQNSPSSTGSGNTEHSCSS		0.964809	H	C	Profiling	Dephosphorylation	Dox +isoproterenol@RE cell line	TMT	Ti-MAC	QExactive HF	[4605.542286]	Q86UE8	TLK2	S182	Prat_389
32156701	RGAGLCFTFVSAQQNSPSSTGSGNTEHSCSS		0.964809	H	C	Profiling	Dephosphorylation	Dox basal@OE cell line	TMT	Ti-MAC	QExactive HF	[3328.470531]	Q86UE8	TLK2	S182	Prat_390
32156701	RGAGLCFTFVSAQQNSPSSTGSGNTEHSCSS		0.964809	H	C	Profiling	Dephosphorylation	Dox basal@RE cell line	TMT	Ti-MAC	QExactive HF	[4193.855304]	Q86UE8	TLK2	S182	Prat_391
32156701	RGAGLCFTFVSAQQNSPSSTGSGNTEHSCSS		0.964809	H	C	Profiling	Dephosphorylation	Dox+isoproterenol@OE cell line	TMT	Ti-MAC	QExactive HF	[3704.512136]	Q86UE8	TLK2	S182	Prat_398
32156701	RGAGLCFTFVSAQQNSPSSTGSGNTEHSCSS		0.964809	H	C	Profiling	Dephosphorylation	Isoproterenol@OE cell line	TMT	Ti-MAC	QExactive HF	[2766.399902]	Q86UE8	TLK2	S182	Prat_642
32156701	RGAGLCFTFVSAQQNSPSSTGSGNTEHSCSS		0.964809	H	C	Profiling	Dephosphorylation	Basal@OE cell line	TMT	Ti-MAC	QExactive HF	[4136.825319]	Q86UE8	TLK2	S182	Prat_88
32156701	RGAGLCFTFVSAQQNSPSSTGSGNTEHSCSS		0.964809	H	C	Profiling	Dephosphorylation	Isoproterenol@RE cell line	TMT	Ti-MAC	QExactive HF	[2731.190418]	Q86UE8	TLK2	S182	Prat_643
[truncated: 1,103 more rows]

## Sheet: Supplementary Table S2
Supplementary Table S2: Human cellular TLK2 Differential data
[truncated: 319 more rows]

## Sheet: Supplementary Table S3
Supplementary Table S3: List of TLK2 S73 positively co-differentially regulated phosphosites in other proteins
[truncated: 162 more rows]

[truncated: 10 more sheets: Supplementary Table S4, Supplementary Table S5, Supplementary Table S6, Supplementary Table S7, Supplementary Table S8, Supplementary Table S9, Supplementary Table S10, Supplementary Table S11, Supplementary Table S12, Supplementary Table S13]
