# Supplementary material for: Co-Phosphoregulatory Network Underlying Functional Coherence of TLK1 and TLK2 Kinase Paralogs
Source: Int J Mol Sci. 2026 Jun 20;27(12):5572. doi: 10.3390/ijms27125572 (PMC13299901; doi:10.3390/ijms27125572)
Supplement: Supplementary file 1 [file ijms-27-05572-s001.zip › Supplementary File/supplementary Data TLK1.xlsx]

## Sheet: Supplementary Information
Paralog-Specific Co-Phosphoregulatory Networks Underlying Functional Divergence of TLK1 and TLK2 Jishna Vijayan1, Suhail Subair1, Althaf Mahin1, Athira Perunelly Gopalakrishnan1, Alimath Sambreena1, Rajesh Raju1*, Athira C Rajeev1* Centre for Integrative Omics Data Science, Yenepoya (Deemed to be University), Mangalore, Karnataka- 575018, India.
Table of contents
Supplementary Table S1: Human cellular TLK1 Profile data
Supplementary Table S2: Human cellular TLK1 Differential data
Supplementary Table S3: List of TLK1 S134 positively co-differentially regulated phosphosites in other proteins
Supplementary Table S4: List of TLK1 S134 negatively co-differentially regulated phosphosites in other proteins
Supplementary Table S5: List of TLK1 T38 positively co-differentially regulated phosphosites in other proteins
Supplementary Table S6: List of TLK1 T38 negatively co-differentially regulated phosphosites in other proteins
Supplementary Table S7: Downstream substrates of TLK1 :S134 UUDD/UDDU
Supplementary Table S8: Downstream substrates of TLK1 :T38 UUDD/UDDU
Supplementary Table S9: Binary interactors of TLK1: S134
Supplementary Table S10: Binary interactors of TLK1: T38

## Sheet: Supplementary Table S1
Supplementary Table S1: Human cellular TLK1 Profile data
PubMed	Sequence window	Modified sequence	Localization probability	Species	Cell line	Profile	Disease	Experimental conditions	Quantification	Enrichment	Mass spectrometry	Intensities	Mapped_accession	mapped gene	mapped phosphosite	exp_cond_id
20071362	DILQENTILKATE	PFGHNQSQQDILQENT(ph)ILK	0.999981	H	C	Profiling	cellular signaling	HB-EGF(3min)@A498 cell line	SILAC	TiO2	LTQ-Orbitrap	['Present', 'Present', 'Present']	Q9UKI8	TLK1	T688	Prat_520
20071362	DILQENTILKATE	PFGHNQSQQDILQENT(ph)ILK	0.999981	H	C	Profiling	cellular signaling	LPA(3min)@A498 cell line	SILAC	TiO2	LTQ-Orbitrap	['Present', 'Present', 'Present']	Q9UKI8	TLK1	T688	Prat_707
20071362	DILQENTILKATE	PFGHNQSQQDILQENT(ph)ILK	0.999981	H	C	Profiling	cellular signaling	Serum starvation@A498 cell line	SILAC	TiO2	LTQ-Orbitrap	['Present', 'Present', 'Present']	Q9UKI8	TLK1	T688	Prat_1077
20097925	QGGNGSSPVRGIP	ISDYFEYQGGNGSS(ph)PVR	0.994451	H	C	Profiling	mitotic progression	Telophase@HeLa S cells	SILAC	TiO2	LTQ-Orbitrap	['Present', 'Present', 'Present', 'Present']	Q9UKI8	TLK1	S159	Prat_1164
20097925	QGGNGSSPVRGIP	ISDYFEYQGGNGSS(ph)PVR	0.994451	H	C	Profiling	mitotic progression	Metaphase@HeLa S cells	SILAC	TiO2	LTQ-Orbitrap	['Present', 'Present', 'Present', 'Present']	Q9UKI8	TLK1	S159	Prat_717
20097925	QGGNGSSPVRGIP	ISDYFEYQGGNGSS(ph)PVR	0.994451	H	C	Profiling	mitotic progression	Prometaphase@HeLa S cells	SILAC	TiO2	LTQ-Orbitrap	['Present', 'Present', 'Present', 'Present']	Q9UKI8	TLK1	S159	Prat_925
20363803	QGGNGSSPVRGIP	ISDYFEYQGGNGSS(ph)PVR	0.891599	H	C	Profiling	Signaling network	Ang II(15min)@AT1R-HEK cell line	SILAC	TIO2	LTQ-Orbitrap	[]	Q9UKI8	TLK1	S159	Prat_61
20363803	QGGNGSSPVRGIP	ISDYFEYQGGNGSS(ph)PVR	0.891599	H	C	Profiling	Signaling network	Ang II(153min)@AT1R-HEK cell line	SILAC	TIO2	LTQ-Orbitrap	[0.97369]	Q9UKI8	TLK1	S159	Prat_60
20363803	QGGNGSSPVRGIP	ISDYFEYQGGNGSS(ph)PVR	0.891599	H	C	Profiling	Signaling network	SII Ang II(15min)@AT1R-HEK cell line	SILAC	TIO2	LTQ-Orbitrap	[]	Q9UKI8	TLK1	S159	Prat_1093
20363803	QGGNGSSPVRGIP	ISDYFEYQGGNGSS(ph)PVR	0.891599	H	C	Profiling	Signaling network	SII Ang II(3min)@AT1R-HEK cell line	SILAC	TIO2	LTQ-Orbitrap	[1.0653]	Q9UKI8	TLK1	S159	Prat_1094
20873877	QGGNGSSPVRGIP	ISDYFEYQGGNGSS(ph)PVR	0.995983	H	C	Profiling	No Disease	Collisional induced dissociation-CID1@HeLa S3 cells	Label free	TiO2	LTQ-Orbitrap Velos instrument	[1504800.0]	Q9UKI8	TLK1	S159	Prat_189
20873877	ESSQGKSIGGRGH	KAENQNESS(ph)QGKS(ph)IGGR	0.999982	H	C	Profiling	No Disease	High collision dissociation fragment-HCD2@HeLa S3 cells	Label free	TiO2	LTQ-Orbitrap Velos instrument	[4007100.0]	Q9UKI8	TLK1	S138	Prat_538
22424773	SNHSFGSLGSLSD	ASTNNESSNHSFGS(ph)LGSLS(ph)DK	0.834548	H	C	Profiling	DNA damage response	Etoposide(24h)@U2OS cells	SILAC	TiO2	LTQ Orbitrap	['Present', 'Present', 'Present', 'Present']	Q9UKI8	TLK1	S100	Prat_453
22424773	QGGNGSSPVRGIP	ISDYFEYQGGNGSS(ph)PVR	0.999976	H	C	Profiling	DNA damage response	IR(1h)@U2OS cells	SILAC	TiO2	LTQ Orbitrap	['Present', 'Present', 'Present', 'Present']	Q9UKI8	TLK1	S159	Prat_635
22424773	QGGNGSSPVRGIP	ISDYFEYQGGNGSS(ph)PVR	0.999976	H	C	Profiling	DNA damage response	DMSO (IR study)@U2OS cells	SILAC	TiO2	LTQ Orbitrap	['Present', 'Present', 'Present', 'Present']	Q9UKI8	TLK1	S159	Prat_269
22424773	SNHSFGSLGSLSD	ASTNNESSNHSFGS(ph)LGSLS(ph)DK	0.834548	H	C	Profiling	DNA damage response	DMSO@U2OS cells_22424773	SILAC	TiO2	LTQ Orbitrap	['Present', 'Present', 'Present', 'Present']	Q9UKI8	TLK1	S100	Prat_377
23836654	ISDYFEYQGGNGSSPVR	ISDYFEYQGGNGSS(ph)PVR	0.974	H	C	Profiling	Lung cancer	sh-TBK1@A549 cell line	SILAC	IMAC	LTQ-Orbitrap	['Present', 'Present', 'Present', 'Present']	Q9UKI8	TLK1	S159	Prat_1082
23836654	ISDYFEYQGGNGSSPVR	ISDYFEYQGGNGSS(ph)PVR	0.974	H	C	Profiling	Lung cancer	Untreated@A549 cell line	SILAC	IMAC	LTQ-Orbitrap	['Present', 'Present', 'Present', 'Present']	Q9UKI8	TLK1	S159	Prat_1317
25404012		ISDYFEYQGGNGSS(ph)PVR	0.839408	H	C	Profiling	lung cancer	EGF+Erlotinib@H1975 cell line	SILAC	TiO2	LTQ Orbitrap XL	['Present', 'Present', 'Present', 'Present']	Q9UKI8	TLK1	S159	Prat_417
25404012		ISDYFEYQGGNGSS(ph)PVR	0.839408	H	C	Profiling	lung cancer	Erlotinib@H1975 cell line_25404012	SILAC	TiO2	LTQ Orbitrap XL	['Present', 'Present', 'Present', 'Present']	Q9UKI8	TLK1	S159	Prat_441
25404012		ISDYFEYQGGNGSS(ph)PVR	0.839408	H	C	Profiling	lung cancer	Untreated@H1975 cell line	SILAC	TiO2	LTQ Orbitrap XL	['Present', 'Present', 'Present', 'Present']	Q9UKI8	TLK1	S159	Prat_1321
25849741	NNESSNHSFGSLGSLSDKESETPEKKQSESS		0.989749	H	C	Profiling	Breast cancer	IKKb(K44M)+TNF-alpha@MCF7 cells	SILAC	TiO2	Q Exactive	['Present', 'Present', 'Present', 'Present']	Q9UKI8	TLK1	S105	Prat_610
25849741	NNESSNHSFGSLGSLSDKESETPEKKQSESS		0.989749	H	C	Profiling	Breast cancer	TNF-alpha@MCF7 cells	SILAC	TiO2	Q Exactive	['Present', 'Present', 'Present', 'Present']	Q9UKI8	TLK1	S105	Prat_1211
25849741	NNESSNHSFGSLGSLSDKESETPEKKQSESS		0.989749	H	C	Profiling	Breast cancer	TNF-alpha+SC-514 IKK@MCF7 cells	SILAC	TiO2	Q Exactive	['Present', 'Present', 'Present', 'Present']	Q9UKI8	TLK1	S105	Prat_1213
25849741	NNESSNHSFGSLGSLSDKESETPEKKQSESS		0.989749	H	C	Profiling	Breast cancer	TNF-alpha+IKKb@MCF7 cells	SILAC	TiO2	Q Exactive	['Present', 'Present', 'Present', 'Present']	Q9UKI8	TLK1	S105	Prat_1212
27155012	HQLANDPYLLPHMRRSNSSGNLHMAGLTASP		0.949964	H	C	Profiling	Burkitt's lymphoma	BCR(10min)@DG75 cells	SILAC	TiO2	LTQ Orbitrap Velos	['Present', 'Present', 'Present', 'Present', 'Present', 'Present']	Q9UKI8	TLK1	S741	Prat_92
27155012	LANDPYLLPHMRRSNSSGNLHMAGLTASPTP		0.851711	H	C	Profiling	Burkitt's lymphoma	BCR(10min)@DG75 cells	SILAC	TiO2	LTQ Orbitrap Velos	['Present', 'Present', 'Present', 'Present', 'Present', 'Present']	Q9UKI8	TLK1	S743	Prat_92
27155012	HKISDYFEYQGGNGSSPVRGIPPAIRSPQNS		0.82083	H	C	Profiling	Burkitt's lymphoma	BCR(10min)@DG75 cells	SILAC	TiO2	LTQ Orbitrap Velos	['Present', 'Present', 'Present', 'Present', 'Present', 'Present']	Q9UKI8	TLK1	S159	Prat_92
27155012	HQLANDPYLLPHMRRSNSSGNLHMAGLTASP		0.949964	H	C	Profiling	Burkitt's lymphoma	BCR(10min)@Daudi cells	SILAC	TiO2	LTQ Orbitrap Velos	['Present', 'Present', 'Present', 'Present', 'Present', 'Present']	Q9UKI8	TLK1	S741	Prat_91
27155012	LANDPYLLPHMRRSNSSGNLHMAGLTASPTP		0.851711	H	C	Profiling	Burkitt's lymphoma	BCR(10min)@Daudi cells	SILAC	TiO2	LTQ Orbitrap Velos	['Present', 'Present', 'Present', 'Present', 'Present', 'Present']	Q9UKI8	TLK1	S743	Prat_91
27155012	HKISDYFEYQGGNGSSPVRGIPPAIRSPQNS		0.82083	H	C	Profiling	Burkitt's lymphoma	BCR(10min)@Daudi cells	SILAC	TiO2	LTQ Orbitrap Velos	['Present', 'Present', 'Present', 'Present', 'Present', 'Present']	Q9UKI8	TLK1	S159	Prat_91
27155012	HQLANDPYLLPHMRRSNSSGNLHMAGLTASP		0.949964	H	C	Profiling	Burkitt's lymphoma	BCR(20min)@DG75 cells	SILAC	TiO2	LTQ Orbitrap Velos	['Present', 'Present', 'Present', 'Present', 'Present', 'Present']	Q9UKI8	TLK1	S741	Prat_93
27155012	LANDPYLLPHMRRSNSSGNLHMAGLTASPTP		0.851711	H	C	Profiling	Burkitt's lymphoma	BCR(20min)@DG75 cells	SILAC	TiO2	LTQ Orbitrap Velos	['Present', 'Present', 'Present', 'Present', 'Present', 'Present']	Q9UKI8	TLK1	S743	Prat_93
27155012	HKISDYFEYQGGNGSSPVRGIPPAIRSPQNS		0.82083	H	C	Profiling	Burkitt's lymphoma	BCR(20min)@DG75 cells	SILAC	TiO2	LTQ Orbitrap Velos	['Present', 'Present', 'Present', 'Present', 'Present', 'Present']	Q9UKI8	TLK1	S159	Prat_93
27155012	HQLANDPYLLPHMRRSNSSGNLHMAGLTASP		0.949964	H	C	Profiling	Burkitt's lymphoma	BCR(2min)@DG75 cells	SILAC	TiO2	LTQ Orbitrap Velos	['Present', 'Present', 'Present', 'Present', 'Present', 'Present']	Q9UKI8	TLK1	S741	Prat_95
27155012	LANDPYLLPHMRRSNSSGNLHMAGLTASPTP		0.851711	H	C	Profiling	Burkitt's lymphoma	BCR(2min)@DG75 cells	SILAC	TiO2	LTQ Orbitrap Velos	['Present', 'Present', 'Present', 'Present', 'Present', 'Present']	Q9UKI8	TLK1	S743	Prat_95
27155012	HKISDYFEYQGGNGSSPVRGIPPAIRSPQNS		0.82083	H	C	Profiling	Burkitt's lymphoma	BCR(2min)@DG75 cells	SILAC	TiO2	LTQ Orbitrap Velos	['Present', 'Present', 'Present', 'Present', 'Present', 'Present']	Q9UKI8	TLK1	S159	Prat_95
27155012	HQLANDPYLLPHMRRSNSSGNLHMAGLTASP		0.949964	H	C	Profiling	Burkitt's lymphoma	BCR(2min)@Daudi cells	SILAC	TiO2	LTQ Orbitrap Velos	['Present', 'Present', 'Present', 'Present', 'Present', 'Present']	Q9UKI8	TLK1	S741	Prat_94
27155012	LANDPYLLPHMRRSNSSGNLHMAGLTASPTP		0.851711	H	C	Profiling	Burkitt's lymphoma	BCR(2min)@Daudi cells	SILAC	TiO2	LTQ Orbitrap Velos	['Present', 'Present', 'Present', 'Present', 'Present', 'Present']	Q9UKI8	TLK1	S743	Prat_94
27155012	HKISDYFEYQGGNGSSPVRGIPPAIRSPQNS		0.82083	H	C	Profiling	Burkitt's lymphoma	BCR(2min)@Daudi cells	SILAC	TiO2	LTQ Orbitrap Velos	['Present', 'Present', 'Present', 'Present', 'Present', 'Present']	Q9UKI8	TLK1	S159	Prat_94
27155012	HQLANDPYLLPHMRRSNSSGNLHMAGLTASP		0.949964	H	C	Profiling	Burkitt's lymphoma	BCR(5min)@DG75 cells	SILAC	TiO2	LTQ Orbitrap Velos	['Present', 'Present', 'Present', 'Present', 'Present', 'Present']	Q9UKI8	TLK1	S741	Prat_96
27155012	LANDPYLLPHMRRSNSSGNLHMAGLTASPTP		0.851711	H	C	Profiling	Burkitt's lymphoma	BCR(5min)@DG75 cells	SILAC	TiO2	LTQ Orbitrap Velos	['Present', 'Present', 'Present', 'Present', 'Present', 'Present']	Q9UKI8	TLK1	S743	Prat_96
27155012	HKISDYFEYQGGNGSSPVRGIPPAIRSPQNS		0.82083	H	C	Profiling	Burkitt's lymphoma	BCR(5min)@DG75 cells	SILAC	TiO2	LTQ Orbitrap Velos	['Present', 'Present', 'Present', 'Present', 'Present', 'Present']	Q9UKI8	TLK1	S159	Prat_96
27155012	HQLANDPYLLPHMRRSNSSGNLHMAGLTASP		0.949964	H	C	Profiling	Burkitt's lymphoma	CD79a KD@DG75 cells	SILAC	TiO2	LTQ Orbitrap Velos	['Present', 'Present', 'Present', 'Present', 'Present', 'Present']	Q9UKI8	TLK1	S741	Prat_155
27155012	LANDPYLLPHMRRSNSSGNLHMAGLTASPTP		0.851711	H	C	Profiling	Burkitt's lymphoma	CD79a KD@DG75 cells	SILAC	TiO2	LTQ Orbitrap Velos	['Present', 'Present', 'Present', 'Present', 'Present', 'Present']	Q9UKI8	TLK1	S743	Prat_155
27155012	HKISDYFEYQGGNGSSPVRGIPPAIRSPQNS		0.82083	H	C	Profiling	Burkitt's lymphoma	CD79a KD@DG75 cells	SILAC	TiO2	LTQ Orbitrap Velos	['Present', 'Present', 'Present', 'Present', 'Present', 'Present']	Q9UKI8	TLK1	S159	Prat_155
27155012	NNESSNHSFGSLGSLSDKESETPEKKQSESS		0.960628	H	C	Profiling	Burkitt's lymphoma	CD79a KD@DG75 cells	SILAC	TiO2	LTQ Orbitrap Velos	['Present', 'Present', 'Present', 'Present', 'Present', 'Present']	Q9UKI8	TLK1	S105	Prat_155
27155012	HQLANDPYLLPHMRRSNSSGNLHMAGLTASP		0.949964	H	C	Profiling	Burkitt's lymphoma	SYK inhibition@DG75 cells	SILAC	TiO2	LTQ Orbitrap Velos	['Present', 'Present', 'Present', 'Present', 'Present', 'Present']	Q9UKI8	TLK1	S741	Prat_1156
27155012	LANDPYLLPHMRRSNSSGNLHMAGLTASPTP		0.851711	H	C	Profiling	Burkitt's lymphoma	SYK inhibition@DG75 cells	SILAC	TiO2	LTQ Orbitrap Velos	['Present', 'Present', 'Present', 'Present', 'Present', 'Present']	Q9UKI8	TLK1	S743	Prat_1156
27155012	HKISDYFEYQGGNGSSPVRGIPPAIRSPQNS		0.82083	H	C	Profiling	Burkitt's lymphoma	SYK inhibition@DG75 cells	SILAC	TiO2	LTQ Orbitrap Velos	['Present', 'Present', 'Present', 'Present', 'Present', 'Present']	Q9UKI8	TLK1	S159	Prat_1156
27155012	NNESSNHSFGSLGSLSDKESETPEKKQSESS		0.960628	H	C	Profiling	Burkitt's lymphoma	SYK inhibition@DG75 cells	SILAC	TiO2	LTQ Orbitrap Velos	['Present', 'Present', 'Present', 'Present', 'Present', 'Present']	Q9UKI8	TLK1	S105	Prat_1156
27155012	HQLANDPYLLPHMRRSNSSGNLHMAGLTASP		0.949964	H	C	Profiling	Burkitt's lymphoma	Unstimulated@DG75 cells	SILAC	TiO2	LTQ Orbitrap Velos	['Present', 'Present', 'Present', 'Present', 'Present', 'Present']	Q9UKI8	TLK1	S741	Prat_1260
27155012	LANDPYLLPHMRRSNSSGNLHMAGLTASPTP		0.851711	H	C	Profiling	Burkitt's lymphoma	Unstimulated@DG75 cells	SILAC	TiO2	LTQ Orbitrap Velos	['Present', 'Present', 'Present', 'Present', 'Present', 'Present']	Q9UKI8	TLK1	S743	Prat_1260
27155012	HKISDYFEYQGGNGSSPVRGIPPAIRSPQNS		0.82083	H	C	Profiling	Burkitt's lymphoma	Unstimulated@DG75 cells	SILAC	TiO2	LTQ Orbitrap Velos	['Present', 'Present', 'Present', 'Present', 'Present', 'Present']	Q9UKI8	TLK1	S159	Prat_1260
27155012	HQLANDPYLLPHMRRSNSSGNLHMAGLTASP		0.949964	H	C	Profiling	Burkitt's lymphoma	Unstimulated@Daudi cells	SILAC	TiO2	LTQ Orbitrap Velos	['Present', 'Present', 'Present', 'Present', 'Present', 'Present']	Q9UKI8	TLK1	S741	Prat_1259
27155012	LANDPYLLPHMRRSNSSGNLHMAGLTASPTP		0.851711	H	C	Profiling	Burkitt's lymphoma	Unstimulated@Daudi cells	SILAC	TiO2	LTQ Orbitrap Velos	['Present', 'Present', 'Present', 'Present', 'Present', 'Present']	Q9UKI8	TLK1	S743	Prat_1259
27155012	HKISDYFEYQGGNGSSPVRGIPPAIRSPQNS		0.82083	H	C	Profiling	Burkitt's lymphoma	Unstimulated@Daudi cells	SILAC	TiO2	LTQ Orbitrap Velos	['Present', 'Present', 'Present', 'Present', 'Present', 'Present']	Q9UKI8	TLK1	S159	Prat_1259
27732954	ARFTGVASGSTGSTGSCSVGAKASTNNESSN	_FTGVASGSTGSTGS(ph)CSVGAK_	0.91115	H	C	Profiling	Inhibition	Crizotinib@NB1 cell-line	SILAC	IMAC	LTQ-Orbitrap Elite	[0, 3047500]	Q9UKI8	TLK1	S80	Prat_209
27732954	TGSCSVGAKASTNNESSNHSFGSLGSLSDKE	ASTNNES(ph)S(ph)NHSFGSLGSLSDK	0.820893	H	C	Profiling	Inhibition	Crizotinib@NB1643 cell-line	SILAC	IMAC	LTQ-Orbitrap Elite	[978010, 1622100]	Q9UKI8	TLK1	S93	Prat_210
27732954	LEARFTGVASGSTGSTGSCSVGAKASTNNES	FTGVASGS(ph)TGS(ph)T(ph)GSCS(ph)VGAK	0.94835	H	C	Profiling	Inhibition	Crizotinib@NB1643 cell-line	SILAC	IMAC	LTQ-Orbitrap Elite	[0, 3938000]	Q9UKI8	TLK1	T78	Prat_210
27732954	ARFTGVASGSTGSTGSCSVGAKASTNNESSN	_FTGVASGSTGSTGS(ph)CSVGAK_	0.91115	H	C	Profiling	Inhibition	DMSO@NB1 cell-line	SILAC	IMAC	LTQ-Orbitrap Elite	[0, 3281200]	Q9UKI8	TLK1	S80	Prat_359
27732954	TGSCSVGAKASTNNESSNHSFGSLGSLSDKE	ASTNNES(ph)S(ph)NHSFGSLGSLSDK	0.820893	H	C	Profiling	Inhibition	DMSO@NB1643 cell-line	SILAC	IMAC	LTQ-Orbitrap Elite	[828340, 1118100]	Q9UKI8	TLK1	S93	Prat_360
27732954	LEARFTGVASGSTGSTGSCSVGAKASTNNES	FTGVASGS(ph)TGS(ph)T(ph)GSCS(ph)VGAK	0.94835	H	C	Profiling	Inhibition	DMSO@NB1643 cell-line	SILAC	IMAC	LTQ-Orbitrap Elite	[0, 4593800]	Q9UKI8	TLK1	T78	Prat_360
27794612		ISDYFEYQGGNGSS(ph)PVR	0.884966	H	C	Profiling	Squamous cell carcinoma	Gefitinib+FGF2@A431cell line	TMT	Fe IMAC	Q Exactive	[16.4981, 16.5798, 16.5186]	Q9UKI8	TLK1	S159	Prat_487
27794612		ISDYFEYQGGNGSS(ph)PVR	0.884966	H	C	Profiling	Squamous cell carcinoma	Gefitinib@A431cell line	TMT	Fe IMAC	Q Exactive	[16.4503, 16.401, 16.4447]	Q9UKI8	TLK1	S159	Prat_485
27794612		ISDYFEYQGGNGSS(ph)PVR	0.884966	H	C	Profiling	Squamous cell carcinoma	DMSO@A431cell line	TMT	Fe IMAC	Q Exactive	[16.5653, 16.6089, 16.5503, 'Na']	Q9UKI8	TLK1	S159	Prat_304
29154753		ISDYFEYQGGNGSS(ph)PVG	0.99	H	C	Profiling	Stimuli	Mitotic arrest@RPE-1 cell	SILAC	TiO2	Q-Exactive Plus	['Present', 'Present']	Q9UKI8	TLK1	S159	Prat_726
29523821	HSHSTPSSSVRPNSPSPTALAFGDHPIVQPK	SPQNSHSHSTPSSSVRPNS(ph)PS(ph)PTALAFGDHPIVQPK	0.991371	H	C	Profiling	Stimuli	PF-3644022+IR-UV@U2OS cells	SILAC	TiO2	Q Exactive or Q Exactive Plus	['Present', 'Present', 'Present', 'Present']	Q9UKI8	TLK1	S190	Prat_877
29523821	HSHSTPSSSVRPNSPSPTALAFGDHPIVQPK	SPQNSHSHSTPSSSVRPNS(ph)PS(ph)PTALAFGDHPIVQPK	0.980389	H	C	Profiling	Stimuli	SB203580+IR-UV@U2OS cells	SILAC	TiO2	Q Exactive or Q Exactive Plus	['Present', 'Present', 'Present', 'Present']	Q9UKI8	TLK1	S190	Prat_1035
29523821	HSHSTPSSSVRPNSPSPTALAFGDHPIVQPK	SPQNSHSHSTPSSSVRPNS(ph)PS(ph)PTALAFGDHPIVQPK	0.991371	H	C	Profiling	Stimuli	SB203580+IR-UV@U2OS cells	SILAC	TiO2	Q Exactive or Q Exactive Plus	['Present', 'Present', 'Present', 'Present']	Q9UKI8	TLK1	S190	Prat_1035
29523821	HSHSTPSSSVRPNSPSPTALAFGDHPIVQPK	SPQNSHSHSTPSSSVRPNS(ph)PS(ph)PTALAFGDHPIVQPK	0.980389	H	C	Profiling	Stimuli	DMSO@U2OS cells_29523821	SILAC	TiO2	Q Exactive or Q Exactive Plus	['Present', 'Present', 'Present', 'Present']	Q9UKI8	TLK1	S190	dup_3788
30061712			0.857364	H	C	Profiling	Colorectal Cancer	2D cultured HCT116 spheroids-R1	TMT	IMAC	Q Exactive	[2.804911]	Q9UKI8	TLK1	S105	Prat_4
30061712			0.887011	H	C	Profiling	Colorectal Cancer	2D cultured HCT116 spheroids-R2	TMT	IMAC	Q Exactive	[-0.6891861]	Q9UKI8	TLK1	S159	Prat_5
30061712			0.862394	H	C	Profiling	Colorectal Cancer	2D cultured(Acetone)HCT116 spheroids-R1	TMT	IMAC	Q Exactive	[1.483213]	Q9UKI8	TLK1	S93	Prat_7
30061712			0.926513	H	C	Profiling	Colorectal Cancer	3D cultured(Dispase)HCT116 spheroids-R1	TMT	IMAC	Q Exactive	[1.892296]	Q9UKI8	TLK1	S97	Prat_15
30061712			0.985819	H	C	Profiling	Colorectal Cancer	3D cultured(Dispase)HCT116 spheroids-R1	TMT	IMAC	Q Exactive	[-0.3468781]	Q9UKI8	TLK1	S80	Prat_15
30061712			0.791773	H	C	Profiling	Colorectal Cancer	3D cultured(Dispase)HCT116 spheroids-R2	TMT	IMAC	Q Exactive	[3.121235]	Q9UKI8	TLK1	S94	Prat_16
30061712			0.931176	H	C	Profiling	Colorectal Cancer	3D cultured(Dispase)HCT116 spheroids-R2	TMT	IMAC	Q Exactive	[0.5690594]	Q9UKI8	TLK1	S80	Prat_16
30061712			0.880838	H	C	Profiling	Colorectal Cancer	3D cultured(Dispase)HCT116 spheroids-R2	TMT	IMAC	Q Exactive	[-1.898285]	Q9UKI8	TLK1	S159	Prat_16
30157440			0.989549	H	C	Profiling	PARP inhibition	H2O2+olaparib@HeLa cells	Label free	TiO2	Q Exactive HF-X	[23.16676, 23.2019, 22.4256, 25.32286]	Q9UKI8	TLK1	S105	Prat_517
30157440			0.989549	H	C	Profiling	PARP inhibition	H2O2@HeLa cells	Label free	TiO2	Q Exactive HF-X	[24.73643, 22.66813, 23.68735, 25.4303]	Q9UKI8	TLK1	S105	Prat_516
30157440			0.989549	H	C	Profiling	PARP inhibition	Untreated@HeLa cells_30157440	Label free	TiO2	Q Exactive HF-X	[26.22888, 26.54922, 26.21478, 25.6574]	Q9UKI8	TLK1	S105	Prat_1329
30833379	HSHSTPSSSVRPNSPSPTALAFGDHPIVQPK	SPQNSHSHSTPSSSVRPNSPS(ph)PTALAFGDHPIVQPK	0.921998	H	C	profiling	cervix carcinoma	In-Solution digestion@Hela cells	SILAC	Ti-IMAC	Q-Exactive HF-X	[0, 0, 5383300, 0]	Q9UKI8	TLK1	S190	Prat_621
30833379	HSHSTPSSSVRPNSPSPTALAFGDHPIVQPK	SPQNSHSHSTPSSSVRPNSPS(ph)PTALAFGDHPIVQPK	0.921998	H	C	profiling	cervix carcinoma	PAC digestion@Hela cells	SILAC	Ti-IMAC	Q-Exactive HF-X	[0, 0, 9632700, 0]	Q9UKI8	TLK1	S190	Prat_824
30843680	GHKISDYFEYQGGNGSSPVRGIPPAIRSPQN		0.913556	H	C	Profiling	breast cancer	Untreated@Human islet cells	TMT	IMAC-Fe3+	Orbitrap fusion lumos tribrid	[0.0608952, -0.0194259, -0.326251, -0.0665395]	Q9UKI8	TLK1	S158	Prat_1338
30843680	GHKISDYFEYQGGNGSSPVRGIPPAIRSPQN		0.913556	H	C	Profiling	breast cancer	Untreated@Human islet cells	TMT	IMAC-Fe3+	Orbitrap fusion lumos tribrid	[]	Q9UKI8	TLK1	S158	Prat_1338
30843680	SSRGRKRKAENQNESSQGKSIGGRGHKISDY		0.97896	H	C	Profiling	breast cancer	Without boosting channel@AML cells	TMT	IMAC-Fe3+	Orbitrap fusion lumos tribrid	[13.5291, 14.8416, 13.6504, 15.0289, 14, 13.67, 14.1209, 14.3922, 14.9644]	Q9UKI8	TLK1	S134	Prat_1373
30843680	GHKISDYFEYQGGNGSSPVRGIPPAIRSPQN		0.913556	H	C	Profiling	breast cancer	Cytokine(IL-1beta,IFN-gama)@Human islet cells	TMT	IMAC-Fe3+	Orbitrap fusion lumos tribrid	[-0.21139, 0.0570836, 0.132323, 0.021831]	Q9UKI8	TLK1	S158	Prat_231
30843680	GHKISDYFEYQGGNGSSPVRGIPPAIRSPQN		0.913556	H	C	Profiling	breast cancer	Cytokine(IL-1beta,IFN-gama)@Human islet cells	TMT	IMAC-Fe3+	Orbitrap fusion lumos tribrid	[]	Q9UKI8	TLK1	S158	Prat_231
31665227	HKISDYFEYQGGNGSSPVRGIPPAIRSPQNS		0.999737	H	C	Profiling	Cancer	14H@HEK293 cells	TMT	TiO2	Orbitrap Fusion Tribrid	[19.37403, 19.10234, 19.10124]	Q9UKI8	TLK1	S159	Prat_1
31665227	HKISDYFEYQGGNGSSPVRGIPPAIRSPQNS		0.999737	H	C	Profiling	Cancer	14H@HEK293 cells	TMT	TiO2	Orbitrap Fusion Tribrid	[21.55107, 21.55248, 21.67271]	Q9UKI8	TLK1	S159	Prat_1
31665227	HKISDYFEYQGGNGSSPVRGIPPAIRSPQNS		0.999737	H	C	Profiling	Cancer	DMSO@HEK293 cells	TMT	TiO2	Orbitrap Fusion Tribrid	[19.18519, 19.39757, 19.53687]	Q9UKI8	TLK1	S159	Prat_333
31665227	HKISDYFEYQGGNGSSPVRGIPPAIRSPQNS		0.999737	H	C	Profiling	Cancer	DMSO@HEK293 cells	TMT	TiO2	Orbitrap Fusion Tribrid	[21.43283, 21.55, 21.56272]	Q9UKI8	TLK1	S159	Prat_333
31665227	PTPGSAAAARSLLNHTPPSGRPREGAMDELH		0.999986	H	C	Profiling	Cancer	KO-SGK3@HEK293	TMT	TiO2	Orbitrap Fusion Tribrid	[16.37348, 16.47991, 16.34949, 16.43502]	Q9UKI8	TLK1	T38	Prat_687
31665227	HKISDYFEYQGGNGSSPVRGIPPAIRSPQNS		0.999737	H	C	Profiling	Cancer	MK2206@HEK293	TMT	TiO2	Orbitrap Fusion Tribrid	[19.33359, 19.14957, 19.55613]	Q9UKI8	TLK1	S159	Prat_731
31665227	HKISDYFEYQGGNGSSPVRGIPPAIRSPQNS		0.999737	H	C	Profiling	Cancer	MK2206@HEK293	TMT	TiO2	Orbitrap Fusion Tribrid	[21.69064, 21.74419, 21.53744]	Q9UKI8	TLK1	S159	Prat_731
31665227	PTPGSAAAARSLLNHTPPSGRPREGAMDELH		0.999986	H	C	Profiling	Cancer	WT-SGK3@HEK293	TMT	TiO2	Orbitrap Fusion Tribrid	[16.73397, 16.63821, 16.7602, 16.72067]	Q9UKI8	TLK1	T38	Prat_1379
32755597	HKISDYFEYQGGNGSSPVRGIPPAIRSPQNS		0.999963	H	C	profiling	Liver Cancer	KIs@C3A cell line	Labelling Not mention	IMAC	Orbitrap Elite or Orbitrap Fusion Lumos Tribrid	[1.426229, -3.58899, 0.9611053, 1.459021, 0.4186516, 0.8727379, 0.6790371, 0.384634, 0.2822876, 0.2537766]	Q9UKI8	TLK1	S159	Prat_670
32755597	NSHSHSTPSSSVRPNSPSPTALAFGDHPIVQ		0.79915	H	C	profiling	Liver Cancer	KIs@C3A cell line	Labelling Not mention	IMAC	Orbitrap Elite or Orbitrap Fusion Lumos Tribrid	[2.116987, -2.865684, -3.507694, -3.327433, -3.307069, -3.948054, -4.237034, -3.623164, -3.344171, -3.854808]	Q9UKI8	TLK1	S188	Prat_670
32755597	HKISDYFEYQGGNGSSPVRGIPPAIRSPQNS		0.999963	H	C	profiling	Liver Cancer	KIs@Hep3B2 cell line	Labelling Not mention	IMAC	Orbitrap Elite or Orbitrap Fusion Lumos Tribrid	[-0.2174263, 0.8807659, -3.404753, -2.876317, -2.888178, -3.140102, -1.342125, -0.5382767, 0.2706814, -0.639946]	Q9UKI8	TLK1	S159	Prat_671
32755597	NSHSHSTPSSSVRPNSPSPTALAFGDHPIVQ		0.79915	H	C	profiling	Liver Cancer	KIs@Hep3B2 cell line	Labelling Not mention	IMAC	Orbitrap Elite or Orbitrap Fusion Lumos Tribrid	[-3.607951, -3.913715, -1.067041, 0.948019, 3.213085, -3.085016, -3.52928, -3.301457, -3.98145, -3.385111]	Q9UKI8	TLK1	S188	Prat_671
32755597	HKISDYFEYQGGNGSSPVRGIPPAIRSPQNS		0.999963	H	C	profiling	Liver Cancer	KIs@HepG2 cell line	Labelling Not mention	IMAC	Orbitrap Elite or Orbitrap Fusion Lumos Tribrid	[0.2713337, 0.1864433, -0.05536652, 0.3335133, 0.4278431, 0.08764458]	Q9UKI8	TLK1	S159	Prat_672
32755597	NSHSHSTPSSSVRPNSPSPTALAFGDHPIVQ		0.79915	H	C	profiling	Liver Cancer	KIs@HepG2 cell line	Labelling Not mention	IMAC	Orbitrap Elite or Orbitrap Fusion Lumos Tribrid	[-3.134125, -2.947943, -3.255641, -2.602438, -2.976702, -2.950436]	Q9UKI8	TLK1	S188	Prat_672
32755597	HKISDYFEYQGGNGSSPVRGIPPAIRSPQNS		0.999963	H	C	profiling	Liver Cancer	KIs@Huh7 cell line	Labelling Not mention	IMAC	Orbitrap Elite or Orbitrap Fusion Lumos Tribrid	[-0.4081669, -3.290859, -3.724337, -0.1468964, -3.629281, 0.1762733, -3.101465, -3.293895]	Q9UKI8	TLK1	S159	Prat_673
32755597	NSHSHSTPSSSVRPNSPSPTALAFGDHPIVQ		0.79915	H	C	profiling	Liver Cancer	KIs@Huh7 cell line	Labelling Not mention	IMAC	Orbitrap Elite or Orbitrap Fusion Lumos Tribrid	[-2.881799, -2.563803, -3.240659, -3.388081, -3.461846, -3.583005, -4.276721, -3.138288]	Q9UKI8	TLK1	S188	Prat_673
32755597	HKISDYFEYQGGNGSSPVRGIPPAIRSPQNS		0.999963	H	C	profiling	Liver Cancer	KIs@JHH4 cell line	Labelling Not mention	IMAC	Orbitrap Elite or Orbitrap Fusion Lumos Tribrid	[-3.33991, -3.085186, -2.987576, -3.207429, -2.966214, -3.471447]	Q9UKI8	TLK1	S159	Prat_674
32755597	NSHSHSTPSSSVRPNSPSPTALAFGDHPIVQ		0.79915	H	C	profiling	Liver Cancer	KIs@JHH4 cell line	Labelling Not mention	IMAC	Orbitrap Elite or Orbitrap Fusion Lumos Tribrid	[-2.940717, -2.756236, 0.8770332, 0.1941376, -3.855783, -0.273777]	Q9UKI8	TLK1	S188	Prat_674
32755597	HKISDYFEYQGGNGSSPVRGIPPAIRSPQNS		0.999963	H	C	profiling	Liver Cancer	KIs@JHH6 cell line	Labelling Not mention	IMAC	Orbitrap Elite or Orbitrap Fusion Lumos Tribrid	[-3.646365, 0.5673637, -4.485252, 0.1661034, 0.5343113, -2.4619]	Q9UKI8	TLK1	S159	Prat_675
32755597	NSHSHSTPSSSVRPNSPSPTALAFGDHPIVQ		0.79915	H	C	profiling	Liver Cancer	KIs@JHH6 cell line	Labelling Not mention	IMAC	Orbitrap Elite or Orbitrap Fusion Lumos Tribrid	[-4.787703, -3.462937, -3.185024, -3.326953, -3.404525, -3.698856]	Q9UKI8	TLK1	S188	Prat_675
32755597	HKISDYFEYQGGNGSSPVRGIPPAIRSPQNS		0.999963	H	C	profiling	Liver Cancer	KIs@NIH-H684 cell line	Labelling Not mention	IMAC	Orbitrap Elite or Orbitrap Fusion Lumos Tribrid	[-0.4554691, -3.94688, -0.6335564, -0.3089542, -0.2933369]	Q9UKI8	TLK1	S159	Prat_676
32755597	NSHSHSTPSSSVRPNSPSPTALAFGDHPIVQ		0.79915	H	C	profiling	Liver Cancer	KIs@NIH-H684 cell line	Labelling Not mention	IMAC	Orbitrap Elite or Orbitrap Fusion Lumos Tribrid	[-3.016102, -3.572524, -3.381705, -4.226341, -3.39915]	Q9UKI8	TLK1	S188	Prat_676
32755597	HKISDYFEYQGGNGSSPVRGIPPAIRSPQNS		0.999963	H	C	profiling	Liver Cancer	KIs@PLC5 cell line	Labelling Not mention	IMAC	Orbitrap Elite or Orbitrap Fusion Lumos Tribrid	[-0.9611244, -2.821369, -4.085942, -0.9111557, -3.383253, -3.917486, -0.788229, -1.032146, -1.479728, -1.320993, -0.8372841]	Q9UKI8	TLK1	S159	Prat_677
32755597	NSHSHSTPSSSVRPNSPSPTALAFGDHPIVQ		0.79915	H	C	profiling	Liver Cancer	KIs@PLC5 cell line	Labelling Not mention	IMAC	Orbitrap Elite or Orbitrap Fusion Lumos Tribrid	[-3.376924, -2.791564, -2.840768, -3.062137, -3.03603, -4.00904, -3.497327, -4.348096, -3.287444, -3.330904, -3.325405]	Q9UKI8	TLK1	S188	Prat_677
32755597	HKISDYFEYQGGNGSSPVRGIPPAIRSPQNS		0.999963	H	C	profiling	Liver Cancer	KIs@SKHep1 cell line	Labelling Not mention	IMAC	Orbitrap Elite or Orbitrap Fusion Lumos Tribrid	[-4.062799, -0.8702564, -0.504221, -0.7221851, -0.7207317, -1.04598, -0.5911903, -0.64464, -3.581719, -1.275646]	Q9UKI8	TLK1	S159	Prat_678
32755597	NSHSHSTPSSSVRPNSPSPTALAFGDHPIVQ		0.79915	H	C	profiling	Liver Cancer	KIs@SKHep1 cell line	Labelling Not mention	IMAC	Orbitrap Elite or Orbitrap Fusion Lumos Tribrid	[-3.846556, -4.042381, -3.588908, -3.963984, -2.75615, -3.914746, -4.052042, -3.692168, -3.130666, -3.480106]	Q9UKI8	TLK1	S188	Prat_678
32755597	HKISDYFEYQGGNGSSPVRGIPPAIRSPQNS		0.999963	H	C	profiling	Liver Cancer	KIs@Snu387 cell line	Labelling Not mention	IMAC	Orbitrap Elite or Orbitrap Fusion Lumos Tribrid	[-0.6701908, -3.559313, -1.402222, -3.406958, -1.686432, -1.33732, -3.300106, -0.82131, -0.8487663, -3.481585, -0.3426991, -1.623405]	Q9UKI8	TLK1	S159	Prat_679
32755597	NSHSHSTPSSSVRPNSPSPTALAFGDHPIVQ		0.79915	H	C	profiling	Liver Cancer	KIs@Snu387 cell line	Labelling Not mention	IMAC	Orbitrap Elite or Orbitrap Fusion Lumos Tribrid	[-3.138446, -3.333396, -3.745021, -2.95137, -3.79592, -3.141892, -2.499066, -3.492474, -3.428465, -3.620583, -3.34725, -2.461258]	Q9UKI8	TLK1	S188	Prat_679
32755597	HKISDYFEYQGGNGSSPVRGIPPAIRSPQNS		0.999963	H	C	profiling	Liver Cancer	KIs@Snu398 cell line	Labelling Not mention	IMAC	Orbitrap Elite or Orbitrap Fusion Lumos Tribrid	[-3.406912, -1.671593, -3.328158, 0.07847214, -0.05626297, -0.3303967]	Q9UKI8	TLK1	S159	Prat_680
32755597	NSHSHSTPSSSVRPNSPSPTALAFGDHPIVQ		0.79915	H	C	profiling	Liver Cancer	KIs@Snu398 cell line	Labelling Not mention	IMAC	Orbitrap Elite or Orbitrap Fusion Lumos Tribrid	[-3.040113, 0.6657372, 1.486471, 1.127197, -3.466126, -3.700161]	Q9UKI8	TLK1	S188	Prat_680
32755597	HKISDYFEYQGGNGSSPVRGIPPAIRSPQNS		0.999963	H	C	profiling	Liver Cancer	KIs@Snu423 cell line	Labelling Not mention	IMAC	Orbitrap Elite or Orbitrap Fusion Lumos Tribrid	[-2.951579, -3.065541, -3.13765, -4.147505, -3.34436, -4.328588, -0.5848446, -0.4250679, -1.46258, -1.077406, -0.6937237, -0.8840065]	Q9UKI8	TLK1	S159	Prat_681
32755597	NSHSHSTPSSSVRPNSPSPTALAFGDHPIVQ		0.79915	H	C	profiling	Liver Cancer	KIs@Snu423 cell line	Labelling Not mention	IMAC	Orbitrap Elite or Orbitrap Fusion Lumos Tribrid	[-3.673704, -2.687987, -3.212628, -3.963625, -3.589213, -3.773546, -3.662058, -2.992963, -3.130066, -3.867271, -4.068301, -3.697981]	Q9UKI8	TLK1	S188	Prat_681
32755597	HKISDYFEYQGGNGSSPVRGIPPAIRSPQNS		0.999963	H	C	profiling	Liver Cancer	KIs@Snu449 cell line	Labelling Not mention	IMAC	Orbitrap Elite or Orbitrap Fusion Lumos Tribrid	[-3.837196, -4.170158, -3.498726, -3.094036, -3.582188, -3.361922, -0.2601395, -0.7445641, -1.233036, -3.226135, -1.39953, -1.270544]	Q9UKI8	TLK1	S159	Prat_682
32755597	NSHSHSTPSSSVRPNSPSPTALAFGDHPIVQ		0.79915	H	C	profiling	Liver Cancer	KIs@Snu449 cell line	Labelling Not mention	IMAC	Orbitrap Elite or Orbitrap Fusion Lumos Tribrid	[-3.404178, -3.17913, -3.543719, -3.600919, -3.042174, -3.188055, -3.462309, -2.778988, -4.353162, -3.006136, -2.576761, -3.726923]	Q9UKI8	TLK1	S188	Prat_682
32755597	HKISDYFEYQGGNGSSPVRGIPPAIRSPQNS		0.999963	H	C	profiling	Liver Cancer	KIs@Snu475 cell line	Labelling Not mention	IMAC	Orbitrap Elite or Orbitrap Fusion Lumos Tribrid	[-1.349617, -0.3176308, -3.737161, -1.08515, -1.386785, -0.683321, -0.6285286, -2.03425, -0.8002338, -2.308253, -2.21582, -3.612773]	Q9UKI8	TLK1	S159	Prat_683
32755597	NSHSHSTPSSSVRPNSPSPTALAFGDHPIVQ		0.79915	H	C	profiling	Liver Cancer	KIs@Snu475 cell line	Labelling Not mention	IMAC	Orbitrap Elite or Orbitrap Fusion Lumos Tribrid	[-3.661851, -3.549866, -3.99821, -3.421956, -3.115379, -2.978426, -3.826822, -5.32452, -2.754984, -3.930934, -2.650524, -3.816324]	Q9UKI8	TLK1	S188	Prat_683
32755597	HKISDYFEYQGGNGSSPVRGIPPAIRSPQNS		0.999963	H	C	profiling	Liver Cancer	KIs@Snu761 cell line	Labelling Not mention	IMAC	Orbitrap Elite or Orbitrap Fusion Lumos Tribrid	[-1.476757, -0.8862839, -0.9751072, -0.4553185, -1.047693, -0.7868366]	Q9UKI8	TLK1	S159	Prat_684
32755597	NSHSHSTPSSSVRPNSPSPTALAFGDHPIVQ		0.79915	H	C	profiling	Liver Cancer	KIs@Snu761 cell line	Labelling Not mention	IMAC	Orbitrap Elite or Orbitrap Fusion Lumos Tribrid	[-3.620314, -3.61808, -2.901116, -3.301932, -3.422613, -3.812364]	Q9UKI8	TLK1	S188	Prat_684
32755597	HKISDYFEYQGGNGSSPVRGIPPAIRSPQNS		0.999963	H	C	profiling	Liver Cancer	KIs@Snu878 cell line	Labelling Not mention	IMAC	Orbitrap Elite or Orbitrap Fusion Lumos Tribrid	[1.635975, 0.9006119, 1.350481, 1.467354, 0.9330597, 1.865772, 1.858776]	Q9UKI8	TLK1	S159	Prat_685
32755597	NSHSHSTPSSSVRPNSPSPTALAFGDHPIVQ		0.79915	H	C	profiling	Liver Cancer	KIs@Snu878 cell line	Labelling Not mention	IMAC	Orbitrap Elite or Orbitrap Fusion Lumos Tribrid	[-3.797424, -2.906964, -3.488779, -3.418937, -3.194579, -3.482195, -3.188097]	Q9UKI8	TLK1	S188	Prat_685
32755597	HKISDYFEYQGGNGSSPVRGIPPAIRSPQNS		0.999963	H	C	profiling	Liver Cancer	KIs@Snu886 cell line	Labelling Not mention	IMAC	Orbitrap Elite or Orbitrap Fusion Lumos Tribrid	[-1.114136, -1.309052, -1.413452, -0.2910347, -0.6148605, -0.21134, -0.2692432, -0.7150116]	Q9UKI8	TLK1	S159	Prat_686
32755597	NSHSHSTPSSSVRPNSPSPTALAFGDHPIVQ		0.79915	H	C	profiling	Liver Cancer	KIs@Snu886 cell line	Labelling Not mention	IMAC	Orbitrap Elite or Orbitrap Fusion Lumos Tribrid	[-3.26111, -3.454247, -2.721861, -3.037879, -3.015205, -3.235937, -3.673137, -3.907159]	Q9UKI8	TLK1	S188	Prat_686
33357429	PTPGSAAAARSLLNHTPPSGRPREGAMDELH	SLLNHT(ph)PPSGR	0.999998	H	C	Profiling	Cytokine stimulation	Unstimulated@Th-1 cells	SILAC	Ti-IMAC	Q Exactive Plus	[45368050.0]	Q9UKI8	TLK1	T38	Prat_1263
33357429	PTPGSAAAARSLLNHTPPSGRPREGAMDELH	SLLNHT(ph)PPSGR	0.999998	H	C	Profiling	Cytokine stimulation	HyIL6@Th-1 cells	SILAC	Ti-IMAC	Q Exactive Plus	[50836000.0, 17026000.0, 28742000.0]	Q9UKI8	TLK1	T38	Prat_562
33357429	PTPGSAAAARSLLNHTPPSGRPREGAMDELH	SLLNHT(ph)PPSGR	0.999998	H	C	Profiling	Cytokine stimulation	HyIL6+MSC@Th-1 cells	SILAC	Ti-IMAC	Q Exactive Plus	[53527000.0, 15143000.0, 29475000.0]	Q9UKI8	TLK1	T38	Prat_563
33619172	PTPGSAAAARSLLNHTPPSGRPREGAMDELH	SLLNHT(ph)PPSGRPR	0.99501	H	C	Profile	Signalling-study	ARS1620(24h)@H358 cell line IMAC	TMT	IMAC	Q Exactive HF-X	[10.6861810962058, 10.4997795260218, 10.4769695054525, '-']	Q9UKI8	TLK1	T38	Prat_73
33619172	PTPGSAAAARSLLNHTPPSGRPREGAMDELH	SLLNHT(ph)PPSGRPR	0.99501	H	C	Profile	Signalling-study	ARS1620(24h)@Calu1 cell line IMAC	TMT	IMAC	Q Exactive HF-X	[11.1092175026949, 11.1486182412462, 11.0319827051276, '-']	Q9UKI8	TLK1	T38	Prat_69
33619172	PTPGSAAAARSLLNHTPPSGRPREGAMDELH	SLLNHT(ph)PPSGRPR	0.99501	H	C	Profile	Signalling-study	ARS1620(6h)@H358 cell line IMAC	TMT	IMAC	Q Exactive HF-X	[10.6854431425083, 10.442216224085, 10.3564721746741, '-']	Q9UKI8	TLK1	T38	Prat_79
33619172	PTPGSAAAARSLLNHTPPSGRPREGAMDELH	SLLNHT(ph)PPSGRPR	0.99501	H	C	Profile	Signalling-study	ARS1620(6h)@Calu1 cell line IMAC	TMT	IMAC	Q Exactive HF-X	[10.5456132206783, 10.6387543785877, 10.9606514948732, '-']	Q9UKI8	TLK1	T38	Prat_75
33797919	SLLNHTPPSGRPR		0.999772	H	C	Profiling	Cervical cancer	Untreated control@HeLa cell line R3	SILAC	TiO2	Q Exactive	[77156000, 'PRESENT', 'PRESENT', 'PRESENT']	Q9UKI8	TLK1	T38	Prat_1303
33797919	SLLNHTPPSGRPR		0.999772	H	C	Profiling	Cervical cancer	Rapamycin@HeLa cell line R3	SILAC	TiO2	Q Exactive	[98805000, 'PRESENT', 'PRESENT', 'PRESENT']	Q9UKI8	TLK1	T38	Prat_939
33947818			0.999914	H	C	Profiling	Salmonella infection	Salmonella(2h)@HCT116 cells	SILAC	TiO2	Q-Exactive HF	['Present', 'Present', 'Present', 'Present']	Q9UKI8	TLK1	T38	Prat_995
33947818			0.987403	H	C	Profiling	Salmonella infection	Salmonella(2h)@HCT116 cells	SILAC	TiO2	Q-Exactive HF	['Present', 'Present', 'Present', 'Present']	Q9UKI8	TLK1	S188	Prat_995
33947818			0.987403	H	C	Profiling	Salmonella infection	Salmonella(30min)@HCT116 cells	SILAC	TiO2	Q-Exactive HF	['Present', 'Present', 'Present', 'Present']	Q9UKI8	TLK1	S188	Prat_996
33947818			0.999914	H	C	Profiling	Salmonella infection	Salmonella(30min)@HCT116 cells	SILAC	TiO2	Q-Exactive HF	['Present', 'Present', 'Present', 'Present']	Q9UKI8	TLK1	T38	Prat_996
33947818			0.987403	H	C	Profiling	Salmonella infection	Uninfected@HCT116 cells	SILAC	TiO2	Q-Exactive HF	['Present', 'Present', 'Present', 'Present']	Q9UKI8	TLK1	S188	Prat_1254
33947818			0.999914	H	C	Profiling	Salmonella infection	Uninfected@HCT116 cells	SILAC	TiO2	Q-Exactive HF	['Present', 'Present', 'Present', 'Present']	Q9UKI8	TLK1	T38	Prat_1254
33953186			0.9109	H	C	Profiling	Lung cancer	Pervanadate@CL68 cell line DDA	TMT	IMAC	LTQ Orbitrap Fusion Lumos Tribrid	[76612000.0, 72073000.0, 73453000.0]	Q9UKI8	TLK1	S159	Prat_842
34689152	PTPGSAAAARSLLNHTPPSGRPREGAMDELH	ARSLLNHT(ph)PPSGRPR	0.999886	H	C	Profiling	Embryonic-Kidney	DMSO(15min)@HEK293T cell line	SILAC	Orbitrap Fusion and Q Exactive HF-X Hybrid Quadrupole-Orbitrap Mass Spectrometer	TiO2	['Present', 'Present', 'Present', 'Present']	Q9UKI8	TLK1	T38	Prat_283
34689152	PTPGSAAAARSLLNHTPPSGRPREGAMDELH	ARSLLNHT(ph)PPSGRPR	0.999886	H	C	Profiling	Embryonic-Kidney	DMSO(2h)@HEK293T cell line	SILAC	Orbitrap Fusion and Q Exactive HF-X Hybrid Quadrupole-Orbitrap Mass Spectrometer	TiO2	['Present', 'Present', 'Present', 'Present']	Q9UKI8	TLK1	T38	Prat_291
34689152	PTPGSAAAARSLLNHTPPSGRPREGAMDELH	ARSLLNHT(ph)PPSGRPR	0.999886	H	C	Profiling	Embryonic-Kidney	DMSO(30min)@HEK293T cell line	SILAC	Orbitrap Fusion and Q Exactive HF-X Hybrid Quadrupole-Orbitrap Mass Spectrometer	TiO2	['Present', 'Present', 'Present', 'Present']	Q9UKI8	TLK1	T38	Prat_292
34689152	PTPGSAAAARSLLNHTPPSGRPREGAMDELH	ARSLLNHT(ph)PPSGRPR	0.999886	H	C	Profiling	Embryonic-Kidney	DMSO(4h)@HEK293T cell line	SILAC	Orbitrap Fusion and Q Exactive HF-X Hybrid Quadrupole-Orbitrap Mass Spectrometer	TiO2	['Present', 'Present', 'Present', 'Present']	Q9UKI8	TLK1	T38	Prat_296
34689152	PTPGSAAAARSLLNHTPPSGRPREGAMDELH	ARSLLNHT(ph)PPSGRPR	0.999886	H	C	Profiling	Embryonic-Kidney	TNF+Nec1s(15min)@HEK293T cell line	SILAC	Orbitrap Fusion and Q Exactive HF-X Hybrid Quadrupole-Orbitrap Mass Spectrometer	TiO2	['Present', 'Present', 'Present', 'Present']	Q9UKI8	TLK1	T38	Prat_1218
34689152	PTPGSAAAARSLLNHTPPSGRPREGAMDELH	ARSLLNHT(ph)PPSGRPR	0.999886	H	C	Profiling	Embryonic-Kidney	TNF(15min)@HEK293T cell line	SILAC	Orbitrap Fusion and Q Exactive HF-X Hybrid Quadrupole-Orbitrap Mass Spectrometer	TiO2	['Present', 'Present', 'Present', 'Present']	Q9UKI8	TLK1	T38	Prat_1214
34689152	PTPGSAAAARSLLNHTPPSGRPREGAMDELH	ARSLLNHT(ph)PPSGRPR	0.999886	H	C	Profiling	Embryonic-Kidney	TNF+Nec1s(2h)@HEK293T cell line	SILAC	Orbitrap Fusion and Q Exactive HF-X Hybrid Quadrupole-Orbitrap Mass Spectrometer	TiO2	['Present', 'Present', 'Present', 'Present']	Q9UKI8	TLK1	T38	Prat_1219
34689152	PTPGSAAAARSLLNHTPPSGRPREGAMDELH	ARSLLNHT(ph)PPSGRPR	0.999886	H	C	Profiling	Embryonic-Kidney	TNF(2h)@HEK293T cell line	SILAC	Orbitrap Fusion and Q Exactive HF-X Hybrid Quadrupole-Orbitrap Mass Spectrometer	TiO2	['Present', 'Present', 'Present', 'Present']	Q9UKI8	TLK1	T38	Prat_1215
34689152	PTPGSAAAARSLLNHTPPSGRPREGAMDELH	ARSLLNHT(ph)PPSGRPR	0.999886	H	C	Profiling	Embryonic-Kidney	TNF+Nec1s(30min)@HEK293T cell line	SILAC	Orbitrap Fusion and Q Exactive HF-X Hybrid Quadrupole-Orbitrap Mass Spectrometer	TiO2	['Present', 'Present', 'Present', 'Present']	Q9UKI8	TLK1	T38	Prat_1220
34689152	PTPGSAAAARSLLNHTPPSGRPREGAMDELH	ARSLLNHT(ph)PPSGRPR	0.999886	H	C	Profiling	Embryonic-Kidney	TNF(30min)@HEK293T cell line	SILAC	Orbitrap Fusion and Q Exactive HF-X Hybrid Quadrupole-Orbitrap Mass Spectrometer	TiO2	['Present', 'Present', 'Present', 'Present']	Q9UKI8	TLK1	T38	Prat_1216
34689152	PTPGSAAAARSLLNHTPPSGRPREGAMDELH	ARSLLNHT(ph)PPSGRPR	0.999886	H	C	Profiling	Embryonic-Kidney	TNF+Nec1s(4h)@HEK293T cell line	SILAC	Orbitrap Fusion and Q Exactive HF-X Hybrid Quadrupole-Orbitrap Mass Spectrometer	TiO2	['Present', 'Present', 'Present', 'Present']	Q9UKI8	TLK1	T38	Prat_1221
34689152	PTPGSAAAARSLLNHTPPSGRPREGAMDELH	ARSLLNHT(ph)PPSGRPR	0.999886	H	C	Profiling	Embryonic-Kidney	TNF(4h)@HEK293T cell line	SILAC	Orbitrap Fusion and Q Exactive HF-X Hybrid Quadrupole-Orbitrap Mass Spectrometer	TiO2	['Present', 'Present', 'Present', 'Present']	Q9UKI8	TLK1	T38	Prat_1217
34974192	RSNSSGNLHMAGLTASPTPPSSSIITY____	SNSSGNLHMAGLTAS(ph)PTPPSSSIITY	0.899685	H	C	Profiling	Mitophagy	CCP(0h)@C431A-Parkin HeLa cells	Dimethyl Labeling	IMAC	Q Exactive HF	[0, 0, 5745300, 0]	Q9UKI8	TLK1	S755	Prat_141
34974192	SGSLEGPPSWSQLSTSPTPGSAAAARSLLNH	SVQSSSGSLEGPPSWSQLSTS(ph)PTPGSAAAAR	0.775546	H	C	Profiling	Mitophagy	CCP(0h)@C431A-Parkin HeLa cells	Dimethyl Labeling	IMAC	Q Exactive HF	[0, 0, 0, 0]	Q9UKI8	TLK1	S22	Prat_141
34974192	RSNSSGNLHMAGLTASPTPPSSSIITY____	SNSSGNLHMAGLTAS(ph)PTPPSSSIITY	0.899685	H	C	Profiling	Mitophagy	CCP(0h)@WT Parkin HeLa cells	Dimethyl Labeling	IMAC	Q Exactive HF	[0, 8715100, 0, 0]	Q9UKI8	TLK1	S755	Prat_142
34974192	SGSLEGPPSWSQLSTSPTPGSAAAARSLLNH	SVQSSSGSLEGPPSWSQLSTS(ph)PTPGSAAAAR	0.775546	H	C	Profiling	Mitophagy	CCP(0h)@WT Parkin HeLa cells	Dimethyl Labeling	IMAC	Q Exactive HF	[0, 0, 0, 0]	Q9UKI8	TLK1	S22	Prat_142
34974192	RSNSSGNLHMAGLTASPTPPSSSIITY____	SNSSGNLHMAGLTAS(ph)PTPPSSSIITY	0.899685	H	C	Profiling	Mitophagy	CCP(12h)@C431A-Parkin HeLa cells	Dimethyl Labeling	IMAC	Q Exactive HF	[12295000, 0]	Q9UKI8	TLK1	S755	Prat_143
34974192	SGSLEGPPSWSQLSTSPTPGSAAAARSLLNH	SVQSSSGSLEGPPSWSQLSTS(ph)PTPGSAAAAR	0.775546	H	C	Profiling	Mitophagy	CCP(12h)@C431A-Parkin HeLa cells	Dimethyl Labeling	IMAC	Q Exactive HF	[0, 0]	Q9UKI8	TLK1	S22	Prat_143
34974192	RSNSSGNLHMAGLTASPTPPSSSIITY____	SNSSGNLHMAGLTAS(ph)PTPPSSSIITY	0.899685	H	C	Profiling	Mitophagy	CCP(12h)@WT Parkin HeLa cells	Dimethyl Labeling	IMAC	Q Exactive HF	[0, 0]	Q9UKI8	TLK1	S755	Prat_144
34974192	SGSLEGPPSWSQLSTSPTPGSAAAARSLLNH	SVQSSSGSLEGPPSWSQLSTS(ph)PTPGSAAAAR	0.775546	H	C	Profiling	Mitophagy	CCP(12h)@WT Parkin HeLa cells	Dimethyl Labeling	IMAC	Q Exactive HF	[0, 0]	Q9UKI8	TLK1	S22	Prat_144
34974192	RSNSSGNLHMAGLTASPTPPSSSIITY____	SNSSGNLHMAGLTAS(ph)PTPPSSSIITY	0.899685	H	C	Profiling	Mitophagy	CCP(18h)@C431A-Parkin HeLa cells	Dimethyl Labeling	IMAC	Q Exactive HF	[4357100, 0]	Q9UKI8	TLK1	S755	Prat_145
34974192	SGSLEGPPSWSQLSTSPTPGSAAAARSLLNH	SVQSSSGSLEGPPSWSQLSTS(ph)PTPGSAAAAR	0.775546	H	C	Profiling	Mitophagy	CCP(18h)@C431A-Parkin HeLa cells	Dimethyl Labeling	IMAC	Q Exactive HF	[0, 0]	Q9UKI8	TLK1	S22	Prat_145
34974192	RSNSSGNLHMAGLTASPTPPSSSIITY____	SNSSGNLHMAGLTAS(ph)PTPPSSSIITY	0.899685	H	C	Profiling	Mitophagy	CCP(18h)@WT Parkin HeLa cells	Dimethyl Labeling	IMAC	Q Exactive HF	[0, 0]	Q9UKI8	TLK1	S755	Prat_146
34974192	SGSLEGPPSWSQLSTSPTPGSAAAARSLLNH	SVQSSSGSLEGPPSWSQLSTS(ph)PTPGSAAAAR	0.775546	H	C	Profiling	Mitophagy	CCP(18h)@WT Parkin HeLa cells	Dimethyl Labeling	IMAC	Q Exactive HF	[0, 0]	Q9UKI8	TLK1	S22	Prat_146
34974192	RSNSSGNLHMAGLTASPTPPSSSIITY____	SNSSGNLHMAGLTAS(ph)PTPPSSSIITY	0.899685	H	C	Profiling	Mitophagy	CCP(2h)@C431A-Parkin HeLa cells	Dimethyl Labeling	IMAC	Q Exactive HF	[0, 0]	Q9UKI8	TLK1	S755	Prat_147
34974192	SGSLEGPPSWSQLSTSPTPGSAAAARSLLNH	SVQSSSGSLEGPPSWSQLSTS(ph)PTPGSAAAAR	0.775546	H	C	Profiling	Mitophagy	CCP(2h)@C431A-Parkin HeLa cells	Dimethyl Labeling	IMAC	Q Exactive HF	[0, 0]	Q9UKI8	TLK1	S22	Prat_147
34974192	RSNSSGNLHMAGLTASPTPPSSSIITY____	SNSSGNLHMAGLTAS(ph)PTPPSSSIITY	0.899685	H	C	Profiling	Mitophagy	CCP(2h)@WT Parkin HeLa cells	Dimethyl Labeling	IMAC	Q Exactive HF	[0, 9755200]	Q9UKI8	TLK1	S755	Prat_148
34974192	SGSLEGPPSWSQLSTSPTPGSAAAARSLLNH	SVQSSSGSLEGPPSWSQLSTS(ph)PTPGSAAAAR	0.775546	H	C	Profiling	Mitophagy	CCP(2h)@WT Parkin HeLa cells	Dimethyl Labeling	IMAC	Q Exactive HF	[0, 0]	Q9UKI8	TLK1	S22	Prat_148
34974192	RSNSSGNLHMAGLTASPTPPSSSIITY____	SNSSGNLHMAGLTAS(ph)PTPPSSSIITY	0.899685	H	C	Profiling	Mitophagy	CCP(6h)@C431A-Parkin HeLa cells	Dimethyl Labeling	IMAC	Q Exactive HF	[0, 0]	Q9UKI8	TLK1	S755	Prat_149
34974192	SGSLEGPPSWSQLSTSPTPGSAAAARSLLNH	SVQSSSGSLEGPPSWSQLSTS(ph)PTPGSAAAAR	0.775546	H	C	Profiling	Mitophagy	CCP(6h)@C431A-Parkin HeLa cells	Dimethyl Labeling	IMAC	Q Exactive HF	[0, 0]	Q9UKI8	TLK1	S22	Prat_149
34974192	RSNSSGNLHMAGLTASPTPPSSSIITY____	SNSSGNLHMAGLTAS(ph)PTPPSSSIITY	0.899685	H	C	Profiling	Mitophagy	CCP(6h)@WT Parkin HeLa cells	Dimethyl Labeling	IMAC	Q Exactive HF	[0, 8138400]	Q9UKI8	TLK1	S755	Prat_150
34974192	SGSLEGPPSWSQLSTSPTPGSAAAARSLLNH	SVQSSSGSLEGPPSWSQLSTS(ph)PTPGSAAAAR	0.775546	H	C	Profiling	Mitophagy	CCP(6h)@WT Parkin HeLa cells	Dimethyl Labeling	IMAC	Q Exactive HF	[0, 0]	Q9UKI8	TLK1	S22	Prat_150
35688186	PRRQELLEARFTGVASGSTGSTGSCSVGAKA	FTGVAS(ph)GSTGSTGSCSVGAK	0.95235	H	C	Profiling	Signaling	Coumarin(0Î¼M)@HepG2 cells	label-free	Enrichment (no details)	Orbitrap Lumos	[0.0, 0.0, 0.0]	Q9UKI8	TLK1	S72	Prat_200
35688186	PRRQELLEARFTGVASGSTGSTGSCSVGAKA	FTGVAS(ph)GSTGSTGSCSVGAK	0.95235	H	C	Profiling	Signaling	Coumarin(0.001Î¼M)@HepG2 cells	label-free	Enrichment (no details)	Orbitrap Lumos	[0.0, 0.0, 0.0]	Q9UKI8	TLK1	S72	Prat_196
35688186	PRRQELLEARFTGVASGSTGSTGSCSVGAKA	FTGVAS(ph)GSTGSTGSCSVGAK	0.95235	H	C	Profiling	Signaling	Coumarin(0.01Î¼M)@HepG2 cells	label-free	Enrichment (no details)	Orbitrap Lumos	[0.0, 0.0, 0.0]	Q9UKI8	TLK1	S72	Prat_198
35688186	SSGSLEGPPSWSQLSTSPTPGSAAAARSLLN	SVQSSSGSLEGPPSWSQLST(ph)SPTPGSAAAAR	0.931782	H	C	Profiling	Signaling	Caffeine(0.01Î¼M)@HepG2 cells	label-free		Orbitrap Lumos	[16445000.0, 7439200.0, 9524600.0]	Q9UKI8	TLK1	T21	Prat_121
35688186	RSNSSGNLHMAGLTASPTPPSSSIITY____	SNSSGNLHMAGLTAS(ph)PTPPSSSIITY	0.957685	H	C	Profiling	Signaling	Caffeine(0.01Î¼M)@HepG2 cells	label-free		Orbitrap Lumos	[2147400.0, 853950.0, 3956300.0]	Q9UKI8	TLK1	S755	Prat_121
35688186	_MSVQSSSGSLEGPPSWSQLSTSPTPGSAAA	SVQSSSGSLEGPPS(ph)WSQLSTSPTPGSAAAAR	0.993308	H	C	Profiling	Signaling	Caffeine(0.01Î¼M)@HepG2 cells	label-free		Orbitrap Lumos	[0.0, 0.0, 0.0]	Q9UKI8	TLK1	S15	Prat_121
35688186	HQLANDPYLLPHMRRSNSSGNLHMAGLTASP	S(ph)NSSGNLHMAGLTASPTPPSSSIITY	0.997294	H	C	Profiling	Signaling	Caffeine(0.01Î¼M)@HepG2 cells	label-free	Enrichment (no details)	Orbitrap Lumos	[15121000.0, 8981100.0, 18246000.0]	Q9UKI8	TLK1	S741	Prat_121
35688186	FTGVASGSTGSTGSCSVGAKASTNNESSNHS	FTGVASGSTGSTGSCS(ph)VGAK	0.999573	H	C	Profiling	Signaling	Caffeine(0.01Î¼M)@HepG2 cells	label-free	Enrichment (no details)	Orbitrap Lumos	[24521000.0, 19940000.0, 33897000.0]	Q9UKI8	TLK1	S82	Prat_121
35688186	RQELLEARFTGVASGSTGSTGSCSVGAKAST	FTGVASGS(ph)TGS(ph)TGSCSVGAK	0.98514	H	C	Profiling	Signaling	Caffeine(0.01Î¼M)@HepG2 cells	label-free	Enrichment (no details)	Orbitrap Lumos	[3726100.0, 9208400.0, 1965300.0]	Q9UKI8	TLK1	S74	Prat_121
35688186	PRRQELLEARFTGVASGSTGSTGSCSVGAKA	FTGVAS(ph)GSTGSTGSCSVGAK	0.95235	H	C	Profiling	Signaling	Coumarin(0.1Î¼M)@HepG2 cells	label-free	Enrichment (no details)	Orbitrap Lumos	[0.0, 0.0, 0.0]	Q9UKI8	TLK1	S72	Prat_199
35688186	SSGSLEGPPSWSQLSTSPTPGSAAAARSLLN	SVQSSSGSLEGPPSWSQLST(ph)SPTPGSAAAAR	0.931782	H	C	Profiling	Signaling	Caffeine(0.1Î¼M)@HepG2 cells	label-free		Orbitrap Lumos	[0.0, 7174800.0, 0.0]	Q9UKI8	TLK1	T21	Prat_122
35688186	RSNSSGNLHMAGLTASPTPPSSSIITY____	SNSSGNLHMAGLTAS(ph)PTPPSSSIITY	0.957685	H	C	Profiling	Signaling	Caffeine(0.1Î¼M)@HepG2 cells	label-free		Orbitrap Lumos	[747700.0, 0.0, 0.0]	Q9UKI8	TLK1	S755	Prat_122
35688186	_MSVQSSSGSLEGPPSWSQLSTSPTPGSAAA	SVQSSSGSLEGPPS(ph)WSQLSTSPTPGSAAAAR	0.993308	H	C	Profiling	Signaling	Caffeine(0.1Î¼M)@HepG2 cells	label-free		Orbitrap Lumos	[0.0, 0.0, 0.0]	Q9UKI8	TLK1	S15	Prat_122
35688186	HQLANDPYLLPHMRRSNSSGNLHMAGLTASP	S(ph)NSSGNLHMAGLTASPTPPSSSIITY	0.997294	H	C	Profiling	Signaling	Caffeine(0.1Î¼M)@HepG2 cells	label-free	Enrichment (no details)	Orbitrap Lumos	[9513700.0, 1089700.0, 2355900.0]	Q9UKI8	TLK1	S741	Prat_122
35688186	FTGVASGSTGSTGSCSVGAKASTNNESSNHS	FTGVASGSTGSTGSCS(ph)VGAK	0.999573	H	C	Profiling	Signaling	Caffeine(0.1Î¼M)@HepG2 cells	label-free	Enrichment (no details)	Orbitrap Lumos	[15886000.0, 9126700.0, 2691500.0]	Q9UKI8	TLK1	S82	Prat_122
35688186	RQELLEARFTGVASGSTGSTGSCSVGAKAST	FTGVASGS(ph)TGS(ph)TGSCSVGAK	0.98514	H	C	Profiling	Signaling	Caffeine(0.1Î¼M)@HepG2 cells	label-free	Enrichment (no details)	Orbitrap Lumos	[1418600.0, 17128000.0, 4769400.0]	Q9UKI8	TLK1	S74	Prat_122
35688186	PRRQELLEARFTGVASGSTGSTGSCSVGAKA	FTGVAS(ph)GSTGSTGSCSVGAK	0.95235	H	C	Profiling	Signaling	Coumarin(1Î¼M)@HepG2 cells	label-free	Enrichment (no details)	Orbitrap Lumos	[8611500.0, 0.0, 6026800.0]	Q9UKI8	TLK1	S72	Prat_206
35688186	SSGSLEGPPSWSQLSTSPTPGSAAAARSLLN	SVQSSSGSLEGPPSWSQLST(ph)SPTPGSAAAAR	0.931782	H	C	Profiling	Signaling	Caffeine(1Î¼M)@HepG2 cells	label-free		Orbitrap Lumos	[0.0, 22062000.0, 21211000.0]	Q9UKI8	TLK1	T21	Prat_129
35688186	RSNSSGNLHMAGLTASPTPPSSSIITY____	SNSSGNLHMAGLTAS(ph)PTPPSSSIITY	0.957685	H	C	Profiling	Signaling	Caffeine(1Î¼M)@HepG2 cells	label-free		Orbitrap Lumos	[0.0, 0.0, 887060.0]	Q9UKI8	TLK1	S755	Prat_129
35688186	_MSVQSSSGSLEGPPSWSQLSTSPTPGSAAA	SVQSSSGSLEGPPS(ph)WSQLSTSPTPGSAAAAR	0.993308	H	C	Profiling	Signaling	Caffeine(1Î¼M)@HepG2 cells	label-free		Orbitrap Lumos	[0.0, 0.0, 0.0]	Q9UKI8	TLK1	S15	Prat_129
35688186	HQLANDPYLLPHMRRSNSSGNLHMAGLTASP	S(ph)NSSGNLHMAGLTASPTPPSSSIITY	0.997294	H	C	Profiling	Signaling	Caffeine(1Î¼M)@HepG2 cells	label-free	Enrichment (no details)	Orbitrap Lumos	[0.0, 10498000.0, 10254000.0]	Q9UKI8	TLK1	S741	Prat_129
35688186	FTGVASGSTGSTGSCSVGAKASTNNESSNHS	FTGVASGSTGSTGSCS(ph)VGAK	0.999573	H	C	Profiling	Signaling	Caffeine(1Î¼M)@HepG2 cells	label-free	Enrichment (no details)	Orbitrap Lumos	[10261000.0, 4079900.0, 15121000.0]	Q9UKI8	TLK1	S82	Prat_129
35688186	RQELLEARFTGVASGSTGSTGSCSVGAKAST	FTGVASGS(ph)TGS(ph)TGSCSVGAK	0.98514	H	C	Profiling	Signaling	Caffeine(1Î¼M)@HepG2 cells	label-free	Enrichment (no details)	Orbitrap Lumos	[219130000.0, 27688000.0, 4736200.0]	Q9UKI8	TLK1	S74	Prat_129
35688186	PRRQELLEARFTGVASGSTGSTGSCSVGAKA	FTGVAS(ph)GSTGSTGSCSVGAK	0.95235	H	C	Profiling	Signaling	Coumarin(10Î¼M)@HepG2 cells	label-free	Enrichment (no details)	Orbitrap Lumos	[6482200.0, 0.0, 0.0]	Q9UKI8	TLK1	S72	Prat_204
35688186	SSGSLEGPPSWSQLSTSPTPGSAAAARSLLN	SVQSSSGSLEGPPSWSQLST(ph)SPTPGSAAAAR	0.931782	H	C	Profiling	Signaling	Caffeine(10Î¼M)@HepG2 cells	label-free		Orbitrap Lumos	[0.0, 0.0, 0.0]	Q9UKI8	TLK1	T21	Prat_127
35688186	RSNSSGNLHMAGLTASPTPPSSSIITY____	SNSSGNLHMAGLTAS(ph)PTPPSSSIITY	0.957685	H	C	Profiling	Signaling	Caffeine(10Î¼M)@HepG2 cells	label-free		Orbitrap Lumos	[1646900.0, 781970.0, 0.0]	Q9UKI8	TLK1	S755	Prat_127
35688186	_MSVQSSSGSLEGPPSWSQLSTSPTPGSAAA	SVQSSSGSLEGPPS(ph)WSQLSTSPTPGSAAAAR	0.993308	H	C	Profiling	Signaling	Caffeine(10Î¼M)@HepG2 cells	label-free		Orbitrap Lumos	[5849900.0, 0.0, 0.0]	Q9UKI8	TLK1	S15	Prat_127
35688186	HQLANDPYLLPHMRRSNSSGNLHMAGLTASP	S(ph)NSSGNLHMAGLTASPTPPSSSIITY	0.997294	H	C	Profiling	Signaling	Caffeine(10Î¼M)@HepG2 cells	label-free	Enrichment (no details)	Orbitrap Lumos	[32666000.0, 22197000.0, 41787000.0]	Q9UKI8	TLK1	S741	Prat_127
35688186	FTGVASGSTGSTGSCSVGAKASTNNESSNHS	FTGVASGSTGSTGSCS(ph)VGAK	0.999573	H	C	Profiling	Signaling	Caffeine(10Î¼M)@HepG2 cells	label-free	Enrichment (no details)	Orbitrap Lumos	[60037000.0, 70366000.0, 73876000.0]	Q9UKI8	TLK1	S82	Prat_127
35688186	RQELLEARFTGVASGSTGSTGSCSVGAKAST	FTGVASGS(ph)TGS(ph)TGSCSVGAK	0.98514	H	C	Profiling	Signaling	Caffeine(10Î¼M)@HepG2 cells	label-free	Enrichment (no details)	Orbitrap Lumos	[33391000.0, 29073000.0, 14479000.0]	Q9UKI8	TLK1	S74	Prat_127
35688186	PRRQELLEARFTGVASGSTGSTGSCSVGAKA	FTGVAS(ph)GSTGSTGSCSVGAK	0.95235	H	C	Profiling	Signaling	Coumarin(100Î¼M)@HepG2 cells	label-free	Enrichment (no details)	Orbitrap Lumos	[0.0, 0.0, 0.0]	Q9UKI8	TLK1	S72	Prat_202
35688186	SSGSLEGPPSWSQLSTSPTPGSAAAARSLLN	SVQSSSGSLEGPPSWSQLST(ph)SPTPGSAAAAR	0.931782	H	C	Profiling	Signaling	Caffeine(100Î¼M)@HepG2 cells	label-free		Orbitrap Lumos	[0.0, 24657000.0, 30366000.0]	Q9UKI8	TLK1	T21	Prat_125
35688186	RSNSSGNLHMAGLTASPTPPSSSIITY____	SNSSGNLHMAGLTAS(ph)PTPPSSSIITY	0.957685	H	C	Profiling	Signaling	Caffeine(100Î¼M)@HepG2 cells	label-free		Orbitrap Lumos	[3968000.0, 0.0, 0.0]	Q9UKI8	TLK1	S755	Prat_125
35688186	_MSVQSSSGSLEGPPSWSQLSTSPTPGSAAA	SVQSSSGSLEGPPS(ph)WSQLSTSPTPGSAAAAR	0.993308	H	C	Profiling	Signaling	Caffeine(100Î¼M)@HepG2 cells	label-free		Orbitrap Lumos	[0.0, 9490400.0, 15641000.0]	Q9UKI8	TLK1	S15	Prat_125
35688186	HQLANDPYLLPHMRRSNSSGNLHMAGLTASP	S(ph)NSSGNLHMAGLTASPTPPSSSIITY	0.997294	H	C	Profiling	Signaling	Caffeine(100Î¼M)@HepG2 cells	label-free	Enrichment (no details)	Orbitrap Lumos	[29221000.0, 29930000.0, 52128000.0]	Q9UKI8	TLK1	S741	Prat_125
35688186	FTGVASGSTGSTGSCSVGAKASTNNESSNHS	FTGVASGSTGSTGSCS(ph)VGAK	0.999573	H	C	Profiling	Signaling	Caffeine(100Î¼M)@HepG2 cells	label-free	Enrichment (no details)	Orbitrap Lumos	[42886000.0, 39056000.0, 45410000.0]	Q9UKI8	TLK1	S82	Prat_125
35688186	RQELLEARFTGVASGSTGSTGSCSVGAKAST	FTGVASGS(ph)TGS(ph)TGSCSVGAK	0.98514	H	C	Profiling	Signaling	Caffeine(100Î¼M)@HepG2 cells	label-free	Enrichment (no details)	Orbitrap Lumos	[9898500.0, 34831000.0, 47167000.0]	Q9UKI8	TLK1	S74	Prat_125
35688186	SSGSLEGPPSWSQLSTSPTPGSAAAARSLLN	SVQSSSGSLEGPPSWSQLST(ph)SPTPGSAAAAR	0.931782	H	C	Profiling	Signaling	Caffeine(1000Î¼M)@HepG2 cells	label-free		Orbitrap Lumos	[0.0, 0.0, 0.0]	Q9UKI8	TLK1	T21	Prat_123
35688186	RSNSSGNLHMAGLTASPTPPSSSIITY____	SNSSGNLHMAGLTAS(ph)PTPPSSSIITY	0.957685	H	C	Profiling	Signaling	Caffeine(1000Î¼M)@HepG2 cells	label-free		Orbitrap Lumos	[4437400.0, 7679400.0, 6218100.0]	Q9UKI8	TLK1	S755	Prat_123
35688186	_MSVQSSSGSLEGPPSWSQLSTSPTPGSAAA	SVQSSSGSLEGPPS(ph)WSQLSTSPTPGSAAAAR	0.993308	H	C	Profiling	Signaling	Caffeine(1000Î¼M)@HepG2 cells	label-free		Orbitrap Lumos	[2943500.0, 6614500.0, 1733900.0]	Q9UKI8	TLK1	S15	Prat_123
35688186	HQLANDPYLLPHMRRSNSSGNLHMAGLTASP	S(ph)NSSGNLHMAGLTASPTPPSSSIITY	0.997294	H	C	Profiling	Signaling	Caffeine(1000Î¼M)@HepG2 cells	label-free	Enrichment (no details)	Orbitrap Lumos	[34266000.0, 35416000.0, 5261700.0]	Q9UKI8	TLK1	S741	Prat_123
35688186	FTGVASGSTGSTGSCSVGAKASTNNESSNHS	FTGVASGSTGSTGSCS(ph)VGAK	0.999573	H	C	Profiling	Signaling	Caffeine(1000Î¼M)@HepG2 cells	label-free	Enrichment (no details)	Orbitrap Lumos	[0.0, 28315000.0, 17786000.0]	Q9UKI8	TLK1	S82	Prat_123
35688186	RQELLEARFTGVASGSTGSTGSCSVGAKAST	FTGVASGS(ph)TGS(ph)TGSCSVGAK	0.98514	H	C	Profiling	Signaling	Caffeine(1000Î¼M)@HepG2 cells	label-free	Enrichment (no details)	Orbitrap Lumos	[0.0, 8740900.0, 26732000.0]	Q9UKI8	TLK1	S74	Prat_123
35688186	SSGSLEGPPSWSQLSTSPTPGSAAAARSLLN	SVQSSSGSLEGPPSWSQLST(ph)SPTPGSAAAAR	0.931782	H	C	Profiling	Signaling	Quercetin(10Î¼M)@HepG2 cells	label-free		Orbitrap Lumos	[0.0, 0.0, 0.0]	Q9UKI8	TLK1	T21	Prat_929
35688186	RSNSSGNLHMAGLTASPTPPSSSIITY____	SNSSGNLHMAGLTAS(ph)PTPPSSSIITY	0.957685	H	C	Profiling	Signaling	Quercetin(10Î¼M)@HepG2 cells	label-free		Orbitrap Lumos	[0.0, 0.0, 0.0]	Q9UKI8	TLK1	S755	Prat_929
35688186	_MSVQSSSGSLEGPPSWSQLSTSPTPGSAAA	SVQSSSGSLEGPPS(ph)WSQLSTSPTPGSAAAAR	0.993308	H	C	Profiling	Signaling	Quercetin(10Î¼M)@HepG2 cells	label-free		Orbitrap Lumos	[2384600.0, 0.0, 0.0]	Q9UKI8	TLK1	S15	Prat_929
35688186	HQLANDPYLLPHMRRSNSSGNLHMAGLTASP	S(ph)NSSGNLHMAGLTASPTPPSSSIITY	0.997294	H	C	Profiling	Signaling	Quercetin(10Î¼M)@HepG2 cells	label-free	Enrichment (no details)	Orbitrap Lumos	[6454100.0, 9550600.0, 10870000.0]	Q9UKI8	TLK1	S741	Prat_929
35688186	FTGVASGSTGSTGSCSVGAKASTNNESSNHS	FTGVASGSTGSTGSCS(ph)VGAK	0.999573	H	C	Profiling	Signaling	Quercetin(10Î¼M)@HepG2 cells	label-free	Enrichment (no details)	Orbitrap Lumos	[2188400.0, 2130500.0, 15800000.0]	Q9UKI8	TLK1	S82	Prat_929
35688186	RQELLEARFTGVASGSTGSTGSCSVGAKAST	FTGVASGS(ph)TGS(ph)TGSCSVGAK	0.98514	H	C	Profiling	Signaling	Quercetin(10Î¼M)@HepG2 cells	label-free	Enrichment (no details)	Orbitrap Lumos	[551330000.0, 577750000.0, 791190000.0]	Q9UKI8	TLK1	S74	Prat_929
35755813	QGGNGSSPVRGIPP	ISDYFEYQGGNGSS(ph)PVR	>0.75	H	C	Profiling	Casein Kinase 2 (CSNK2)- inhibitor study	CSNK2A-HA WT+DMSO@U2OS cell line	SILAC	TiO2	LTQ Orbitrap Elite	['Present']	Q9UKI8	TLK1	S159	Prat_216
35755813	QGGNGSSPVRGIPP	ISDYFEYQGGNGSS(ph)PVR	>0.75	H	C	Profiling	Casein Kinase 2 (CSNK2)- inhibitor study	CSNK2A-HA TM+CX-4945@U2OS cell line	SILAC	TiO2	LTQ Orbitrap Elite	['Present']	Q9UKI8	TLK1	S159	Prat_215
35755813	QGGNGSSPVRGIPP	ISDYFEYQGGNGSS(ph)PVR	>0.75	H	C	Profiling	Casein Kinase 2 (CSNK2)- inhibitor study	CSNK2A1-HA WT+CX-4945@U2OS cell line	SILAC	TiO2	LTQ Orbitrap Elite	['Present']	Q9UKI8	TLK1	S159	Prat_217
35947955	LLPHMRRSNSSGNLH		0.81	H	C	Profiling	Blood-cancer	MK2206@PL21 cell line F6 NN	TMT	TiO2	Q Exactive HF-X	[-0.426605224609375, -0.679194927215576, -1.21276998519897, 0.143049716949463]	Q9UKI8	TLK1	S741	Prat_742
35947955	HMRRSNSSGNLHMAG		0.98	H	C	Profiling	Blood-cancer	MK2206@PL21 cell line F6 NN	TMT	TiO2	Q Exactive HF-X	[-0.182222843170166, -2.15041303634644, -0.69547700881958, 0.31118106842041]	Q9UKI8	TLK1	S744	Prat_742
35947955	RPNSPSPTALAFGDH		0.98	H	C	Profiling	Blood-cancer	MK2206@PL21 cell line F6 NN	TMT	TiO2	Q Exactive HF-X	[-0.0807704925537109, -0.743492126464844, -0.383016109466553, -0.16090726852417]	Q9UKI8	TLK1	T192	Prat_742
35947955	LLPHMRRSNSSGNLH		0.81	H	C	Profiling	Blood-cancer	Selinexor@PL21 cell line F6 NN	TMT	TiO2	Q Exactive HF-X	[-0.539069175720215, 0.386529445648193, -0.0184273719787598, -0.232990741729736]	Q9UKI8	TLK1	S741	Prat_1055
35947955	HMRRSNSSGNLHMAG		0.98	H	C	Profiling	Blood-cancer	Selinexor@PL21 cell line F6 NN	TMT	TiO2	Q Exactive HF-X	[0.182222843170166, 0.675658702850342, -0.69719934463501, -0.408381462097168]	Q9UKI8	TLK1	S744	Prat_1055
35947955	RPNSPSPTALAFGDH		0.98	H	C	Profiling	Blood-cancer	Selinexor@PL21 cell line F6 NN	TMT	TiO2	Q Exactive HF-X	[-0.13575267791748, 0.395585060119629, 0.0149178504943848, 1.79346799850464]	Q9UKI8	TLK1	T192	Prat_1055
35947955	LLPHMRRSNSSGNLH		0.81	H	C	Profiling	Blood-cancer	Selinexor+MK2206@PL21 cell line F6 NN	TMT	TiO2	Q Exactive HF-X	[0.426605224609375, 0.280230045318604, 0.0184273719787598, -0.143049716949463]	Q9UKI8	TLK1	S741	Prat_1066
35947955	HMRRSNSSGNLHMAG		0.98	H	C	Profiling	Blood-cancer	Selinexor+MK2206@PL21 cell line F6 NN	TMT	TiO2	Q Exactive HF-X	[1.40925931930542, 0.112192630767822, 0.69547700881958, -0.308978080749512]	Q9UKI8	TLK1	S744	Prat_1066
35947955	RPNSPSPTALAFGDH		0.98	H	C	Profiling	Blood-cancer	Selinexor+MK2206@PL21 cell line F6 NN	TMT	TiO2	Q Exactive HF-X	[0.0807704925537109, 0.102703094482422, 0.413803577423096, 0.16090726852417]	Q9UKI8	TLK1	T192	Prat_1066
35947955	LLPHMRRSNSSGNLH		0.81	H	C	Profiling	Blood-cancer	MK2206@PL21 cell line F1 CC	TMT	TiO2	Q Exactive HF-X	[0.368886947631836, 0.0759973526000977, 0.0506887435913086, -0.164495468139648]	Q9UKI8	TLK1	S741	Prat_737
35947955	HMRRSNSSGNLHMAG		0.98	H	C	Profiling	Blood-cancer	MK2206@PL21 cell line F1 CC	TMT	TiO2	Q Exactive HF-X	[0.334789276123047, -0.0173940658569336, 0.0435504913330078, -0.229723453521729]	Q9UKI8	TLK1	S744	Prat_737
35947955	EYQGGNGSSPVRGIP		0.92	H	C	Profiling	Blood-cancer	MK2206@PL21 cell line F1 CC	TMT	TiO2	Q Exactive HF-X	[-0.352048873901367, 0.622518539428711, 0.450713157653809, 0.774209022521973]	Q9UKI8	TLK1	S158	Prat_737
35947955	LLNHTPPSGRPREGA		0.99	H	C	Profiling	Blood-cancer	MK2206@PL21 cell line F1 CC	TMT	TiO2	Q Exactive HF-X	[-0.423253536224365, -0.0601139068603516, 0.278859615325928, 0.339781284332275]	Q9UKI8	TLK1	S41	Prat_737
35947955	RPNSPSPTALAFGDH		0.98	H	C	Profiling	Blood-cancer	MK2206@PL21 cell line F1 CC	TMT	TiO2	Q Exactive HF-X	[0.0137224197387695, 0.0641593933105469, -0.0470986366271973, 0.0206756591796875]	Q9UKI8	TLK1	T192	Prat_737
35947955	LLPHMRRSNSSGNLH		0.81	H	C	Profiling	Blood-cancer	Selinexor+MK2206@PL21 cell line F1 CC	TMT	TiO2	Q Exactive HF-X	[-0.0755319595336914, -0.0759973526000977, -0.0223617553710938, -0.389532089233398]	Q9UKI8	TLK1	S741	Prat_1061
35947955	HMRRSNSSGNLHMAG		0.98	H	C	Profiling	Blood-cancer	Selinexor+MK2206@PL21 cell line F1 CC	TMT	TiO2	Q Exactive HF-X	[-0.172855377197266, -0.48342227935791, -0.0580501556396484, -0.224096775054932]	Q9UKI8	TLK1	S744	Prat_1061
35947955	EYQGGNGSSPVRGIP		0.92	H	C	Profiling	Blood-cancer	Selinexor+MK2206@PL21 cell line F1 CC	TMT	TiO2	Q Exactive HF-X	[0.352048873901367, -0.0840997695922852, -0.0717630386352539, -1.46979331970215]	Q9UKI8	TLK1	S158	Prat_1061
35947955	LLNHTPPSGRPREGA		0.99	H	C	Profiling	Blood-cancer	Selinexor+MK2206@PL21 cell line F1 CC	TMT	TiO2	Q Exactive HF-X	[0.390975475311279, 0.0601139068603516, -0.18655252456665, -0.0879902839660645]	Q9UKI8	TLK1	S41	Prat_1061
35947955	RPNSPSPTALAFGDH		0.98	H	C	Profiling	Blood-cancer	Selinexor+MK2206@PL21 cell line F1 CC	TMT	TiO2	Q Exactive HF-X	[0.283474922180176, -0.135831832885742, -0.100311756134033, -0.30388355255127]	Q9UKI8	TLK1	T192	Prat_1061
35947955	LLPHMRRSNSSGNLH		0.81	H	C	Profiling	Blood-cancer	Selinexor@PL21 cell line F1 CC	TMT	TiO2	Q Exactive HF-X	[0.0755319595336914, -0.141117095947266, -0.213900566101074, 0.364626884460449]	Q9UKI8	TLK1	S741	Prat_1050
35947955	HMRRSNSSGNLHMAG		0.98	H	C	Profiling	Blood-cancer	Selinexor@PL21 cell line F1 CC	TMT	TiO2	Q Exactive HF-X	[0.0353183746337891, 0.0173940658569336, -0.0435504913330078, 0.427608966827393]	Q9UKI8	TLK1	S744	Prat_1050
35947955	EYQGGNGSSPVRGIP		0.92	H	C	Profiling	Blood-cancer	Selinexor@PL21 cell line F1 CC	TMT	TiO2	Q Exactive HF-X	[-0.519085884094238, -0.867424011230469, -0.382219314575195, -0.581108093261719]	Q9UKI8	TLK1	S158	Prat_1050
35947955	LLNHTPPSGRPREGA		0.99	H	C	Profiling	Blood-cancer	Selinexor@PL21 cell line F1 CC	TMT	TiO2	Q Exactive HF-X	[-0.230415821075439, -0.49907112121582, -0.763722896575928, -0.332147121429443]	Q9UKI8	TLK1	S41	Prat_1050
35947955	RPNSPSPTALAFGDH		0.98	H	C	Profiling	Blood-cancer	Selinexor@PL21 cell line F1 CC	TMT	TiO2	Q Exactive HF-X	[-0.0137224197387695, -0.0641593933105469, 0.0470986366271973, -0.0206756591796875]	Q9UKI8	TLK1	T192	Prat_1050
35947955	LLPHMRRSNSSGNLH		0.81	H	C	Profiling	Blood-cancer	MK2206@PL21 cell line F4 MBO	TMT	TiO2	Q Exactive HF-X	[-0.523964881896973, -0.447376251220703, -0.14930534362793, -0.403262138366699]	Q9UKI8	TLK1	S741	Prat_740
35947955	HMRRSNSSGNLHMAG		0.98	H	C	Profiling	Blood-cancer	MK2206@PL21 cell line F4 MBO	TMT	TiO2	Q Exactive HF-X	[-0.462352752685547, -0.43074893951416, -0.148679733276367, -0.385187149047852]	Q9UKI8	TLK1	S744	Prat_740
35947955	EYQGGNGSSPVRGIP		0.92	H	C	Profiling	Blood-cancer	MK2206@PL21 cell line F4 MBO	TMT	TiO2	Q Exactive HF-X	[-0.00149965286254883, 0.499188899993896, 0.681330680847168, 0.56193208694458]	Q9UKI8	TLK1	S158	Prat_740
35947955	ASTNNESSNHSFGSL		0.99	H	C	Profiling	Blood-cancer	MK2206@PL21 cell line F4 MBO	TMT	TiO2	Q Exactive HF-X	[-1.44195556640625, -0.946133613586426, -0.494203090667725, -0.805051803588867]	Q9UKI8	TLK1	S94	Prat_740
35947955	ASTNNESSNHSFGSL		0.97	H	C	Profiling	Blood-cancer	MK2206@PL21 cell line F4 MBO	TMT	TiO2	Q Exactive HF-X	[-0.376758098602295, -0.320188045501709, -0.289772987365723, -0.229214191436768]	Q9UKI8	TLK1	S94	Prat_740
35947955	VRHGASFTEQWTDGF		0.98	H	C	Profiling	Blood-cancer	MK2206@PL21 cell line F4 MBO	TMT	TiO2	Q Exactive HF-X	[0.512222290039063, 0.606696128845215, 0.452270984649658, 0.0803780555725098]	Q9UKI8	TLK1	T313	Prat_740
35947955	SSNHSFGSLGSLSDK		0.98	H	C	Profiling	Blood-cancer	MK2206@PL21 cell line F4 MBO	TMT	TiO2	Q Exactive HF-X	[-0.601763248443604, -0.47953987121582, -0.58695125579834, -0.24914026260376]	Q9UKI8	TLK1	S100	Prat_740
35947955	LLNHTPPSGRPREGA		0.99	H	C	Profiling	Blood-cancer	MK2206@PL21 cell line F4 MBO	TMT	TiO2	Q Exactive HF-X	[-0.31731128692627, -0.011502742767334, 0.560018062591553, -0.00527667999267578]	Q9UKI8	TLK1	S41	Prat_740
35947955	RPNSPSPTALAFGDH		0.98	H	C	Profiling	Blood-cancer	MK2206@PL21 cell line F4 MBO	TMT	TiO2	Q Exactive HF-X	[-0.536100387573242, -0.290383338928223, -0.122053146362305, -0.200054168701172]	Q9UKI8	TLK1	T192	Prat_740
35947955	LLPHMRRSNSSGNLH		0.81	H	C	Profiling	Blood-cancer	MK2206@PL21 cell line F2 CC	TMT	TiO2	Q Exactive HF-X	[-0.523964881896973, -0.447376251220703, -0.14930534362793, -0.403262138366699]	Q9UKI8	TLK1	S741	Prat_738
35947955	HMRRSNSSGNLHMAG		0.98	H	C	Profiling	Blood-cancer	MK2206@PL21 cell line F2 CC	TMT	TiO2	Q Exactive HF-X	[-0.462352752685547, -0.43074893951416, -0.148679733276367, -0.385187149047852]	Q9UKI8	TLK1	S744	Prat_738
35947955	EYQGGNGSSPVRGIP		0.92	H	C	Profiling	Blood-cancer	MK2206@PL21 cell line F2 CC	TMT	TiO2	Q Exactive HF-X	[-0.00149965286254883, 0.499188899993896, 0.681330680847168, 0.56193208694458]	Q9UKI8	TLK1	S158	Prat_738
35947955	ASTNNESSNHSFGSL		0.99	H	C	Profiling	Blood-cancer	MK2206@PL21 cell line F2 CC	TMT	TiO2	Q Exactive HF-X	[-1.44195556640625, -0.946133613586426, -0.494203090667725, -0.805051803588867]	Q9UKI8	TLK1	S94	Prat_738
35947955	ASTNNESSNHSFGSL		0.97	H	C	Profiling	Blood-cancer	MK2206@PL21 cell line F2 CC	TMT	TiO2	Q Exactive HF-X	[-0.376758098602295, -0.320188045501709, -0.289772987365723, -0.229214191436768]	Q9UKI8	TLK1	S94	Prat_738
35947955	VRHGASFTEQWTDGF		0.98	H	C	Profiling	Blood-cancer	MK2206@PL21 cell line F2 CC	TMT	TiO2	Q Exactive HF-X	[0.512222290039063, 0.606696128845215, 0.452270984649658, 0.0803780555725098]	Q9UKI8	TLK1	T313	Prat_738
35947955	SSNHSFGSLGSLSDK		0.98	H	C	Profiling	Blood-cancer	MK2206@PL21 cell line F2 CC	TMT	TiO2	Q Exactive HF-X	[-0.601763248443604, -0.47953987121582, -0.58695125579834, -0.24914026260376]	Q9UKI8	TLK1	S100	Prat_738
35947955	LLNHTPPSGRPREGA		0.99	H	C	Profiling	Blood-cancer	MK2206@PL21 cell line F2 CC	TMT	TiO2	Q Exactive HF-X	[-0.31731128692627, -0.011502742767334, 0.560018062591553, -0.00527667999267578]	Q9UKI8	TLK1	S41	Prat_738
35947955	RPNSPSPTALAFGDH		0.98	H	C	Profiling	Blood-cancer	MK2206@PL21 cell line F2 CC	TMT	TiO2	Q Exactive HF-X	[-0.536100387573242, -0.290383338928223, -0.122053146362305, -0.200054168701172]	Q9UKI8	TLK1	T192	Prat_738
35947955	HMRRSNSSGNLHMAG		0.98	H	C	Profiling	Blood-cancer	MK2206@PL21 cell line F3 MBO	TMT	TiO2	Q Exactive HF-X	[1.24177742004395, 0.3118896484375, 0.518719673156738, 0.606147766113281]	Q9UKI8	TLK1	S744	Prat_739
35947955	LLPHMRRSNSSGNLH		0.81	H	C	Profiling	Blood-cancer	MK2206@PL21 cell line F5 NN	TMT	TiO2	Q Exactive HF-X	[-0.643948078155518, -0.0507287979125977, -0.445835113525391, -1.36650466918945]	Q9UKI8	TLK1	S741	Prat_741
35947955	HMRRSNSSGNLHMAG		0.98	H	C	Profiling	Blood-cancer	MK2206@PL21 cell line F5 NN	TMT	TiO2	Q Exactive HF-X	[-0.316530227661133, -0.158102035522461, -0.538952827453613, -1.68680381774902]	Q9UKI8	TLK1	S744	Prat_741
35947955	EYQGGNGSSPVRGIP		0.92	H	C	Profiling	Blood-cancer	MK2206@PL21 cell line F5 NN	TMT	TiO2	Q Exactive HF-X	[0.47813081741333, 0.309733390808105, 1.21025133132935, 0.248807430267334]	Q9UKI8	TLK1	S158	Prat_741
35947955	ASTNNESSNHSFGSL		0.99	H	C	Profiling	Blood-cancer	MK2206@PL21 cell line F5 NN	TMT	TiO2	Q Exactive HF-X	[-0.18705415725708, 0.213197231292725, 0.124515533447266, -0.401036739349365]	Q9UKI8	TLK1	S94	Prat_741
35947955	RPNSPSPTALAFGDH		0.98	H	C	Profiling	Blood-cancer	MK2206@PL21 cell line F5 NN	TMT	TiO2	Q Exactive HF-X	[-0.105222702026367, -0.537035942077637, -0.906026363372803, -1.64320707321167]	Q9UKI8	TLK1	T192	Prat_741
35947955	LLPHMRRSNSSGNLH		0.81	H	C	Profiling	Blood-cancer	Selinexor+MK2206@PL21 cell line F4 MBO	TMT	TiO2	Q Exactive HF-X	[0.306750297546387, 0.355952262878418, 0.14930534362793, 0.403262138366699]	Q9UKI8	TLK1	S741	Prat_1064
35947955	HMRRSNSSGNLHMAG		0.98	H	C	Profiling	Blood-cancer	Selinexor+MK2206@PL21 cell line F4 MBO	TMT	TiO2	Q Exactive HF-X	[0.314870834350586, 0.351506233215332, 0.148679733276367, 0.385187149047852]	Q9UKI8	TLK1	S744	Prat_1064
35947955	EYQGGNGSSPVRGIP		0.92	H	C	Profiling	Blood-cancer	Selinexor+MK2206@PL21 cell line F4 MBO	TMT	TiO2	Q Exactive HF-X	[0.147511959075928, -0.042691707611084, -0.0121488571166992, -1.03489923477173]	Q9UKI8	TLK1	S158	Prat_1064
35947955	ASTNNESSNHSFGSL		0.99	H	C	Profiling	Blood-cancer	Selinexor+MK2206@PL21 cell line F4 MBO	TMT	TiO2	Q Exactive HF-X	[0.37557315826416, 0.422031402587891, 0.494203090667725, 0.456241607666016]	Q9UKI8	TLK1	S94	Prat_1064
35947955	ASTNNESSNHSFGSL		0.97	H	C	Profiling	Blood-cancer	Selinexor+MK2206@PL21 cell line F4 MBO	TMT	TiO2	Q Exactive HF-X	[-0.263729572296143, -0.393594264984131, -0.233448028564453, -0.235433101654053]	Q9UKI8	TLK1	S94	Prat_1064
35947955	VRHGASFTEQWTDGF		0.98	H	C	Profiling	Blood-cancer	Selinexor+MK2206@PL21 cell line F4 MBO	TMT	TiO2	Q Exactive HF-X	[0.087773323059082, -0.10299015045166, -0.0475564002990723, 0.119234561920166]	Q9UKI8	TLK1	T313	Prat_1064
35947955	SSNHSFGSLGSLSDK		0.98	H	C	Profiling	Blood-cancer	Selinexor+MK2206@PL21 cell line F4 MBO	TMT	TiO2	Q Exactive HF-X	[-0.0714154243469238, 0.110293388366699, -0.238887786865234, -0.301449298858643]	Q9UKI8	TLK1	S100	Prat_1064
35947955	LLNHTPPSGRPREGA		0.99	H	C	Profiling	Blood-cancer	Selinexor+MK2206@PL21 cell line F4 MBO	TMT	TiO2	Q Exactive HF-X	[0.0919055938720703, 0.011502742767334, 0.255255222320557, 0.43182373046875]	Q9UKI8	TLK1	S41	Prat_1064
35947955	RPNSPSPTALAFGDH		0.98	H	C	Profiling	Blood-cancer	Selinexor+MK2206@PL21 cell line F4 MBO	TMT	TiO2	Q Exactive HF-X	[-0.0306816101074219, 0.195517539978027, 0.122053146362305, 0.200054168701172]	Q9UKI8	TLK1	T192	Prat_1064
35947955	LLPHMRRSNSSGNLH		0.81	H	C	Profiling	Blood-cancer	Selinexor+MK2206@PL21 cell line F2 CC	TMT	TiO2	Q Exactive HF-X	[0.306750297546387, 0.355952262878418, 0.14930534362793, 0.403262138366699]	Q9UKI8	TLK1	S741	Prat_1062
35947955	HMRRSNSSGNLHMAG		0.98	H	C	Profiling	Blood-cancer	Selinexor+MK2206@PL21 cell line F2 CC	TMT	TiO2	Q Exactive HF-X	[0.314870834350586, 0.351506233215332, 0.148679733276367, 0.385187149047852]	Q9UKI8	TLK1	S744	Prat_1062
35947955	EYQGGNGSSPVRGIP		0.92	H	C	Profiling	Blood-cancer	Selinexor+MK2206@PL21 cell line F2 CC	TMT	TiO2	Q Exactive HF-X	[0.147511959075928, -0.042691707611084, -0.0121488571166992, -1.03489923477173]	Q9UKI8	TLK1	S158	Prat_1062
35947955	ASTNNESSNHSFGSL		0.99	H	C	Profiling	Blood-cancer	Selinexor+MK2206@PL21 cell line F2 CC	TMT	TiO2	Q Exactive HF-X	[0.37557315826416, 0.422031402587891, 0.494203090667725, 0.456241607666016]	Q9UKI8	TLK1	S94	Prat_1062
35947955	ASTNNESSNHSFGSL		0.97	H	C	Profiling	Blood-cancer	Selinexor+MK2206@PL21 cell line F2 CC	TMT	TiO2	Q Exactive HF-X	[-0.263729572296143, -0.393594264984131, -0.233448028564453, -0.235433101654053]	Q9UKI8	TLK1	S94	Prat_1062
35947955	VRHGASFTEQWTDGF		0.98	H	C	Profiling	Blood-cancer	Selinexor+MK2206@PL21 cell line F2 CC	TMT	TiO2	Q Exactive HF-X	[0.087773323059082, -0.10299015045166, -0.0475564002990723, 0.119234561920166]	Q9UKI8	TLK1	T313	Prat_1062
35947955	SSNHSFGSLGSLSDK		0.98	H	C	Profiling	Blood-cancer	Selinexor+MK2206@PL21 cell line F2 CC	TMT	TiO2	Q Exactive HF-X	[-0.0714154243469238, 0.110293388366699, -0.238887786865234, -0.301449298858643]	Q9UKI8	TLK1	S100	Prat_1062
35947955	LLNHTPPSGRPREGA		0.99	H	C	Profiling	Blood-cancer	Selinexor+MK2206@PL21 cell line F2 CC	TMT	TiO2	Q Exactive HF-X	[0.0919055938720703, 0.011502742767334, 0.255255222320557, 0.43182373046875]	Q9UKI8	TLK1	S41	Prat_1062
35947955	RPNSPSPTALAFGDH		0.98	H	C	Profiling	Blood-cancer	Selinexor+MK2206@PL21 cell line F2 CC	TMT	TiO2	Q Exactive HF-X	[-0.0306816101074219, 0.195517539978027, 0.122053146362305, 0.200054168701172]	Q9UKI8	TLK1	T192	Prat_1062
35947955	HMRRSNSSGNLHMAG		0.98	H	C	Profiling	Blood-cancer	Selinexor+MK2206@PL21 cell line F3 MBO	TMT	TiO2	Q Exactive HF-X	[0.05218505859375, 0.0358715057373047, 0.0358390808105469, 0.0136203765869141]	Q9UKI8	TLK1	S744	Prat_1063
35947955	LLPHMRRSNSSGNLH		0.81	H	C	Profiling	Blood-cancer	Selinexor+MK2206@PL21 cell line F5 NN	TMT	TiO2	Q Exactive HF-X	[0.701871395111084, 0.0507287979125977, 0.343410491943359, -0.36016845703125]	Q9UKI8	TLK1	S741	Prat_1065
35947955	HMRRSNSSGNLHMAG		0.98	H	C	Profiling	Blood-cancer	Selinexor+MK2206@PL21 cell line F5 NN	TMT	TiO2	Q Exactive HF-X	[1.29455375671387, 0.14356517791748, 0.116411209106445, 0.0172109603881836]	Q9UKI8	TLK1	S744	Prat_1065
35947955	EYQGGNGSSPVRGIP		0.92	H	C	Profiling	Blood-cancer	Selinexor+MK2206@PL21 cell line F5 NN	TMT	TiO2	Q Exactive HF-X	[-0.47813081741333, -0.309733390808105, -0.388101100921631, -0.248807430267334]	Q9UKI8	TLK1	S158	Prat_1065
35947955	ASTNNESSNHSFGSL		0.99	H	C	Profiling	Blood-cancer	Selinexor+MK2206@PL21 cell line F5 NN	TMT	TiO2	Q Exactive HF-X	[0.18705415725708, -0.250929355621338, -0.433734893798828, 0.401036739349365]	Q9UKI8	TLK1	S94	Prat_1065
35947955	RPNSPSPTALAFGDH		0.98	H	C	Profiling	Blood-cancer	Selinexor+MK2206@PL21 cell line F5 NN	TMT	TiO2	Q Exactive HF-X	[1.79788017272949, -0.0386571884155273, 0.906026363372803, -0.554206371307373]	Q9UKI8	TLK1	T192	Prat_1065
35947955	LLPHMRRSNSSGNLH		0.81	H	C	Profiling	Blood-cancer	Selinexor@PL21 cell line F4 MBO	TMT	TiO2	Q Exactive HF-X	[0.139693260192871, 0.371340751647949, 0.16639518737793, 0.430415153503418]	Q9UKI8	TLK1	S741	Prat_1053
35947955	HMRRSNSSGNLHMAG		0.98	H	C	Profiling	Blood-cancer	Selinexor@PL21 cell line F4 MBO	TMT	TiO2	Q Exactive HF-X	[0.193889617919922, 0.373072624206543, 0.203716278076172, 0.457904815673828]	Q9UKI8	TLK1	S744	Prat_1053
35947955	EYQGGNGSSPVRGIP		0.92	H	C	Profiling	Blood-cancer	Selinexor@PL21 cell line F4 MBO	TMT	TiO2	Q Exactive HF-X	[-0.205109119415283, -0.479600429534912, -0.358420372009277, -0.190767765045166]	Q9UKI8	TLK1	S158	Prat_1053
35947955	ASTNNESSNHSFGSL		0.99	H	C	Profiling	Blood-cancer	Selinexor@PL21 cell line F4 MBO	TMT	TiO2	Q Exactive HF-X	[1.21570014953613, 1.30363750457764, 1.1159462928772, 0.840510368347168]	Q9UKI8	TLK1	S94	Prat_1053
35947955	ASTNNESSNHSFGSL		0.97	H	C	Profiling	Blood-cancer	Selinexor@PL21 cell line F4 MBO	TMT	TiO2	Q Exactive HF-X	[0.460700511932373, 0.378808498382568, 0.539653778076172, 0.229214191436768]	Q9UKI8	TLK1	S94	Prat_1053
35947955	VRHGASFTEQWTDGF		0.98	H	C	Profiling	Blood-cancer	Selinexor@PL21 cell line F4 MBO	TMT	TiO2	Q Exactive HF-X	[-0.207188606262207, -0.355329513549805, 0.0475564002990723, -0.0803780555725098]	Q9UKI8	TLK1	T313	Prat_1053
35947955	SSNHSFGSLGSLSDK		0.98	H	C	Profiling	Blood-cancer	Selinexor@PL21 cell line F4 MBO	TMT	TiO2	Q Exactive HF-X	[2.58400201797485, 0.225799560546875, 0.858843803405762, 0.24914026260376]	Q9UKI8	TLK1	S100	Prat_1053
35947955	LLNHTPPSGRPREGA		0.99	H	C	Profiling	Blood-cancer	Selinexor@PL21 cell line F4 MBO	TMT	TiO2	Q Exactive HF-X	[0.233144760131836, 0.0411543846130371, -0.255255222320557, 0.00527667999267578]	Q9UKI8	TLK1	S41	Prat_1053
35947955	RPNSPSPTALAFGDH		0.98	H	C	Profiling	Blood-cancer	Selinexor@PL21 cell line F4 MBO	TMT	TiO2	Q Exactive HF-X	[0.146703720092773, 0.258183479309082, 0.161746978759766, 0.251150131225586]	Q9UKI8	TLK1	T192	Prat_1053
35947955	LLPHMRRSNSSGNLH		0.81	H	C	Profiling	Blood-cancer	Selinexor@PL21 cell line F2 CC	TMT	TiO2	Q Exactive HF-X	[0.139693260192871, 0.371340751647949, 0.16639518737793, 0.430415153503418]	Q9UKI8	TLK1	S741	Prat_1051
35947955	HMRRSNSSGNLHMAG		0.98	H	C	Profiling	Blood-cancer	Selinexor@PL21 cell line F2 CC	TMT	TiO2	Q Exactive HF-X	[0.193889617919922, 0.373072624206543, 0.203716278076172, 0.457904815673828]	Q9UKI8	TLK1	S744	Prat_1051
35947955	EYQGGNGSSPVRGIP		0.92	H	C	Profiling	Blood-cancer	Selinexor@PL21 cell line F2 CC	TMT	TiO2	Q Exactive HF-X	[-0.205109119415283, -0.479600429534912, -0.358420372009277, -0.190767765045166]	Q9UKI8	TLK1	S158	Prat_1051
35947955	ASTNNESSNHSFGSL		0.99	H	C	Profiling	Blood-cancer	Selinexor@PL21 cell line F2 CC	TMT	TiO2	Q Exactive HF-X	[1.21570014953613, 1.30363750457764, 1.1159462928772, 0.840510368347168]	Q9UKI8	TLK1	S94	Prat_1051
35947955	ASTNNESSNHSFGSL		0.97	H	C	Profiling	Blood-cancer	Selinexor@PL21 cell line F2 CC	TMT	TiO2	Q Exactive HF-X	[0.460700511932373, 0.378808498382568, 0.539653778076172, 0.229214191436768]	Q9UKI8	TLK1	S94	Prat_1051
35947955	VRHGASFTEQWTDGF		0.98	H	C	Profiling	Blood-cancer	Selinexor@PL21 cell line F2 CC	TMT	TiO2	Q Exactive HF-X	[-0.207188606262207, -0.355329513549805, 0.0475564002990723, -0.0803780555725098]	Q9UKI8	TLK1	T313	Prat_1051
35947955	SSNHSFGSLGSLSDK		0.98	H	C	Profiling	Blood-cancer	Selinexor@PL21 cell line F2 CC	TMT	TiO2	Q Exactive HF-X	[2.58400201797485, 0.225799560546875, 0.858843803405762, 0.24914026260376]	Q9UKI8	TLK1	S100	Prat_1051
35947955	LLNHTPPSGRPREGA		0.99	H	C	Profiling	Blood-cancer	Selinexor@PL21 cell line F2 CC	TMT	TiO2	Q Exactive HF-X	[0.233144760131836, 0.0411543846130371, -0.255255222320557, 0.00527667999267578]	Q9UKI8	TLK1	S41	Prat_1051
35947955	RPNSPSPTALAFGDH		0.98	H	C	Profiling	Blood-cancer	Selinexor@PL21 cell line F2 CC	TMT	TiO2	Q Exactive HF-X	[0.146703720092773, 0.258183479309082, 0.161746978759766, 0.251150131225586]	Q9UKI8	TLK1	T192	Prat_1051
35947955	HMRRSNSSGNLHMAG		0.98	H	C	Profiling	Blood-cancer	Selinexor@PL21 cell line F3 MBO	TMT	TiO2	Q Exactive HF-X	[-0.05218505859375, -0.0358715057373047, -0.0358390808105469, -0.0136203765869141]	Q9UKI8	TLK1	S744	Prat_1052
35947955	LLPHMRRSNSSGNLH		0.81	H	C	Profiling	Blood-cancer	DMSO@PL21 cell line F4 MBO	TMT	TiO2	Q Exactive HF-X	[-0.139693260192871, -0.355952262878418, -0.653318405151367, -0.447541236877441]	Q9UKI8	TLK1	S741	Prat_367
35947955	HMRRSNSSGNLHMAG		0.98	H	C	Profiling	Blood-cancer	DMSO@PL21 cell line F4 MBO	TMT	TiO2	Q Exactive HF-X	[-0.193889617919922, -0.351506233215332, -0.630414962768555, -0.412927627563477]	Q9UKI8	TLK1	S744	Prat_367
35947955	EYQGGNGSSPVRGIP		0.92	H	C	Profiling	Blood-cancer	DMSO@PL21 cell line F4 MBO	TMT	TiO2	Q Exactive HF-X	[0.00149965286254883, 0.042691707611084, 0.0121488571166992, 0.190767765045166]	Q9UKI8	TLK1	S158	Prat_367
35947955	ASTNNESSNHSFGSL		0.99	H	C	Profiling	Blood-cancer	DMSO@PL21 cell line F4 MBO	TMT	TiO2	Q Exactive HF-X	[-0.37557315826416, -0.422031402587891, -0.516416072845459, -0.456241607666016]	Q9UKI8	TLK1	S94	Prat_367
35947955	ASTNNESSNHSFGSL		0.97	H	C	Profiling	Blood-cancer	DMSO@PL21 cell line F4 MBO	TMT	TiO2	Q Exactive HF-X	[0.263729572296143, 0.320188045501709, 0.233448028564453, 0.390477657318115]	Q9UKI8	TLK1	S94	Prat_367
35947955	VRHGASFTEQWTDGF		0.98	H	C	Profiling	Blood-cancer	DMSO@PL21 cell line F4 MBO	TMT	TiO2	Q Exactive HF-X	[-0.087773323059082, 0.10299015045166, -0.107696056365967, -0.304953098297119]	Q9UKI8	TLK1	T313	Prat_367
35947955	SSNHSFGSLGSLSDK		0.98	H	C	Profiling	Blood-cancer	DMSO@PL21 cell line F4 MBO	TMT	TiO2	Q Exactive HF-X	[0.0714154243469238, -0.110293388366699, 0.238887786865234, 0.447888851165771]	Q9UKI8	TLK1	S100	Prat_367
35947955	LLNHTPPSGRPREGA		0.99	H	C	Profiling	Blood-cancer	DMSO@PL21 cell line F4 MBO	TMT	TiO2	Q Exactive HF-X	[-0.0919055938720703, -0.674273014068604, -0.466533184051514, -0.771010398864746]	Q9UKI8	TLK1	S41	Prat_367
35947955	RPNSPSPTALAFGDH		0.98	H	C	Profiling	Blood-cancer	DMSO@PL21 cell line F4 MBO	TMT	TiO2	Q Exactive HF-X	[0.0306816101074219, -0.195517539978027, -0.464609146118164, -0.371828079223633]	Q9UKI8	TLK1	T192	Prat_367
35947955	LLPHMRRSNSSGNLH		0.81	H	C	Profiling	Blood-cancer	DMSO@PL21 cell line F6 NN	TMT	TiO2	Q Exactive HF-X	[0.886205673217773, -0.280230045318604, 0.125126361846924, 0.263975620269775]	Q9UKI8	TLK1	S741	Prat_369
35947955	HMRRSNSSGNLHMAG		0.98	H	C	Profiling	Blood-cancer	DMSO@PL21 cell line F6 NN	TMT	TiO2	Q Exactive HF-X	[-0.864329814910889, -0.112192630767822, 0.865769863128662, 0.308978080749512]	Q9UKI8	TLK1	S744	Prat_369
35947955	RPNSPSPTALAFGDH		0.98	H	C	Profiling	Blood-cancer	DMSO@PL21 cell line F6 NN	TMT	TiO2	Q Exactive HF-X	[0.113692283630371, -0.102703094482422, -0.0149178504943848, -0.23766565322876]	Q9UKI8	TLK1	T192	Prat_369
35947955	HMRRSNSSGNLHMAG		0.98	H	C	Profiling	Blood-cancer	DMSO@MV4-11 cell line F1 CC	TMT	TiO2	Q Exactive HF-X	[-0.845905780792236, -0.219877243041992, -1.24947166442871, -0.0134868621826172]	Q9UKI8	TLK1	S744	Prat_352
35947955	LLPHMRRSNSSGNLH		0.97	H	C	Profiling	Blood-cancer	DMSO@MV4-11 cell line F1 CC	TMT	TiO2	Q Exactive HF-X	[-0.653492450714111, -0.224141597747803, -1.59418106079102, -0.0950593948364258]	Q9UKI8	TLK1	S741	Prat_352
35947955	YQGGNGSSPVRGIPP		0.99	H	C	Profiling	Blood-cancer	DMSO@MV4-11 cell line F1 CC	TMT	TiO2	Q Exactive HF-X	[-0.276912212371826, 0.133355617523193, -0.484967231750488, 0.174575805664063]	Q9UKI8	TLK1	S159	Prat_352
35947955	LLPHMRRSNSSGNLH		0.81	H	C	Profiling	Blood-cancer	DMSO@PL21 cell line F1 CC	TMT	TiO2	Q Exactive HF-X	[-0.083897590637207, 0.184423446655273, 0.0223617553710938, 0.164495468139648]	Q9UKI8	TLK1	S741	Prat_364
35947955	HMRRSNSSGNLHMAG		0.98	H	C	Profiling	Blood-cancer	DMSO@PL21 cell line F1 CC	TMT	TiO2	Q Exactive HF-X	[-0.0353183746337891, 0.142580986022949, 0.101136207580566, 0.224096775054932]	Q9UKI8	TLK1	S744	Prat_364
35947955	EYQGGNGSSPVRGIP		0.92	H	C	Profiling	Blood-cancer	DMSO@PL21 cell line F1 CC	TMT	TiO2	Q Exactive HF-X	[0.476546287536621, 0.0840997695922852, 0.0717630386352539, 0.581108093261719]	Q9UKI8	TLK1	S158	Prat_364
35947955	LLNHTPPSGRPREGA		0.99	H	C	Profiling	Blood-cancer	DMSO@PL21 cell line F1 CC	TMT	TiO2	Q Exactive HF-X	[0.230415821075439, 0.19621753692627, 0.18655252456665, 0.0879902839660645]	Q9UKI8	TLK1	S41	Prat_364
35947955	RPNSPSPTALAFGDH		0.98	H	C	Profiling	Blood-cancer	DMSO@PL21 cell line F1 CC	TMT	TiO2	Q Exactive HF-X	[-0.0652284622192383, 0.111482620239258, 0.214237689971924, 0.0228633880615234]	Q9UKI8	TLK1	T192	Prat_364
35947955	LLPHMRRSNSSGNLH		0.81	H	C	Profiling	Blood-cancer	DMSO@PL21 cell line F2 CC	TMT	TiO2	Q Exactive HF-X	[-0.139693260192871, -0.355952262878418, -0.653318405151367, -0.447541236877441]	Q9UKI8	TLK1	S741	Prat_365
35947955	HMRRSNSSGNLHMAG		0.98	H	C	Profiling	Blood-cancer	DMSO@PL21 cell line F2 CC	TMT	TiO2	Q Exactive HF-X	[-0.193889617919922, -0.351506233215332, -0.630414962768555, -0.412927627563477]	Q9UKI8	TLK1	S744	Prat_365
35947955	EYQGGNGSSPVRGIP		0.92	H	C	Profiling	Blood-cancer	DMSO@PL21 cell line F2 CC	TMT	TiO2	Q Exactive HF-X	[0.00149965286254883, 0.042691707611084, 0.0121488571166992, 0.190767765045166]	Q9UKI8	TLK1	S158	Prat_365
35947955	ASTNNESSNHSFGSL		0.99	H	C	Profiling	Blood-cancer	DMSO@PL21 cell line F2 CC	TMT	TiO2	Q Exactive HF-X	[-0.37557315826416, -0.422031402587891, -0.516416072845459, -0.456241607666016]	Q9UKI8	TLK1	S94	Prat_365
35947955	ASTNNESSNHSFGSL		0.97	H	C	Profiling	Blood-cancer	DMSO@PL21 cell line F2 CC	TMT	TiO2	Q Exactive HF-X	[0.263729572296143, 0.320188045501709, 0.233448028564453, 0.390477657318115]	Q9UKI8	TLK1	S94	Prat_365
35947955	VRHGASFTEQWTDGF		0.98	H	C	Profiling	Blood-cancer	DMSO@PL21 cell line F2 CC	TMT	TiO2	Q Exactive HF-X	[-0.087773323059082, 0.10299015045166, -0.107696056365967, -0.304953098297119]	Q9UKI8	TLK1	T313	Prat_365
35947955	SSNHSFGSLGSLSDK		0.98	H	C	Profiling	Blood-cancer	DMSO@PL21 cell line F2 CC	TMT	TiO2	Q Exactive HF-X	[0.0714154243469238, -0.110293388366699, 0.238887786865234, 0.447888851165771]	Q9UKI8	TLK1	S100	Prat_365
35947955	LLNHTPPSGRPREGA		0.99	H	C	Profiling	Blood-cancer	DMSO@PL21 cell line F2 CC	TMT	TiO2	Q Exactive HF-X	[-0.0919055938720703, -0.674273014068604, -0.466533184051514, -0.771010398864746]	Q9UKI8	TLK1	S41	Prat_365
35947955	RPNSPSPTALAFGDH		0.98	H	C	Profiling	Blood-cancer	DMSO@PL21 cell line F2 CC	TMT	TiO2	Q Exactive HF-X	[0.0306816101074219, -0.195517539978027, -0.464609146118164, -0.371828079223633]	Q9UKI8	TLK1	T192	Prat_365
35947955	LLPHMRRSNSSGNLH		0.81	H	C	Profiling	Blood-cancer	DMSO@PL21 cell line F5 NN	TMT	TiO2	Q Exactive HF-X	[0.11224889755249, 0.188199996948242, -0.120696067810059, 0.36016845703125]	Q9UKI8	TLK1	S741	Prat_368
35947955	HMRRSNSSGNLHMAG		0.98	H	C	Profiling	Blood-cancer	DMSO@PL21 cell line F5 NN	TMT	TiO2	Q Exactive HF-X	[-1.99992752075195, 1.09380054473877, -0.0627956390380859, 0.0209884643554688]	Q9UKI8	TLK1	S744	Prat_368
35947955	EYQGGNGSSPVRGIP		0.92	H	C	Profiling	Blood-cancer	DMSO@PL21 cell line F5 NN	TMT	TiO2	Q Exactive HF-X	[0.960447788238525, 1.22867774963379, 0.388101100921631, 1.71350908279419]	Q9UKI8	TLK1	S158	Prat_368
35947955	ASTNNESSNHSFGSL		0.99	H	C	Profiling	Blood-cancer	DMSO@PL21 cell line F5 NN	TMT	TiO2	Q Exactive HF-X	[-0.948194026947021, 0.302883625030518, -0.124515533447266, -0.808596134185791]	Q9UKI8	TLK1	S94	Prat_368
35947955	RPNSPSPTALAFGDH		0.98	H	C	Profiling	Blood-cancer	DMSO@PL21 cell line F5 NN	TMT	TiO2	Q Exactive HF-X	[-0.147470474243164, 0.475141525268555, -0.967915058135986, 0.656471729278564]	Q9UKI8	TLK1	T192	Prat_368
35947955	HMRRSNSSGNLHMAG		0.98	H	C	Profiling	Blood-cancer	DMSO@PL21 cell line F3 MBO	TMT	TiO2	Q Exactive HF-X	[-1.59703493118286, -5.07841825485229, -0.792829513549805, -1.43321990966797]	Q9UKI8	TLK1	S744	Prat_366
35947955	LLPHMRRSNSSGNLH		0.81	H	C	Profiling	Blood-cancer	Selinexor@PL21 cell line F5 NN	TMT	TiO2	Q Exactive HF-X	[-0.11224889755249, -0.217909812927246, 0.120696067810059, 0.619821548461914]	Q9UKI8	TLK1	S741	Prat_1054
35947955	HMRRSNSSGNLHMAG		0.98	H	C	Profiling	Blood-cancer	Selinexor@PL21 cell line F5 NN	TMT	TiO2	Q Exactive HF-X	[0.316530227661133, -0.14356517791748, 0.0627956390380859, -0.0172109603881836]	Q9UKI8	TLK1	S744	Prat_1054
35947955	EYQGGNGSSPVRGIP		0.92	H	C	Profiling	Blood-cancer	Selinexor@PL21 cell line F5 NN	TMT	TiO2	Q Exactive HF-X	[-0.970884799957275, -0.983796119689941, -0.777707576751709, -0.608678340911865]	Q9UKI8	TLK1	S158	Prat_1054
35947955	ASTNNESSNHSFGSL		0.99	H	C	Profiling	Blood-cancer	Selinexor@PL21 cell line F5 NN	TMT	TiO2	Q Exactive HF-X	[0.297280788421631, -0.213197231292725, 0.188180923461914, 0.483069896697998]	Q9UKI8	TLK1	S94	Prat_1054
35947955	RPNSPSPTALAFGDH		0.98	H	C	Profiling	Blood-cancer	Selinexor@PL21 cell line F5 NN	TMT	TiO2	Q Exactive HF-X	[0.105222702026367, 0.0386571884155273, 1.24837732315063, 0.554206371307373]	Q9UKI8	TLK1	T192	Prat_1054
35947955	HMRRSNSSGNLHMAG		0.98	H	C	Profiling	Blood-cancer	MK2206@MV4-11 cell line F1 CC	TMT	TiO2	Q Exactive HF-X	[-0.0334324836730957, -0.0919694900512695, -0.0720462799072266, 0.0702686309814453]	Q9UKI8	TLK1	S744	Prat_732
35947955	LLPHMRRSNSSGNLH		0.97	H	C	Profiling	Blood-cancer	MK2206@MV4-11 cell line F1 CC	TMT	TiO2	Q Exactive HF-X	[0.336391925811768, -0.0299792289733887, 0.080449104309082, 0.158381462097168]	Q9UKI8	TLK1	S741	Prat_732
35947955	YQGGNGSSPVRGIPP		0.99	H	C	Profiling	Blood-cancer	MK2206@MV4-11 cell line F1 CC	TMT	TiO2	Q Exactive HF-X	[0.276912212371826, 0.313692569732666, 0.644010543823242, 0.387380599975586]	Q9UKI8	TLK1	S159	Prat_732
35947955	HMRRSNSSGNLHMAG		0.98	H	C	Profiling	Blood-cancer	MK2206@MV4-11 cell line F2 CC	TMT	TiO2	Q Exactive HF-X	[-0.317478179931641, -0.0997848510742188, -0.002532958984375, 0.181371688842773]	Q9UKI8	TLK1	S744	Prat_733
35947955	KASTNNESSNHSFGS		0.92	H	C	Profiling	Blood-cancer	MK2206@MV4-11 cell line F2 CC	TMT	TiO2	Q Exactive HF-X	[-0.13521146774292, -1.52364921569824, -0.173277854919434, -1.18093585968018]	Q9UKI8	TLK1	S93	Prat_733
35947955	ASTNNESSNHSFGSL		0.97	H	C	Profiling	Blood-cancer	MK2206@MV4-11 cell line F2 CC	TMT	TiO2	Q Exactive HF-X	[-0.0731229782104492, -0.0885553359985352, -0.373404502868652, -0.357020378112793]	Q9UKI8	TLK1	S94	Prat_733
35947955	SSNHSFGSLGSLSDK		0.98	H	C	Profiling	Blood-cancer	MK2206@MV4-11 cell line F2 CC	TMT	TiO2	Q Exactive HF-X	[0.131960868835449, -0.172126770019531, -0.147636890411377, -0.117793560028076]	Q9UKI8	TLK1	S100	Prat_733
35947955	LLPHMRRSNSSGNLH		0.97	H	C	Profiling	Blood-cancer	MK2206@MV4-11 cell line F2 CC	TMT	TiO2	Q Exactive HF-X	[-0.348972797393799, -0.0861425399780273, 0.0118722915649414, 0.17650032043457]	Q9UKI8	TLK1	S741	Prat_733
35947955	HSFGSLGSLSDKESE		0.99	H	C	Profiling	Blood-cancer	MK2206@MV4-11 cell line F2 CC	TMT	TiO2	Q Exactive HF-X	[-0.0375404357910156, 0.384225368499756, -0.396538734436035, 0.170876979827881]	Q9UKI8	TLK1	S103	Prat_733
35947955	YQGGNGSSPVRGIPP		0.99	H	C	Profiling	Blood-cancer	MK2206@MV4-11 cell line F2 CC	TMT	TiO2	Q Exactive HF-X	[0.279682159423828, 0.78426456451416, 0.624598979949951, 1.01439332962036]	Q9UKI8	TLK1	S159	Prat_733
35947955	FGSLGSLSDKESETP		0.99	H	C	Profiling	Blood-cancer	MK2206@MV4-11 cell line F2 CC	TMT	TiO2	Q Exactive HF-X	[-1.04938268661499, -0.353157520294189, -0.356954574584961, -0.134971141815186]	Q9UKI8	TLK1	S105	Prat_733
35947955	NNESSNHSFGSLGSL		0.98	H	C	Profiling	Blood-cancer	MK2206@MV4-11 cell line F2 CC	TMT	TiO2	Q Exactive HF-X	[-0.491407871246338, -0.233899116516113, -0.182940483093262, -0.178826808929443]	Q9UKI8	TLK1	S97	Prat_733
35947955	_MSVQSSSGSLEGPP		0.99	H	C	Profiling	Blood-cancer	MK2206@MV4-11 cell line F2 CC	TMT	TiO2	Q Exactive HF-X	[-0.118731498718262, 0.010004997253418, -0.136679649353027, -0.0676355361938477]	Q9UKI8	TLK1	S7	Prat_733
35947955	LLPHMRRSNSSGNLH		0.97	H	C	Profiling	Blood-cancer	MK2206@MV4-11 cell line F3 MBO	TMT	TiO2	Q Exactive HF-X	[-0.12595796585083, -0.977444648742676, -1.625244140625, 0.182725429534912]	Q9UKI8	TLK1	S741	Prat_734
35947955	HMRRSNSSGNLHMAG		0.98	H	C	Profiling	Blood-cancer	MK2206@MV4-11 cell line F3 MBO	TMT	TiO2	Q Exactive HF-X	[0.236226558685303, -1.27975797653198, -0.614037990570068, -0.0474600791931152]	Q9UKI8	TLK1	S744	Prat_734
35947955	SSNHSFGSLGSLSDK		0.98	H	C	Profiling	Blood-cancer	MK2206@MV4-11 cell line F3 MBO	TMT	TiO2	Q Exactive HF-X	[-0.106690406799316, 0.14772891998291, -0.322535037994385, -0.0508928298950195]	Q9UKI8	TLK1	S100	Prat_734
35947955	LLPHMRRSNSSGNLH		0.97	H	C	Profiling	Blood-cancer	MK2206@MV4-11 cell line F4 MBO	TMT	TiO2	Q Exactive HF-X	[0.0329375267028809, 1.20470094680786, 0.210837841033936, 0.347323417663574]	Q9UKI8	TLK1	S741	Prat_735
35947955	HMRRSNSSGNLHMAG		0.98	H	C	Profiling	Blood-cancer	MK2206@MV4-11 cell line F5 NN	TMT	TiO2	Q Exactive HF-X	[1.30173254013062, 0.872864723205566, 0.00318717956542969, 0.0551939010620117]	Q9UKI8	TLK1	S744	Prat_736
35947955	HMRRSNSSGNLHMAG		0.98	H	C	Profiling	Blood-cancer	Selinexor@MV4-11 cell line F1 CC	TMT	TiO2	Q Exactive HF-X	[0.0334324836730957, 0.0919694900512695, 0.0720462799072266, 0.0134868621826172]	Q9UKI8	TLK1	S744	Prat_1046
35947955	LLPHMRRSNSSGNLH		0.97	H	C	Profiling	Blood-cancer	Selinexor@MV4-11 cell line F1 CC	TMT	TiO2	Q Exactive HF-X	[-0.336391925811768, 0.0299792289733887, -0.080449104309082, -0.0119152069091797]	Q9UKI8	TLK1	S741	Prat_1046
35947955	YQGGNGSSPVRGIPP		0.99	H	C	Profiling	Blood-cancer	Selinexor@MV4-11 cell line F1 CC	TMT	TiO2	Q Exactive HF-X	[-0.526339054107666, -0.424464702606201, -0.785449981689453, -0.729907989501953]	Q9UKI8	TLK1	S159	Prat_1046
35947955	HMRRSNSSGNLHMAG		0.98	H	C	Profiling	Blood-cancer	Selinexor+MK2206@MV4-11 cell line F1 CC	TMT	TiO2	Q Exactive HF-X	[0.416262149810791, 0.371770858764648, 0.097590446472168, -0.321730613708496]	Q9UKI8	TLK1	S744	Prat_1056
35947955	LLPHMRRSNSSGNLH		0.97	H	C	Profiling	Blood-cancer	Selinexor+MK2206@MV4-11 cell line F1 CC	TMT	TiO2	Q Exactive HF-X	[0.840329647064209, 0.362918376922607, 0.13447380065918, 0.0119152069091797]	Q9UKI8	TLK1	S741	Prat_1056
35947955	YQGGNGSSPVRGIPP		0.99	H	C	Profiling	Blood-cancer	Selinexor+MK2206@MV4-11 cell line F1 CC	TMT	TiO2	Q Exactive HF-X	[0.507168292999268, -0.133355617523193, 0.484967231750488, -0.174575805664063]	Q9UKI8	TLK1	S159	Prat_1056
35947955	HMRRSNSSGNLHMAG		0.98	H	C	Profiling	Blood-cancer	Selinexor+MK2206@MV4-11 cell line F2 CC	TMT	TiO2	Q Exactive HF-X	[0.470371246337891, 0.271522521972656, 0.002532958984375, -0.181371688842773]	Q9UKI8	TLK1	S744	Prat_1057
35947955	KASTNNESSNHSFGS		0.92	H	C	Profiling	Blood-cancer	Selinexor+MK2206@MV4-11 cell line F2 CC	TMT	TiO2	Q Exactive HF-X	[0.13521146774292, 0.184643745422363, 0.173277854919434, 0.00201702117919922]	Q9UKI8	TLK1	S93	Prat_1057
35947955	ASTNNESSNHSFGSL		0.97	H	C	Profiling	Blood-cancer	Selinexor+MK2206@MV4-11 cell line F2 CC	TMT	TiO2	Q Exactive HF-X	[0.0731229782104492, -0.094426155090332, 0.300210952758789, 0.14430046081543]	Q9UKI8	TLK1	S94	Prat_1057
35947955	SSNHSFGSLGSLSDK		0.98	H	C	Profiling	Blood-cancer	Selinexor+MK2206@MV4-11 cell line F2 CC	TMT	TiO2	Q Exactive HF-X	[-0.131960868835449, 0.172126770019531, 0.147636890411377, 0.117793560028076]	Q9UKI8	TLK1	S100	Prat_1057
35947955	LLPHMRRSNSSGNLH		0.97	H	C	Profiling	Blood-cancer	Selinexor+MK2206@MV4-11 cell line F2 CC	TMT	TiO2	Q Exactive HF-X	[0.542921543121338, 0.247685432434082, -0.0118722915649414, -0.17650032043457]	Q9UKI8	TLK1	S741	Prat_1057
35947955	HSFGSLGSLSDKESE		0.99	H	C	Profiling	Blood-cancer	Selinexor+MK2206@MV4-11 cell line F2 CC	TMT	TiO2	Q Exactive HF-X	[-0.735970497131348, -0.384225368499756, -0.0647220611572266, -0.170876979827881]	Q9UKI8	TLK1	S103	Prat_1057
35947955	YQGGNGSSPVRGIPP		0.99	H	C	Profiling	Blood-cancer	Selinexor+MK2206@MV4-11 cell line F2 CC	TMT	TiO2	Q Exactive HF-X	[-0.270753860473633, -0.59241771697998, -0.968115329742432, -1.1176323890686]	Q9UKI8	TLK1	S159	Prat_1057
35947955	FGSLGSLSDKESETP		0.99	H	C	Profiling	Blood-cancer	Selinexor+MK2206@MV4-11 cell line F2 CC	TMT	TiO2	Q Exactive HF-X	[-0.197441577911377, 0.353157520294189, -1.29114437103271, 0.0604128837585449]	Q9UKI8	TLK1	S105	Prat_1057
35947955	NNESSNHSFGSLGSL		0.98	H	C	Profiling	Blood-cancer	Selinexor+MK2206@MV4-11 cell line F2 CC	TMT	TiO2	Q Exactive HF-X	[0.491407871246338, 0.423529624938965, 0.436229705810547, 0.178826808929443]	Q9UKI8	TLK1	S97	Prat_1057
35947955	_MSVQSSSGSLEGPP		0.99	H	C	Profiling	Blood-cancer	Selinexor+MK2206@MV4-11 cell line F2 CC	TMT	TiO2	Q Exactive HF-X	[0.841209411621094, 0.449087142944336, 0.522418022155762, 0.0676355361938477]	Q9UKI8	TLK1	S7	Prat_1057
35947955	LLPHMRRSNSSGNLH		0.97	H	C	Profiling	Blood-cancer	Selinexor+MK2206@MV4-11 cell line F3 MBO	TMT	TiO2	Q Exactive HF-X	[-1.06177282333374, 0.60526180267334, 0.1273193359375, -0.182725429534912]	Q9UKI8	TLK1	S741	Prat_1058
35947955	HMRRSNSSGNLHMAG		0.98	H	C	Profiling	Blood-cancer	Selinexor+MK2206@MV4-11 cell line F3 MBO	TMT	TiO2	Q Exactive HF-X	[-0.538093090057373, 0.675858020782471, -0.0217556953430176, 0.194179058074951]	Q9UKI8	TLK1	S744	Prat_1058
35947955	SSNHSFGSLGSLSDK		0.98	H	C	Profiling	Blood-cancer	Selinexor+MK2206@MV4-11 cell line F3 MBO	TMT	TiO2	Q Exactive HF-X	[-0.227460861206055, -0.274870872497559, 0.242368221282959, -0.249810218811035]	Q9UKI8	TLK1	S100	Prat_1058
35947955	LLPHMRRSNSSGNLH		0.97	H	C	Profiling	Blood-cancer	Selinexor+MK2206@MV4-11 cell line F4 MBO	TMT	TiO2	Q Exactive HF-X	[-0.0329375267028809, -0.00841379165649414, -0.210837841033936, -0.352258682250977]	Q9UKI8	TLK1	S741	Prat_1059
35947955	HMRRSNSSGNLHMAG		0.98	H	C	Profiling	Blood-cancer	Selinexor+MK2206@MV4-11 cell line F5 NN	TMT	TiO2	Q Exactive HF-X	[-0.244298458099365, 0.379086494445801, 0.499465942382813, -0.0551939010620117]	Q9UKI8	TLK1	S744	Prat_1060
35947955	HMRRSNSSGNLHMAG		0.98	H	C	Profiling	Blood-cancer	Selinexor@MV4-11 cell line F2 CC	TMT	TiO2	Q Exactive HF-X	[0.317478179931641, 0.0997848510742188, 0.107341766357422, 0.373682022094727]	Q9UKI8	TLK1	S744	Prat_1047
35947955	KASTNNESSNHSFGS		0.92	H	C	Profiling	Blood-cancer	Selinexor@MV4-11 cell line F2 CC	TMT	TiO2	Q Exactive HF-X	[0.332021236419678, 0.329813957214355, 0.617894172668457, 0.587977409362793]	Q9UKI8	TLK1	S93	Prat_1047
35947955	ASTNNESSNHSFGSL		0.97	H	C	Profiling	Blood-cancer	Selinexor@MV4-11 cell line F2 CC	TMT	TiO2	Q Exactive HF-X	[0.671607971191406, 0.23200511932373, 0.569852828979492, 0.366635322570801]	Q9UKI8	TLK1	S94	Prat_1047
35947955	SSNHSFGSLGSLSDK		0.98	H	C	Profiling	Blood-cancer	Selinexor@MV4-11 cell line F2 CC	TMT	TiO2	Q Exactive HF-X	[0.5145263671875, 0.798242568969727, 0.775259494781494, 0.677719593048096]	Q9UKI8	TLK1	S100	Prat_1047
35947955	LLPHMRRSNSSGNLH		0.97	H	C	Profiling	Blood-cancer	Selinexor@MV4-11 cell line F2 CC	TMT	TiO2	Q Exactive HF-X	[0.348972797393799, 0.0861425399780273, 0.100069999694824, 0.348056793212891]	Q9UKI8	TLK1	S741	Prat_1047
35947955	HSFGSLGSLSDKESE		0.99	H	C	Profiling	Blood-cancer	Selinexor@MV4-11 cell line F2 CC	TMT	TiO2	Q Exactive HF-X	[0.982465744018555, 1.34790468215942, 0.819108963012695, 0.757280826568604]	Q9UKI8	TLK1	S103	Prat_1047
35947955	YQGGNGSSPVRGIPP		0.99	H	C	Profiling	Blood-cancer	Selinexor@MV4-11 cell line F2 CC	TMT	TiO2	Q Exactive HF-X	[-0.285545349121094, -0.411406517028809, -0.59909200668335, -0.590136051177979]	Q9UKI8	TLK1	S159	Prat_1047
35947955	FGSLGSLSDKESETP		0.99	H	C	Profiling	Blood-cancer	Selinexor@MV4-11 cell line F2 CC	TMT	TiO2	Q Exactive HF-X	[0.591712474822998, 1.13320016860962, 1.49111175537109, 0.583281993865967]	Q9UKI8	TLK1	S105	Prat_1047
35947955	NNESSNHSFGSLGSL		0.98	H	C	Profiling	Blood-cancer	Selinexor@MV4-11 cell line F2 CC	TMT	TiO2	Q Exactive HF-X	[0.497652530670166, 0.233899116516113, 0.175131797790527, 0.36432409286499]	Q9UKI8	TLK1	S97	Prat_1047
35947955	_MSVQSSSGSLEGPP		0.99	H	C	Profiling	Blood-cancer	Selinexor@MV4-11 cell line F2 CC	TMT	TiO2	Q Exactive HF-X	[0.118731498718262, -0.010004997253418, 0.108359336853027, 0.490093231201172]	Q9UKI8	TLK1	S7	Prat_1047
35947955	LLPHMRRSNSSGNLH		0.97	H	C	Profiling	Blood-cancer	Selinexor@MV4-11 cell line F3 MBO	TMT	TiO2	Q Exactive HF-X	[0.545277118682861, -0.0933713912963867, -0.00731468200683594, 0.206977367401123]	Q9UKI8	TLK1	S741	Prat_1048
35947955	HMRRSNSSGNLHMAG		0.98	H	C	Profiling	Blood-cancer	Selinexor@MV4-11 cell line F3 MBO	TMT	TiO2	Q Exactive HF-X	[-0.144320964813232, 0.150351047515869, 0.0217556953430176, 0.0474600791931152]	Q9UKI8	TLK1	S744	Prat_1048
35947955	SSNHSFGSLGSLSDK		0.98	H	C	Profiling	Blood-cancer	Selinexor@MV4-11 cell line F3 MBO	TMT	TiO2	Q Exactive HF-X	[0.106690406799316, -0.14772891998291, -0.157527446746826, 0.0508928298950195]	Q9UKI8	TLK1	S100	Prat_1048
35947955	LLPHMRRSNSSGNLH		0.97	H	C	Profiling	Blood-cancer	Selinexor@MV4-11 cell line F4 MBO	TMT	TiO2	Q Exactive HF-X	[-0.210813999176025, 0.00841379165649414, -0.233286380767822, -0.347323417663574]	Q9UKI8	TLK1	S741	Prat_1049
35947955	HMRRSNSSGNLHMAG		0.98	H	C	Profiling	Blood-cancer	Selinexor@MV4-11 cell line F1 CC	TMT	TiO2	Q Exactive HF-X	[0.0491480827331543, -0.379086494445801, -0.00318717956542969, 0.0776700973510742]	Q9UKI8	TLK1	S744	Prat_1046
35947955	LLPHMRRSNSSGNLH		0.97	H	C	Profiling	Blood-cancer	DMSO@MV4-11 cell line F3 MBO	TMT	TiO2	Q Exactive HF-X	[0.12595796585083, 0.0933713912963867, 0.00731468200683594, -0.499887943267822]	Q9UKI8	TLK1	S741	Prat_354
35947955	HMRRSNSSGNLHMAG		0.98	H	C	Profiling	Blood-cancer	DMSO@MV4-11 cell line F3 MBO	TMT	TiO2	Q Exactive HF-X	[0.144320964813232, -0.150351047515869, 0.301445484161377, -0.307384014129639]	Q9UKI8	TLK1	S744	Prat_354
35947955	SSNHSFGSLGSLSDK		0.98	H	C	Profiling	Blood-cancer	DMSO@MV4-11 cell line F3 MBO	TMT	TiO2	Q Exactive HF-X	[0.602537155151367, 0.620187759399414, 0.157527446746826, 0.302494049072266]	Q9UKI8	TLK1	S100	Prat_354
35947955	HMRRSNSSGNLHMAG		0.98	H	C	Profiling	Blood-cancer	DMSO@MV4-11 cell line F2 CC	TMT	TiO2	Q Exactive HF-X	[-0.506661415100098, -0.456207275390625, -0.202648162841797, -0.452726364135742]	Q9UKI8	TLK1	S744	Prat_353
35947955	KASTNNESSNHSFGS		0.92	H	C	Profiling	Blood-cancer	DMSO@MV4-11 cell line F2 CC	TMT	TiO2	Q Exactive HF-X	[-0.320078372955322, -0.184643745422363, -0.227395057678223, -0.00201702117919922]	Q9UKI8	TLK1	S93	Prat_353
35947955	ASTNNESSNHSFGSL		0.97	H	C	Profiling	Blood-cancer	DMSO@MV4-11 cell line F2 CC	TMT	TiO2	Q Exactive HF-X	[-0.499179840087891, 0.0885553359985352, -0.300210952758789, -0.14430046081543]	Q9UKI8	TLK1	S94	Prat_353
35947955	SSNHSFGSLGSLSDK		0.98	H	C	Profiling	Blood-cancer	DMSO@MV4-11 cell line F2 CC	TMT	TiO2	Q Exactive HF-X	[-0.365671157836914, -2.01420879364014, -0.394884586334229, -0.290127277374268]	Q9UKI8	TLK1	S100	Prat_353
35947955	LLPHMRRSNSSGNLH		0.97	H	C	Profiling	Blood-cancer	DMSO@MV4-11 cell line F2 CC	TMT	TiO2	Q Exactive HF-X	[-0.525030612945557, -0.509356498718262, -0.235617637634277, -0.457155227661133]	Q9UKI8	TLK1	S741	Prat_353
35947955	HSFGSLGSLSDKESE		0.99	H	C	Profiling	Blood-cancer	DMSO@MV4-11 cell line F2 CC	TMT	TiO2	Q Exactive HF-X	[0.0375404357910156, -0.754576206207275, 0.0647220611572266, -0.389554500579834]	Q9UKI8	TLK1	S103	Prat_353
35947955	YQGGNGSSPVRGIPP		0.99	H	C	Profiling	Blood-cancer	DMSO@MV4-11 cell line F2 CC	TMT	TiO2	Q Exactive HF-X	[0.270753860473633, 0.411406517028809, 0.59909200668335, 0.590136051177979]	Q9UKI8	TLK1	S159	Prat_353
35947955	FGSLGSLSDKESETP		0.99	H	C	Profiling	Blood-cancer	DMSO@MV4-11 cell line F2 CC	TMT	TiO2	Q Exactive HF-X	[0.197441577911377, -0.604353427886963, 0.356954574584961, -0.0604128837585449]	Q9UKI8	TLK1	S105	Prat_353
35947955	NNESSNHSFGSLGSL		0.98	H	C	Profiling	Blood-cancer	DMSO@MV4-11 cell line F2 CC	TMT	TiO2	Q Exactive HF-X	[-0.58812952041626, -0.678735733032227, -0.175131797790527, -0.386653423309326]	Q9UKI8	TLK1	S97	Prat_353
35947955	_MSVQSSSGSLEGPP		0.99	H	C	Profiling	Blood-cancer	DMSO@MV4-11 cell line F2 CC	TMT	TiO2	Q Exactive HF-X	[-0.839895248413086, -0.0453262329101563, -0.108359336853027, -0.325454711914063]	Q9UKI8	TLK1	S7	Prat_353
35947955	LLPHMRRSNSSGNLH		0.97	H	C	Profiling	Blood-cancer	DMSO@MV4-11 cell line F4 MBO	TMT	TiO2	Q Exactive HF-X	[1.10474824905396, -0.2227463722229, 1.06340932846069, 1.08137893676758]	Q9UKI8	TLK1	S741	Prat_355
35947955	HMRRSNSSGNLHMAG		0.98	H	C	Profiling	Blood-cancer	DMSO@MV4-11 cell line F5 NN	TMT	TiO2	Q Exactive HF-X	[-0.0491480827331543, -0.537200927734375, -0.285683631896973, -0.227527618408203]	Q9UKI8	TLK1	S744	Prat_356
36060052	PTPGSAAAARSLLNHTPPSGRPREGAMDELH		0.986328	H	C	Profiling	PPM1D inhibition	Eto@HCT116 cells	SILAC	TiO2	Q Exactive Plus	['Present']	Q9UKI8	TLK1	T38	Prat_449
36060052	PTPGSAAAARSLLNHTPPSGRPREGAMDELH		0.986328	H	C	Profiling	PPM1D inhibition	Eto+PPM1Di@HCT116 cells	SILAC	TiO2	Q Exactive Plus	['Present']	Q9UKI8	TLK1	T38	Prat_451
36060052	PTPGSAAAARSLLNHTPPSGRPREGAMDELH		0.986328	H	C	Profiling	PPM1D inhibition	DMSO@HCT116 cells_36060052	SILAC	TiO2	Q Exactive Plus	['Present']	Q9UKI8	TLK1	T38	dup_331
36477497		ASTNNESSNHSFGSLGSLS(ph)DKESETPEKK	0.765629	H	C	Profiling	Salmonella infection	WT+Salmonella@HeLa cells	Label-free	Enrichment (no details)	Orbitrap	[0.998]	Q9UKI8	TLK1	S105	Prat_1387
36477497		SPQNSHSHSTPSSSVRPNS(ph)PSPTALAFGDHPIVQPK	0.840344	H	C	Profiling	Salmonella infection	WT+Salmonella@HeLa cells	Label-free	Enrichment (no details)	Orbitrap	[1.02, 0.96]	Q9UKI8	TLK1	S188	Prat_1387
36477497		SLLNHT(ph)PPSGR	0.99992	H	C	Profiling	Salmonella infection	WT+Salmonella@HeLa cells	Label-free	Enrichment (no details)	Orbitrap	[0.88, 0.965, 0.921]	Q9UKI8	TLK1	T38	Prat_1387
36477497		ASTNNESSNHSFGSLGSLS(ph)DKESETPEKK	0.765629	H	C	Profiling	Salmonella infection	ipaJ+Salmonella@HeLa cells	Label-free	Enrichment (no details)	Orbitrap	[]	Q9UKI8	TLK1	S105	Prat_627
36477497		SPQNSHSHSTPSSSVRPNS(ph)PSPTALAFGDHPIVQPK	0.840344	H	C	Profiling	Salmonella infection	ipaJ+Salmonella@HeLa cells	Label-free	Enrichment (no details)	Orbitrap	[0.898, 0.917]	Q9UKI8	TLK1	S188	Prat_627
36477497		SLLNHT(ph)PPSGR	0.99992	H	C	Profiling	Salmonella infection	ipaJ+Salmonella@HeLa cells	Label-free	Enrichment (no details)	Orbitrap	[1.345, 0.882, 1.002]	Q9UKI8	TLK1	T38	Prat_627
23684312	QGGNGSSPVRGIP	ISDYFEYQGGNGSS(ph)PVR	0.998626	H	C	Profiling	HIV-1-Infection	Refrence CEM cells RV	SILAC	IMAC	Hybrid LTQ Orbitrap	[0]	Q9UKI8-2	TLK1	S180	Prat_944
23684312	RSLLNHTPPSGRP	SLLNHT(ph)PPSGR	0.999981	H	C	Profiling	HIV-1-Infection	Refrence CEM cells RV	SILAC	IMAC	Hybrid LTQ Orbitrap	[2573600]	Q9UKI8-2	TLK1	T38	Prat_944
23684312	QGGNGSSPVRGIP	ISDYFEYQGGNGSS(ph)PVR	0.998626	H	C	Profiling	HIV-1-Infection	HIV@CD4+ T cells RV	SILAC	IMAC	Hybrid LTQ Orbitrap	[0]	Q9UKI8-2	TLK1	S180	Prat_544
23684312	RSLLNHTPPSGRP	SLLNHT(ph)PPSGR	0.999981	H	C	Profiling	HIV-1-Infection	HIV@CD4+ T cells RV	SILAC	IMAC	Hybrid LTQ Orbitrap	[1981900]	Q9UKI8-2	TLK1	T38	Prat_544
25159151	ARFTGVASGSTGSTGSCSVGAKASTNNESSN		0.848118	H	C	Profiling	Cancer	Nocodazole(pY)@Hela cell line	label-free	pY	Q Exactive	[0.0, 0.0, 0.0, 0.0]	Q9UKI8-2	TLK1	S80	Prat_797
25159151	FTGVASGSTGSTGSCSVGAKASTNNESSNHS		0.993504	H	C	Profiling	Cancer	Nocodazole(pY)@Hela cell line	label-free	pY	Q Exactive	[0.0, 0.0, 0.0, 0.0]	Q9UKI8-2	TLK1	S82	Prat_797
25159151	LLEARFTGVASGSTGSTGSCSVGAKASTNNE		0.954497	H	C	Profiling	Cancer	Nocodazole(pY)@Hela cell line	label-free	pY	Q Exactive	[0.0, 0.0, 0.0, 0.0]	Q9UKI8-2	TLK1	S77	Prat_797
25159151	ARFTGVASGSTGSTGSCSVGAKASTNNESSN		0.848118	H	C	Profiling	Cancer	Pervanadate@Hela cell line_25159151	label-free	pY	Q Exactive	[0.0, 0.0, 0.0, 0.0]	Q9UKI8-2	TLK1	S80	Prat_845
25159151	FTGVASGSTGSTGSCSVGAKASTNNESSNHS		0.993504	H	C	Profiling	Cancer	Pervanadate@Hela cell line_25159151	label-free	pY	Q Exactive	[0.0, 0.0, 0.0, 0.0]	Q9UKI8-2	TLK1	S82	Prat_845
25159151	LLEARFTGVASGSTGSTGSCSVGAKASTNNE		0.954497	H	C	Profiling	Cancer	Pervanadate@Hela cell line_25159151	label-free	pY	Q Exactive	[0.0, 0.0, 0.0, 0.0]	Q9UKI8-2	TLK1	S77	Prat_845
25159151	ARFTGVASGSTGSTGSCSVGAKASTNNESSN		0.848118	H	C	Profiling	Cancer	EGF(15min)@HeLa cell line	label-free	TiO2	Q Exactive mass spectrometer	[100785000, 91626000, 74873000, 209678000, 'Yes', 'Yes']	Q9UKI8-2	TLK1	S80	Prat_412
25159151	FTGVASGSTGSTGSCSVGAKASTNNESSNHS		0.993504	H	C	Profiling	Cancer	EGF(15min)@HeLa cell line	label-free	TiO2	Q Exactive mass spectrometer	[67446400, 59973000, 114247000, 235678000, 'Yes', 'Yes']	Q9UKI8-2	TLK1	S82	Prat_412
25159151	LLEARFTGVASGSTGSTGSCSVGAKASTNNE		0.954497	H	C	Profiling	Cancer	EGF(15min)@HeLa cell line	label-free	TiO2	Q Exactive mass spectrometer	[153999000, 233567000, 170844000, 444974000, 'Yes', 'Yes']	Q9UKI8-2	TLK1	S77	Prat_412
25159151	ARFTGVASGSTGSTGSCSVGAKASTNNESSN		0.848118	H	C	Profiling	Cancer	EGF(5min)@HeLa cell line	label-free	pY	Q Exactive	[1728400000.0, 0.0, 0.0, 0.0]	Q9UKI8-2	TLK1	S80	Prat_414
25159151	FTGVASGSTGSTGSCSVGAKASTNNESSNHS		0.993504	H	C	Profiling	Cancer	EGF(5min)@HeLa cell line	label-free	pY	Q Exactive	[2570000000.0, 0.0, 0.0, 0.0]	Q9UKI8-2	TLK1	S82	Prat_414
25159151	LLEARFTGVASGSTGSTGSCSVGAKASTNNE		0.954497	H	C	Profiling	Cancer	EGF(5min)@HeLa cell line	label-free	pY	Q Exactive	[4940800000.0, 0.0, 0.0, 0.0]	Q9UKI8-2	TLK1	S77	Prat_414
25159151	ARFTGVASGSTGSTGSCSVGAKASTNNESSN		0.848118	H	C	Profiling	Cancer	Nocodazole(TiO2)@Hela cell line	label-free	TiO2	Q Exactive mass spectrometer	[77075000, 62436000, 188549000, 50476000, 'Yes', 'Yes']	Q9UKI8-2	TLK1	S80	Prat_798
25159151	FTGVASGSTGSTGSCSVGAKASTNNESSNHS		0.993504	H	C	Profiling	Cancer	Nocodazole(TiO2)@Hela cell line	label-free	TiO2	Q Exactive mass spectrometer	[270470000, 398571000, 518793000, 315192000, 'Yes', 'Yes']	Q9UKI8-2	TLK1	S82	Prat_798
25159151	LLEARFTGVASGSTGSTGSCSVGAKASTNNE		0.954497	H	C	Profiling	Cancer	Nocodazole(TiO2)@Hela cell line	label-free	TiO2	Q Exactive mass spectrometer	[397632000, 671110000, 888850000, 272955000, 'Yes', 'Yes']	Q9UKI8-2	TLK1	S77	Prat_798
25159151	ARFTGVASGSTGSTGSCSVGAKASTNNESSN		0.848118	H	C	Profiling	Cancer	Untreated@HeLa cell line	label-free	TiO2	Q Exactive mass spectrometer	[172036000, 194515000, 120225000, 54314000, 200170000, 131676000]	Q9UKI8-2	TLK1	S80	Prat_1327
25159151	ARFTGVASGSTGSTGSCSVGAKASTNNESSN		0.848118	H	C	Profiling	Cancer	Untreated@HeLa cell line	label-free	pY	Q Exactive	[0.0, 0.0, 0.0]	Q9UKI8-2	TLK1	S80	Prat_1327
25159151	FTGVASGSTGSTGSCSVGAKASTNNESSNHS		0.993504	H	C	Profiling	Cancer	Untreated@HeLa cell line	label-free	TiO2	Q Exactive mass spectrometer	[93953000, 105999000, 50093000, 131890000, 120242000, 60415000]	Q9UKI8-2	TLK1	S82	Prat_1327
25159151	FTGVASGSTGSTGSCSVGAKASTNNESSNHS		0.993504	H	C	Profiling	Cancer	Untreated@HeLa cell line	label-free	pY	Q Exactive	[0.0, 0.0, 0.0]	Q9UKI8-2	TLK1	S82	Prat_1327
25159151	LLEARFTGVASGSTGSTGSCSVGAKASTNNE		0.954497	H	C	Profiling	Cancer	Untreated@HeLa cell line	label-free	TiO2	Q Exactive mass spectrometer	[303372000, 146798000, 58324800, 250984000, 325152000, 96286000]	Q9UKI8-2	TLK1	S77	Prat_1327
25159151	LLEARFTGVASGSTGSTGSCSVGAKASTNNE		0.954497	H	C	Profiling	Cancer	Untreated@HeLa cell line	label-free	pY	Q Exactive	[0.0, 0.0, 0.0]	Q9UKI8-2	TLK1	S77	Prat_1327
26434776	PTPGSAAAARSLLNHTPPSGRPREGAMDELH	SLLNHT(ph)PPSGRPR	0.99146	H	C	profiling	Bone cancer	DMSO-CID1@H929 cells	SILAC	IMAC+pY-1000	LTQ-Orbitrap Elite	[0.0]	Q9UKI8-2	TLK1	T38	Prat_273
26434776	PTPGSAAAARSLLNHTPPSGRPREGAMDELH	SLLNHT(ph)PPSGRPR	0.99146	H	C	profiling	Bone cancer	DMSO-CID1@H929 cells	SILAC	IMAC+pY-1000	LTQ-Orbitrap Elite	[0.0]	Q9UKI8-2	TLK1	T38	Prat_273
26434776	ARFTGVASGSTGSTGSCSVGAKASTNNESSN	FTGVASGSTGST(ph)GS(ph)CS(ph)VGAK	0.991009	H	C	profiling	Bone cancer	DMSO-CID1@H929 cells	SILAC	IMAC+pY-1000	LTQ-Orbitrap Elite	[3359500.0]	Q9UKI8-2	TLK1	S80	Prat_273
26434776	ARFTGVASGSTGSTGSCSVGAKASTNNESSN	FTGVASGSTGST(ph)GS(ph)CS(ph)VGAK	0.991009	H	C	profiling	Bone cancer	DMSO-CID1@H929 cells	SILAC	IMAC+pY-1000	LTQ-Orbitrap Elite	[3359500.0]	Q9UKI8-2	TLK1	S80	Prat_273
26434776	PTPGSAAAARSLLNHTPPSGRPREGAMDELH	SLLNHT(ph)PPSGRPR	0.99146	H	C	profiling	Bone cancer	DMSO-HCD1@H929 cells	SILAC	IMAC+pY-1000	LTQ-Orbitrap Elite	[0.0]	Q9UKI8-2	TLK1	T38	Prat_274
26434776	PTPGSAAAARSLLNHTPPSGRPREGAMDELH	SLLNHT(ph)PPSGRPR	0.99146	H	C	profiling	Bone cancer	DMSO-HCD1@H929 cells	SILAC	IMAC+pY-1000	LTQ-Orbitrap Elite	[0.0]	Q9UKI8-2	TLK1	T38	Prat_274
26434776	ARFTGVASGSTGSTGSCSVGAKASTNNESSN	FTGVASGSTGST(ph)GS(ph)CS(ph)VGAK	0.991009	H	C	profiling	Bone cancer	DMSO-HCD1@H929 cells	SILAC	IMAC+pY-1000	LTQ-Orbitrap Elite	[0.0]	Q9UKI8-2	TLK1	S80	Prat_274
26434776	ARFTGVASGSTGSTGSCSVGAKASTNNESSN	FTGVASGSTGST(ph)GS(ph)CS(ph)VGAK	0.991009	H	C	profiling	Bone cancer	DMSO-HCD1@H929 cells	SILAC	IMAC+pY-1000	LTQ-Orbitrap Elite	[0.0]	Q9UKI8-2	TLK1	S80	Prat_274
26434776	PTPGSAAAARSLLNHTPPSGRPREGAMDELH	SLLNHT(ph)PPSGRPR	0.99146	H	C	profiling	Bone cancer	DMSO-HCDls2@H929 cells	SILAC	IMAC+pY-1000	LTQ-Orbitrap Elite	[38060000.0]	Q9UKI8-2	TLK1	T38	Prat_275
26434776	PTPGSAAAARSLLNHTPPSGRPREGAMDELH	SLLNHT(ph)PPSGRPR	0.99146	H	C	profiling	Bone cancer	DMSO-HCDls2@H929 cells	SILAC	IMAC+pY-1000	LTQ-Orbitrap Elite	[38060000.0]	Q9UKI8-2	TLK1	T38	Prat_275
26434776	ARFTGVASGSTGSTGSCSVGAKASTNNESSN	FTGVASGSTGST(ph)GS(ph)CS(ph)VGAK	0.991009	H	C	profiling	Bone cancer	DMSO-HCDls2@H929 cells	SILAC	IMAC+pY-1000	LTQ-Orbitrap Elite	[0.0]	Q9UKI8-2	TLK1	S80	Prat_275
26434776	ARFTGVASGSTGSTGSCSVGAKASTNNESSN	FTGVASGSTGST(ph)GS(ph)CS(ph)VGAK	0.991009	H	C	profiling	Bone cancer	DMSO-HCDls2@H929 cells	SILAC	IMAC+pY-1000	LTQ-Orbitrap Elite	[0.0]	Q9UKI8-2	TLK1	S80	Prat_275
26434776	PTPGSAAAARSLLNHTPPSGRPREGAMDELH	SLLNHT(ph)PPSGRPR	0.99146	H	C	profiling	Bone cancer	Imatinib-CID1@H929 cells	SILAC	IMAC+pY-1000	LTQ-Orbitrap Elite	[0.0]	Q9UKI8-2	TLK1	T38	Prat_616
26434776	PTPGSAAAARSLLNHTPPSGRPREGAMDELH	SLLNHT(ph)PPSGRPR	0.99146	H	C	profiling	Bone cancer	Imatinib-CID1@H929 cells	SILAC	IMAC+pY-1000	LTQ-Orbitrap Elite	[0.0]	Q9UKI8-2	TLK1	T38	Prat_616
26434776	ARFTGVASGSTGSTGSCSVGAKASTNNESSN	FTGVASGSTGST(ph)GS(ph)CS(ph)VGAK	0.991009	H	C	profiling	Bone cancer	Imatinib-CID1@H929 cells	SILAC	IMAC+pY-1000	LTQ-Orbitrap Elite	[2157900.0]	Q9UKI8-2	TLK1	S80	Prat_616
26434776	ARFTGVASGSTGSTGSCSVGAKASTNNESSN	FTGVASGSTGST(ph)GS(ph)CS(ph)VGAK	0.991009	H	C	profiling	Bone cancer	Imatinib-CID1@H929 cells	SILAC	IMAC+pY-1000	LTQ-Orbitrap Elite	[2157900.0]	Q9UKI8-2	TLK1	S80	Prat_616
26434776	PTPGSAAAARSLLNHTPPSGRPREGAMDELH	SLLNHT(ph)PPSGRPR	0.99146	H	C	profiling	Bone cancer	Imatinib-HCD1@H929 cells	SILAC	IMAC+pY-1000	LTQ-Orbitrap Elite	[0.0]	Q9UKI8-2	TLK1	T38	Prat_617
26434776	PTPGSAAAARSLLNHTPPSGRPREGAMDELH	SLLNHT(ph)PPSGRPR	0.99146	H	C	profiling	Bone cancer	Imatinib-HCD1@H929 cells	SILAC	IMAC+pY-1000	LTQ-Orbitrap Elite	[0.0]	Q9UKI8-2	TLK1	T38	Prat_617
26434776	ARFTGVASGSTGSTGSCSVGAKASTNNESSN	FTGVASGSTGST(ph)GS(ph)CS(ph)VGAK	0.991009	H	C	profiling	Bone cancer	Imatinib-HCD1@H929 cells	SILAC	IMAC+pY-1000	LTQ-Orbitrap Elite	[0.0]	Q9UKI8-2	TLK1	S80	Prat_617
26434776	ARFTGVASGSTGSTGSCSVGAKASTNNESSN	FTGVASGSTGST(ph)GS(ph)CS(ph)VGAK	0.991009	H	C	profiling	Bone cancer	Imatinib-HCD1@H929 cells	SILAC	IMAC+pY-1000	LTQ-Orbitrap Elite	[0.0]	Q9UKI8-2	TLK1	S80	Prat_617
26434776	PTPGSAAAARSLLNHTPPSGRPREGAMDELH	SLLNHT(ph)PPSGRPR	0.99146	H	C	profiling	Bone cancer	Imatinib-HCDls2@H929 cells	SILAC	IMAC+pY-1000	LTQ-Orbitrap Elite	[35644000.0]	Q9UKI8-2	TLK1	T38	Prat_618
26434776	PTPGSAAAARSLLNHTPPSGRPREGAMDELH	SLLNHT(ph)PPSGRPR	0.99146	H	C	profiling	Bone cancer	Imatinib-HCDls2@H929 cells	SILAC	IMAC+pY-1000	LTQ-Orbitrap Elite	[35644000.0]	Q9UKI8-2	TLK1	T38	Prat_618
26434776	ARFTGVASGSTGSTGSCSVGAKASTNNESSN	FTGVASGSTGST(ph)GS(ph)CS(ph)VGAK	0.991009	H	C	profiling	Bone cancer	Imatinib-HCDls2@H929 cells	SILAC	IMAC+pY-1000	LTQ-Orbitrap Elite	[0.0]	Q9UKI8-2	TLK1	S80	Prat_618
26434776	ARFTGVASGSTGSTGSCSVGAKASTNNESSN	FTGVASGSTGST(ph)GS(ph)CS(ph)VGAK	0.991009	H	C	profiling	Bone cancer	Imatinib-HCDls2@H929 cells	SILAC	IMAC+pY-1000	LTQ-Orbitrap Elite	[0.0]	Q9UKI8-2	TLK1	S80	Prat_618
26434776	PTPGSAAAARSLLNHTPPSGRPREGAMDELH	SLLNHT(ph)PPSGRPR	0.99146	H	C	profiling	Bone cancer	Imatinib@H929 cells	SILAC	IMAC+pY-1000	LTQ-Orbitrap Elite	[35644000.0]	Q9UKI8-2	TLK1	T38	Prat_619
26434776	PTPGSAAAARSLLNHTPPSGRPREGAMDELH	SLLNHT(ph)PPSGRPR	0.99146	H	C	profiling	Bone cancer	Imatinib@H929 cells	SILAC	IMAC+pY-1000	LTQ-Orbitrap Elite	[35644000.0]	Q9UKI8-2	TLK1	T38	Prat_619
26434776	ARFTGVASGSTGSTGSCSVGAKASTNNESSN	FTGVASGSTGST(ph)GS(ph)CS(ph)VGAK	0.991009	H	C	profiling	Bone cancer	Imatinib@H929 cells	SILAC	IMAC+pY-1000	LTQ-Orbitrap Elite	[2157900.0]	Q9UKI8-2	TLK1	S80	Prat_619
26434776	ARFTGVASGSTGSTGSCSVGAKASTNNESSN	FTGVASGSTGST(ph)GS(ph)CS(ph)VGAK	0.991009	H	C	profiling	Bone cancer	Imatinib@H929 cells	SILAC	IMAC+pY-1000	LTQ-Orbitrap Elite	[2157900.0]	Q9UKI8-2	TLK1	S80	Prat_619
26434776	PTPGSAAAARSLLNHTPPSGRPREGAMDELH	SLLNHT(ph)PPSGRPR	0.99146	H	C	profiling	Bone cancer	Bortezomib-CID1@H929 cells	SILAC	IMAC+pY-1000	LTQ-Orbitrap Elite	[0.0]	Q9UKI8-2	TLK1	T38	Prat_100
26434776	PTPGSAAAARSLLNHTPPSGRPREGAMDELH	SLLNHT(ph)PPSGRPR	0.99146	H	C	profiling	Bone cancer	Bortezomib-CID1@H929 cells	SILAC	IMAC+pY-1000	LTQ-Orbitrap Elite	[0.0]	Q9UKI8-2	TLK1	T38	Prat_100
26434776	ARFTGVASGSTGSTGSCSVGAKASTNNESSN	FTGVASGSTGST(ph)GS(ph)CS(ph)VGAK	0.991009	H	C	profiling	Bone cancer	Bortezomib-CID1@H929 cells	SILAC	IMAC+pY-1000	LTQ-Orbitrap Elite	[1764900.0]	Q9UKI8-2	TLK1	S80	Prat_100
26434776	ARFTGVASGSTGSTGSCSVGAKASTNNESSN	FTGVASGSTGST(ph)GS(ph)CS(ph)VGAK	0.991009	H	C	profiling	Bone cancer	Bortezomib-CID1@H929 cells	SILAC	IMAC+pY-1000	LTQ-Orbitrap Elite	[1764900.0]	Q9UKI8-2	TLK1	S80	Prat_100
26434776	PTPGSAAAARSLLNHTPPSGRPREGAMDELH	SLLNHT(ph)PPSGRPR	0.99146	H	C	profiling	Bone cancer	Bortezomib-HCD1@H929 cells	SILAC	IMAC+pY-1000	LTQ-Orbitrap Elite	[0.0]	Q9UKI8-2	TLK1	T38	Prat_101
26434776	PTPGSAAAARSLLNHTPPSGRPREGAMDELH	SLLNHT(ph)PPSGRPR	0.99146	H	C	profiling	Bone cancer	Bortezomib-HCD1@H929 cells	SILAC	IMAC+pY-1000	LTQ-Orbitrap Elite	[0.0]	Q9UKI8-2	TLK1	T38	Prat_101
26434776	ARFTGVASGSTGSTGSCSVGAKASTNNESSN	FTGVASGSTGST(ph)GS(ph)CS(ph)VGAK	0.991009	H	C	profiling	Bone cancer	Bortezomib-HCD1@H929 cells	SILAC	IMAC+pY-1000	LTQ-Orbitrap Elite	[0.0]	Q9UKI8-2	TLK1	S80	Prat_101
26434776	ARFTGVASGSTGSTGSCSVGAKASTNNESSN	FTGVASGSTGST(ph)GS(ph)CS(ph)VGAK	0.991009	H	C	profiling	Bone cancer	Bortezomib-HCD1@H929 cells	SILAC	IMAC+pY-1000	LTQ-Orbitrap Elite	[0.0]	Q9UKI8-2	TLK1	S80	Prat_101
26434776	PTPGSAAAARSLLNHTPPSGRPREGAMDELH	SLLNHT(ph)PPSGRPR	0.99146	H	C	profiling	Bone cancer	Bortezomib-HCDls2@H929 cells	SILAC	IMAC+pY-1000	LTQ-Orbitrap Elite	[13640000.0]	Q9UKI8-2	TLK1	T38	Prat_102
26434776	PTPGSAAAARSLLNHTPPSGRPREGAMDELH	SLLNHT(ph)PPSGRPR	0.99146	H	C	profiling	Bone cancer	Bortezomib-HCDls2@H929 cells	SILAC	IMAC+pY-1000	LTQ-Orbitrap Elite	[13640000.0]	Q9UKI8-2	TLK1	T38	Prat_102
26434776	ARFTGVASGSTGSTGSCSVGAKASTNNESSN	FTGVASGSTGST(ph)GS(ph)CS(ph)VGAK	0.991009	H	C	profiling	Bone cancer	Bortezomib-HCDls2@H929 cells	SILAC	IMAC+pY-1000	LTQ-Orbitrap Elite	[0.0]	Q9UKI8-2	TLK1	S80	Prat_102
26434776	ARFTGVASGSTGSTGSCSVGAKASTNNESSN	FTGVASGSTGST(ph)GS(ph)CS(ph)VGAK	0.991009	H	C	profiling	Bone cancer	Bortezomib-HCDls2@H929 cells	SILAC	IMAC+pY-1000	LTQ-Orbitrap Elite	[0.0]	Q9UKI8-2	TLK1	S80	Prat_102
26434776	PTPGSAAAARSLLNHTPPSGRPREGAMDELH	SLLNHT(ph)PPSGRPR	0.99146	H	C	profiling	Bone cancer	Bortezomib@H929 cells	SILAC	IMAC+pY-1000	LTQ-Orbitrap Elite	[13640000.0]	Q9UKI8-2	TLK1	T38	Prat_103
26434776	PTPGSAAAARSLLNHTPPSGRPREGAMDELH	SLLNHT(ph)PPSGRPR	0.99146	H	C	profiling	Bone cancer	Bortezomib@H929 cells	SILAC	IMAC+pY-1000	LTQ-Orbitrap Elite	[13640000.0]	Q9UKI8-2	TLK1	T38	Prat_103
26434776	ARFTGVASGSTGSTGSCSVGAKASTNNESSN	FTGVASGSTGST(ph)GS(ph)CS(ph)VGAK	0.991009	H	C	profiling	Bone cancer	Bortezomib@H929 cells	SILAC	IMAC+pY-1000	LTQ-Orbitrap Elite	[1764900.0]	Q9UKI8-2	TLK1	S80	Prat_103
26434776	ARFTGVASGSTGSTGSCSVGAKASTNNESSN	FTGVASGSTGST(ph)GS(ph)CS(ph)VGAK	0.991009	H	C	profiling	Bone cancer	Bortezomib@H929 cells	SILAC	IMAC+pY-1000	LTQ-Orbitrap Elite	[1764900.0]	Q9UKI8-2	TLK1	S80	Prat_103
26434776	PTPGSAAAARSLLNHTPPSGRPREGAMDELH	SLLNHT(ph)PPSGRPR	0.99146	H	C	profiling	Bone cancer	DMSO@H929 cells	SILAC	IMAC+pY-1000	LTQ-Orbitrap Elite	[38060000.0]	Q9UKI8-2	TLK1	T38	Prat_327
26434776	PTPGSAAAARSLLNHTPPSGRPREGAMDELH	SLLNHT(ph)PPSGRPR	0.99146	H	C	profiling	Bone cancer	DMSO@H929 cells	SILAC	IMAC+pY-1000	LTQ-Orbitrap Elite	[38060000.0]	Q9UKI8-2	TLK1	T38	Prat_327
26434776	ARFTGVASGSTGSTGSCSVGAKASTNNESSN	FTGVASGSTGST(ph)GS(ph)CS(ph)VGAK	0.991009	H	C	profiling	Bone cancer	DMSO@H929 cells	SILAC	IMAC+pY-1000	LTQ-Orbitrap Elite	[3359500.0]	Q9UKI8-2	TLK1	S80	Prat_327
26434776	ARFTGVASGSTGSTGSCSVGAKASTNNESSN	FTGVASGSTGST(ph)GS(ph)CS(ph)VGAK	0.991009	H	C	profiling	Bone cancer	DMSO@H929 cells	SILAC	IMAC+pY-1000	LTQ-Orbitrap Elite	[3359500.0]	Q9UKI8-2	TLK1	S80	Prat_327
26572502	VRPNSPSPTALAF	SPQNSHSHSTPSSSVRPNS(ph)PS(ph)PTALAFGDHPIVQPK	0.926029	H	C	Profiling	Cancer	VE-821+Hydroxyurea@U2OS cells	SILAC	TiO2	Q-Exactive Plus	['Present', 'Present ', 'Present ', 'Present ', 'Present ', 'Present ']	Q9UKI8-4	TLK1	S94	Prat_1358
26572502	VRPNSPSPTALAF	SPQNSHSHSTPSSSVRPNS(ph)PS(ph)PTALAFGDHPIVQPK	0.926029	H	C	Profiling	Cancer	DMSO@U2OS cells_26572502	SILAC	TiO2	Q-Exactive Plus	['Present', 'Present ', 'Present ', 'Present ', 'Present ', 'Present ']	Q9UKI8-4	TLK1	S94	dup_377
26572502	VRPNSPSPTALAF	SPQNSHSHSTPSSSVRPNS(ph)PS(ph)PTALAFGDHPIVQPK	0.926029	H	C	Profiling	Cancer	Hydroxyurea@U2OS cells	SILAC	TiO2	Q-Exactive Plus	['Present', 'Present ', 'Present ', 'Present ', 'Present ', 'Present ']	Q9UKI8-4	TLK1	S94	Prat_561
27050516	NNESSNHSFGSLGSLSDKESETPEKKQSESS	_ASTNNESSNHSFGSLGSLS(ph)DKESETPEK_	0.797537	H	C	Profiling	Inflammation	Cortistatin A@HCT116 cells	SILAC	TiO2	Orbitrap LTQ	[29814000]	Q9UKI8-5	TLK1	S57	Prat_195
27050516	NNESSNHSFGSLGSLSDKESETPEKKQSESS	_ASTNNESSNHSFGSLGSLS(ph)DKESETPEK_	0.797537	H	C	Profiling	Inflammation	DMSO@HCT116 cells_27050516	SILAC	TiO2	Orbitrap LTQ	[29814000]	Q9UKI8-5	TLK1	S57	Prat_331
27135362	SVGAKASTNNESSNHSFGSLGSLSDKESETP		0.885891	H	C	Profiling	Breast Cancer	Metformin@MCF7 cells	Label free	TiO2	Q Exactive	[23.93418, 24.69689]	Q9UKI8-2	TLK1	S97	Prat_718
27135362	RQELLEARFTGVASGSTGSTGSCSVGAKAST		0.951123	H	C	Profiling	Breast Cancer	Metformin@MCF7 cells	Label free	TiO2	Q Exactive	[24.01427]	Q9UKI8-2	TLK1	S74	Prat_718
27135362	ARFTGVASGSTGSTGSCSVGAKASTNNESSN		0.919721	H	C	Profiling	Breast Cancer	Metformin@MCF7 cells	Label free	TiO2	Q Exactive	[22.03983, 24.00659, 24.94387]	Q9UKI8-2	TLK1	S80	Prat_718
27135362	SVGAKASTNNESSNHSFGSLGSLSDKESETP		0.885891	H	C	Profiling	Breast Cancer	Untreated@MCF7 cells	Label free	TiO2	Q Exactive	[24.4771]	Q9UKI8-2	TLK1	S97	Prat_1344
27135362	RQELLEARFTGVASGSTGSTGSCSVGAKAST		0.951123	H	C	Profiling	Breast Cancer	Untreated@MCF7 cells	Label free	TiO2	Q Exactive	[]	Q9UKI8-2	TLK1	S74	Prat_1344
27135362	ARFTGVASGSTGSTGSCSVGAKASTNNESSN		0.919721	H	C	Profiling	Breast Cancer	Untreated@MCF7 cells	Label free	TiO2	Q Exactive	[23.89069, 23.16863, 23.37584]	Q9UKI8-2	TLK1	S80	Prat_1344
27642862	NSHSHSTPSSSVRPNSPSPTALAFGDHPIVQ	SPQNSHSHSTPSSSVRPNS(ph)PS(ph)PTALAFGDHPIVQPK	0.858739	H	C	Profile	Enrichment-study	Sequential enrichment(4G10/SB)A1S2-S2	Label-free	Src-superbinder or sequencial enrichment	LTQ-Orbitrap Velos	[0.0, 269290.0, 0.0]	Q9UKI8-2	TLK1	S209	Prat_1072
27642862	HSHSTPSSSVRPNSPSPTALAFGDHPIVQPK	GIPPAIRSPQNSHSHSTPSSSVRPNSPS(ph)PTALAFGDHPIVQPK	0.831323	H	C	Profile	Enrichment-study	Pervanadate@BT474 cell line	Label-free	Src superbinder+Ti-IMAC	LTQ-Orbitrap Velos	[0.0, 719090.0, 80660.0]	Q9UKI8-2	TLK1	S211	Prat_841
27642862	NSHSHSTPSSSVRPNSPSPTALAFGDHPIVQ	SPQNSHSHSTPSSSVRPNS(ph)PSPTALAFGDHPIVQPK	0.813637	H	C	Profile	Enrichment-study	Pervanadate@HEPG2 cell line	Label-free	Src superbinder+Ti-IMAC	LTQ-Orbitrap Velos	[469260.0, 602320.0, 0.0]	Q9UKI8-2	TLK1	S209	Prat_847
27642862	NSHSHSTPSSSVRPNSPSPTALAFGDHPIVQ	SPQNSHSHSTPSSSVRPNS(ph)PSPTALAFGDHPIVQPK	0.982816	H	C	Profile	Enrichment-study	Pervanadate@MCF7 cell line	Label-free	Src superbinder+Ti-IMAC	LTQ-Orbitrap Velos	[425770.0, 267020.0, 0.0]	Q9UKI8-2	TLK1	S209	Prat_852
27642862	NSHSHSTPSSSVRPNSPSPTALAFGDHPIVQ	SPQNSHSHSTPSSSVRPNS(ph)PS(ph)PTALAFGDHPIVQPK	0.804503	H	C	Profile	Enrichment-study	Sequential enrichment(4G10/SB)S1A2-S1	Label-free	Src-superbinder or sequencial enrichment	LTQ-Orbitrap Velos	[0.0, 151240.0, 0.0]	Q9UKI8-2	TLK1	S209	Prat_1074
27642862	AIRSPQNSHSHSTPSSSVRPNSPSPTALAFG	SPQNSHSHSTPS(ph)SSVRPNS(ph)PSPTALAFGDHPIVQPK	0.905407	H	C	P	phosphotyrosine superbinder	Pervanadate SB1@HeLa cells	Label free	pTyr+Ti4+-IMAC	LTQ Orbitrap Velos	[0.0, 0.0, 0.0]	Q9UKI8-2	TLK1	S203	Prat_837
30890564	GHKISDYFEYQGGNGSSPVRGIPPAIRSPQN	ISDYFEYQGGNGS(ph)SPVR	0.780474	H	C	Profiling	Skin cancer	Vemurafenib R@A375 cell line BR2	SILAC	TiO2	Q Exactive HF	['Present ']	Q9UKI8-5	TLK1	S110	Prat_1363
30890564	GHKISDYFEYQGGNGSSPVRGIPPAIRSPQN	ISDYFEYQGGNGS(ph)SPVR	0.780474	H	C	Profiling	Skin cancer	Vemurafenib S@A375 cell line BR2	SILAC	TiO2	Q Exactive HF	['Present ']	Q9UKI8-5	TLK1	S110	Prat_1366
33755436	YQGGNGSSPVRGIPP	YQGGNGSs(ph)PVRGIPP	0.759056	H	C	Profile	Breast cancer	DMSO@BT-474 cell line R3	TMT	LTQ Orbitrap Elite	Fe-IMAC	[13.3532, '-', '-', '-']	Q9UKI8-5	TLK1	S111	Prat_310
33755436	YQGGNGSSPVRGIPP	YQGGNGSs(ph)PVRGIPP	0.759056	H	C	Profile	Breast cancer	AZD5363@BT-474 cell line R3	TMT	LTQ Orbitrap Elite	Fe-IMAC	[13.57754, '-', '-', '-']	Q9UKI8-5	TLK1	S111	Prat_84
33755436	YQGGNGSSPVRGIPP	YQGGNGSs(ph)PVRGIPP	0.759056	H	C	Profile	Breast cancer	GSK2110183@BT-474 cell line R3	TMT	LTQ Orbitrap Elite	Fe-IMAC	[13.41565, '-', '-', '-']	Q9UKI8-5	TLK1	S111	Prat_508
33755436	YQGGNGSSPVRGIPP	YQGGNGSs(ph)PVRGIPP	0.759056	H	C	Profile	Breast cancer	GSK690693@BT-474 cell line R3	TMT	LTQ Orbitrap Elite	Fe-IMAC	[13.26058, '-', '-', '-']	Q9UKI8-5	TLK1	S111	Prat_513
33755436	YQGGNGSSPVRGIPP	YQGGNGSs(ph)PVRGIPP	0.759056	H	C	Profile	Breast cancer	Ipatasertib@BT-474 cell line R3	TMT	LTQ Orbitrap Elite	Fe-IMAC	[13.40258, '-', '-', '-']	Q9UKI8-5	TLK1	S111	Prat_630
33755436	YQGGNGSSPVRGIPP	YQGGNGSs(ph)PVRGIPP	0.759056	H	C	Profile	Breast cancer	MK-2206@BT-474 cell line R3	TMT	LTQ Orbitrap Elite	Fe-IMAC	[13.30343, '-', '-', '-']	Q9UKI8-5	TLK1	S111	Prat_729
33863878	HKISDYFEYQGGNGSSPVRGIPPAIRSPQNS		0.901595	H	C	Profiling	Glioblastoma	ALGERNON(1ÂµM)(72h)@U251 cells	Label free	TiO2	Q Exactive HF X benchtop Orbitrap	[0.9443433285]	Q9UKI8-5	TLK1	S111	Prat_51
33863878	NNESSNHSFGSLGSLSDKESETPEKKQSESS		0.861933	H	C	Profiling	Glioblastoma	ALGERNON(1ÂµM)(72h)@U251 cells	Label free	TiO2	Q Exactive HF X benchtop Orbitrap	[]	Q9UKI8-5	TLK1	S57	Prat_51
33863878	HKISDYFEYQGGNGSSPVRGIPPAIRSPQNS		0.901595	H	C	Profiling	Glioblastoma	ALGERNON(10ÂµM)(72h)@U251 cells	Label free	TiO2	Q Exactive HF X benchtop Orbitrap	[1.365389824]	Q9UKI8-5	TLK1	S111	Prat_50
33863878	NNESSNHSFGSLGSLSDKESETPEKKQSESS		0.861933	H	C	Profiling	Glioblastoma	ALGERNON(10ÂµM)(72h)@U251 cells	Label free	TiO2	Q Exactive HF X benchtop Orbitrap	[]	Q9UKI8-5	TLK1	S57	Prat_50
33863878	HKISDYFEYQGGNGSSPVRGIPPAIRSPQNS		0.901595	H	C	Profiling	Glioblastoma	DOX(48h)@U251 cells	Label free	TiO2	Q Exactive HF X benchtop Orbitrap	[1.479683399]	Q9UKI8-5	TLK1	S111	Prat_396
33863878	NNESSNHSFGSLGSLSDKESETPEKKQSESS		0.861933	H	C	Profiling	Glioblastoma	DOX(48h)@U251 cells	Label free	TiO2	Q Exactive HF X benchtop Orbitrap	[1.051791072]	Q9UKI8-5	TLK1	S57	Prat_396
33863878	HKISDYFEYQGGNGSSPVRGIPPAIRSPQNS		0.901595	H	C	Profiling	Glioblastoma	DOX(72h)@U251 cells	Label free	TiO2	Q Exactive HF X benchtop Orbitrap	[0.6679265499]	Q9UKI8-5	TLK1	S111	Prat_397
33863878	NNESSNHSFGSLGSLSDKESETPEKKQSESS		0.861933	H	C	Profiling	Glioblastoma	DOX(72h)@U251 cells	Label free	TiO2	Q Exactive HF X benchtop Orbitrap	[1.079292893]	Q9UKI8-5	TLK1	S57	Prat_397
33863878	HKISDYFEYQGGNGSSPVRGIPPAIRSPQNS		0.901595	H	C	Profiling	Glioblastoma	Leucettine41(1ÂµM)(72h)@U251 cells	Label free	TiO2	Q Exactive HF X benchtop Orbitrap	[1.217559814]	Q9UKI8-5	TLK1	S111	Prat_705
33863878	NNESSNHSFGSLGSLSDKESETPEKKQSESS		0.861933	H	C	Profiling	Glioblastoma	Leucettine41(1ÂµM)(72h)@U251 cells	Label free	TiO2	Q Exactive HF X benchtop Orbitrap	[]	Q9UKI8-5	TLK1	S57	Prat_705
33863878	HKISDYFEYQGGNGSSPVRGIPPAIRSPQNS		0.901595	H	C	Profiling	Glioblastoma	Leucettine41(10ÂµM)(72h)@U251 cells	Label free	TiO2	Q Exactive HF X benchtop Orbitrap	[1.2281183]	Q9UKI8-5	TLK1	S111	Prat_704
33863878	NNESSNHSFGSLGSLSDKESETPEKKQSESS		0.861933	H	C	Profiling	Glioblastoma	Leucettine41(10ÂµM)(72h)@U251 cells	Label free	TiO2	Q Exactive HF X benchtop Orbitrap	[]	Q9UKI8-5	TLK1	S57	Prat_704
29449344	NSHSHSTPSSSVRPNSPSPTALAFGDHPIVQ	SPQNSHSHSTPSSSVRPNS(ph)PSPTALAFGDHPIVQPK	0.859988	H	C	Profiling	Benzonase digestion	Optimised cell lysis@HeLa cells		Fe3+-IMAC	Orbitrap Q- Exactive HF	Present	Q9UKI8	TLK1	S188	Prat_815
29449344	PTPGSAAAARSLLNHTPPSGRPREGAMDELH	SLLNHT(ph)PPSGRPR	0.998628	H	C	Profiling	Benzonase digestion	Optimised cell lysis@HeLa cells		Fe3+-IMAC	Orbitrap Q- Exactive HF	Present	Q9UKI8	TLK1	T38	Prat_815
30177828	RQELLEARFTGVASGSTGSTGSCSVGAKAST	FTGVASGS(ph)TGSTGS(ph)CS(ph)VGAK	0.969737	H	C	Profiling	Infection	Mock(24h)@SK-N-BE2 cells	Label free	EasyPhos	LTQ-Orbitrap XL + Orbitrap Q Exactive HF	[17.62]	Q9UKI8	TLK1	S74	Prat_760
30177828	RQELLEARFTGVASGSTGSTGSCSVGAKAST	FTGVASGS(ph)TGSTGS(ph)CS(ph)VGAK	0.969737	H	C	Profiling	Infection	Mock(24h)@SK-N-BE2 cells	Label free	EasyPhos	LTQ-Orbitrap XL + Orbitrap Q Exactive HF	[17.62]	Q9UKI8	TLK1	S80	Prat_760
30177828	RQELLEARFTGVASGSTGSTGSCSVGAKAST	FTGVASGS(ph)TGSTGS(ph)CS(ph)VGAK	0.969737	H	C	Profiling	Infection	Mock(24h)@SK-N-BE2 cells	Label free	EasyPhos	LTQ-Orbitrap XL + Orbitrap Q Exactive HF	[17.62]	Q9UKI8	TLK1	S82	Prat_760
30177828	RQELLEARFTGVASGSTGSTGSCSVGAKAST	FTGVASGS(ph)TGSTGS(ph)CS(ph)VGAK	0.969737	H	C	Profiling	Infection	Mock(48h)@SK-N-BE2 cells	Label free	EasyPhos	LTQ-Orbitrap XL + Orbitrap Q Exactive HF	[17.01]	Q9UKI8	TLK1	S74	Prat_761
30177828	RQELLEARFTGVASGSTGSTGSCSVGAKAST	FTGVASGS(ph)TGSTGS(ph)CS(ph)VGAK	0.969737	H	C	Profiling	Infection	Mock(48h)@SK-N-BE2 cells	Label free	EasyPhos	LTQ-Orbitrap XL + Orbitrap Q Exactive HF	[17.01]	Q9UKI8	TLK1	S80	Prat_761
30177828	RQELLEARFTGVASGSTGSTGSCSVGAKAST	FTGVASGS(ph)TGSTGS(ph)CS(ph)VGAK	0.969737	H	C	Profiling	Infection	Mock(48h)@SK-N-BE2 cells	Label free	EasyPhos	LTQ-Orbitrap XL + Orbitrap Q Exactive HF	[17.01]	Q9UKI8	TLK1	S82	Prat_761
30177828	RQELLEARFTGVASGSTGSTGSCSVGAKAST	FTGVASGS(ph)TGSTGS(ph)CS(ph)VGAK	0.969737	H	C	Profiling	Infection	Mock(72h)@SK-N-BE2 cells	Label free	EasyPhos	LTQ-Orbitrap XL + Orbitrap Q Exactive HF	[16.95]	Q9UKI8	TLK1	S74	Prat_763
30177828	RQELLEARFTGVASGSTGSTGSCSVGAKAST	FTGVASGS(ph)TGSTGS(ph)CS(ph)VGAK	0.969737	H	C	Profiling	Infection	Mock(72h)@SK-N-BE2 cells	Label free	EasyPhos	LTQ-Orbitrap XL + Orbitrap Q Exactive HF	[16.95]	Q9UKI8	TLK1	S80	Prat_763
30177828	RQELLEARFTGVASGSTGSTGSCSVGAKAST	FTGVASGS(ph)TGSTGS(ph)CS(ph)VGAK	0.969737	H	C	Profiling	Infection	Mock(72h)@SK-N-BE2 cells	Label free	EasyPhos	LTQ-Orbitrap XL + Orbitrap Q Exactive HF	[16.95]	Q9UKI8	TLK1	S82	Prat_763
30177828	RQELLEARFTGVASGSTGSTGSCSVGAKAST	FTGVASGS(ph)TGSTGS(ph)CS(ph)VGAK	0.969737	H	C	Profiling	Infection	ZIKV(24h)@SK-N-BE2 cells	Label free	EasyPhos	LTQ-Orbitrap XL + Orbitrap Q Exactive HF	[23.3]	Q9UKI8	TLK1	S74	Prat_1392
30177828	RQELLEARFTGVASGSTGSTGSCSVGAKAST	FTGVASGS(ph)TGSTGS(ph)CS(ph)VGAK	0.969737	H	C	Profiling	Infection	ZIKV(24h)@SK-N-BE2 cells	Label free	EasyPhos	LTQ-Orbitrap XL + Orbitrap Q Exactive HF	[23.3]	Q9UKI8	TLK1	S80	Prat_1392
30177828	RQELLEARFTGVASGSTGSTGSCSVGAKAST	FTGVASGS(ph)TGSTGS(ph)CS(ph)VGAK	0.969737	H	C	Profiling	Infection	ZIKV(24h)@SK-N-BE2 cells	Label free	EasyPhos	LTQ-Orbitrap XL + Orbitrap Q Exactive HF	[23.3]	Q9UKI8	TLK1	S82	Prat_1392
30177828	RQELLEARFTGVASGSTGSTGSCSVGAKAST	FTGVASGS(ph)TGSTGS(ph)CS(ph)VGAK	0.969737	H	C	Profiling	Infection	ZIKV(48h)@SK-N-BE2 cells	Label free	EasyPhos	LTQ-Orbitrap XL + Orbitrap Q Exactive HF	[22.71]	Q9UKI8	TLK1	S74	Prat_1393
30177828	RQELLEARFTGVASGSTGSTGSCSVGAKAST	FTGVASGS(ph)TGSTGS(ph)CS(ph)VGAK	0.969737	H	C	Profiling	Infection	ZIKV(48h)@SK-N-BE2 cells	Label free	EasyPhos	LTQ-Orbitrap XL + Orbitrap Q Exactive HF	[22.71]	Q9UKI8	TLK1	S80	Prat_1393
30177828	RQELLEARFTGVASGSTGSTGSCSVGAKAST	FTGVASGS(ph)TGSTGS(ph)CS(ph)VGAK	0.969737	H	C	Profiling	Infection	ZIKV(48h)@SK-N-BE2 cells	Label free	EasyPhos	LTQ-Orbitrap XL + Orbitrap Q Exactive HF	[22.71]	Q9UKI8	TLK1	S82	Prat_1393
30177828	RQELLEARFTGVASGSTGSTGSCSVGAKAST	FTGVASGS(ph)TGSTGS(ph)CS(ph)VGAK	0.969737	H	C	Profiling	Infection	ZIKV(72h)@SK-N-BE2 cells	Label free	EasyPhos	LTQ-Orbitrap XL + Orbitrap Q Exactive HF	[22.81]	Q9UKI8	TLK1	S74	Prat_1394
30177828	RQELLEARFTGVASGSTGSTGSCSVGAKAST	FTGVASGS(ph)TGSTGS(ph)CS(ph)VGAK	0.969737	H	C	Profiling	Infection	ZIKV(72h)@SK-N-BE2 cells	Label free	EasyPhos	LTQ-Orbitrap XL + Orbitrap Q Exactive HF	[22.81]	Q9UKI8	TLK1	S80	Prat_1394
30177828	RQELLEARFTGVASGSTGSTGSCSVGAKAST	FTGVASGS(ph)TGSTGS(ph)CS(ph)VGAK	0.969737	H	C	Profiling	Infection	ZIKV(72h)@SK-N-BE2 cells	Label free	EasyPhos	LTQ-Orbitrap XL + Orbitrap Q Exactive HF	[22.81]	Q9UKI8	TLK1	S82	Prat_1394
20363803	RSLLNHTPPSGRP	S(ph)LLNHT(ph)PPSGRPR	0.931816	H	C	Profiling	Signaling network	Ang II(15min)@AT1R-HEK cell line	SILAC	TIO2	LTQ-Orbitrap	[]	Q9UKI8	TLK1	T38	Prat_61
20363803	RSLLNHTPPSGRP	S(ph)LLNHT(ph)PPSGRPR	0.931816	H	C	Profiling	Signaling network	Ang II(153min)@AT1R-HEK cell line	SILAC	TIO2	LTQ-Orbitrap	[0.61162]	Q9UKI8	TLK1	T38	Prat_60
20363803	RSLLNHTPPSGRP	S(ph)LLNHT(ph)PPSGRPR	0.931816	H	C	Profiling	Signaling network	SII Ang II(15min)@AT1R-HEK cell line	SILAC	TIO2	LTQ-Orbitrap	[]	Q9UKI8	TLK1	T38	Prat_1093
20363803	RSLLNHTPPSGRP	S(ph)LLNHT(ph)PPSGRPR	0.931816	H	C	Profiling	Signaling network	SII Ang II(3min)@AT1R-HEK cell line	SILAC	TIO2	LTQ-Orbitrap	[0.75866]	Q9UKI8	TLK1	T38	Prat_1094
20873877	TGVASGSTGSTGS	FTGVASGS(ph)T(ph)GS(ph)TGSCSVGAK	0.92652	H	C	Profiling	No Disease	Collisional induced dissociation-CID1@HeLa S3 cells	Label free	TiO2	LTQ-Orbitrap Velos instrument	[646940.0]	Q9UKI8	TLK1	S74	Prat_189
20873877	RSLLNHTPPSGRP	SLLNHT(ph)PPSGR	0.998904	H	C	Profiling	No disease	High collision dissociation fragment-HCD1@HeLa S3 cells	Label free	TiO2	LTQ-Orbitrap Velos instrument	[585400.0]	Q9UKI8	TLK1	T38	Prat_537
22424773	QGGNGSSPVRGIP	ISDYFEYQGGNGSS(ph)PVR	0.981872	H	C	Profiling	DNA damage response	Etoposide(24h)@U2OS cells	SILAC	TiO2	LTQ Orbitrap	['Present', 'Present', 'Present', 'Present']	Q9UKI8	TLK1	S159	Prat_453
22424773	GSLGSLSDKESET	ASTNNESSNHSFGS(ph)LGSLS(ph)DK	0.972027	H	C	Profiling	DNA damage response	Etoposide(24h)@U2OS cells	SILAC	TiO2	LTQ Orbitrap	['Present', 'Present', 'Present', 'Present']	Q9UKI8	TLK1	S105	Prat_453
22424773	QGGNGSSPVRGIP	ISDYFEYQGGNGSS(ph)PVR	0.981872	H	C	Profiling	DNA damage response	DMSO@U2OS cells_22424773	SILAC	TiO2	LTQ Orbitrap	['Present', 'Present', 'Present', 'Present']	Q9UKI8	TLK1	S159	Prat_377
22424773	GSLGSLSDKESET	ASTNNESSNHSFGS(ph)LGSLS(ph)DK	0.972027	H	C	Profiling	DNA damage response	DMSO@U2OS cells_22424773	SILAC	TiO2	LTQ Orbitrap	['Present', 'Present', 'Present', 'Present']	Q9UKI8	TLK1	S105	Prat_377
23898821	RSLLNHTPPSGRP		>75%	H	C	Profiling	Lung cancer	Untreated@H3122 cell line	mTRAQ	IMAC	Q Exactive	['Present']	Q9UKI8	TLK1	T38	Prat_1322
23898821	GSLGSLSDKESET		>75%	H	C	Profiling	Lung cancer	Untreated@H3122 cell line	mTRAQ	IMAC	Q Exactive	['Present']	Q9UKI8	TLK1	S105	Prat_1322
23898821	HMRRSNSSGNLHM		>75%	H	C	Profiling	Lung cancer	Untreated@H3122 cell line	mTRAQ	IMAC	Q Exactive	['Present']	Q9UKI8	TLK1	S743	Prat_1322
23898821	RSLLNHTPPSGRP		>75%	H	C	Profiling	Lung cancer	Untreated@H3122 cell line	SILAC	IMAC	Q Exactive	['Present']	Q9UKI8	TLK1	T38	Prat_1322
23898821	GSLGSLSDKESET		>75%	H	C	Profiling	Lung cancer	Untreated@H3122 cell line	SILAC	IMAC	Q Exactive	['Present']	Q9UKI8	TLK1	S105	Prat_1322
23898821	HMRRSNSSGNLHM		>75%	H	C	Profiling	Lung cancer	Untreated@H3122 cell line	SILAC	IMAC	Q Exactive	['Present']	Q9UKI8	TLK1	S743	Prat_1322
23898821	GSLGSLSDKESET	ASTNNESSNHSFGSLGSLS(ph)DKESETPEK	0.885884	H	C	Profiling	Lung cancer	Crizotinib@H3122 cell line	SILAC	IMAC	Q Exactive	[]	Q9UKI8	TLK1	S105	Prat_207
23898821	RSLLNHTPPSGRP	SLLNHT(ph)PPSGRPR	0.999992	H	C	Profiling	Lung cancer	Crizotinib@H3122 cell line	mTRAQ	IMAC	Q Exactive	[]	Q9UKI8	TLK1	T38	Prat_207
23898821	RSLLNHTPPSGRP		>75%	H	C	Profiling	Lung cancer	Crizotinib@H3122 cell line	mTRAQ	IMAC	Q Exactive	['Present']	Q9UKI8	TLK1	T38	Prat_207
23898821	GSLGSLSDKESET		>75%	H	C	Profiling	Lung cancer	Crizotinib@H3122 cell line	mTRAQ	IMAC	Q Exactive	['Present']	Q9UKI8	TLK1	S105	Prat_207
23898821	HMRRSNSSGNLHM		>75%	H	C	Profiling	Lung cancer	Crizotinib@H3122 cell line	mTRAQ	IMAC	Q Exactive	['Present']	Q9UKI8	TLK1	S743	Prat_207
23898821	RSLLNHTPPSGRP		>75%	H	C	Profiling	Lung cancer	Crizotinib@H3122 cell line	SILAC	IMAC	Q Exactive	['Present']	Q9UKI8	TLK1	T38	Prat_207
23898821	GSLGSLSDKESET		>75%	H	C	Profiling	Lung cancer	Crizotinib@H3122 cell line	SILAC	IMAC	Q Exactive	['Present']	Q9UKI8	TLK1	S105	Prat_207
23898821	HMRRSNSSGNLHM		>75%	H	C	Profiling	Lung cancer	Crizotinib@H3122 cell line	SILAC	IMAC	Q Exactive	['Present']	Q9UKI8	TLK1	S743	Prat_207
24850871	STNNESSNHSFGSLGSLSDKESETPEKKQSE	_ASTNNESSNHSFGSLGS(ph)LSDKESETPEK_	0.824358	H	C	profiling	T cells stimulated with PGE2	PGE2(10min)-MS1@Jurkat T cells	Label Free	Ti-IMAC	LTQ-Orbitrap Elite	[]	Q9UKI8	TLK1	S103	Prat_881
24850871	HQLANDPYLLPHMRRSNSSGNLHMAGLTASP	_RS(ph)NSSGNLHMAGLTAS(ph)PTPPSSSIITY_	0.942723	H	C	profiling	T cells stimulated with PGE2	PGE2(10min)-MS1@Jurkat T cells	Label Free	Ti-IMAC	LTQ-Orbitrap Elite	[0.3237166]	Q9UKI8	TLK1	S741	Prat_881
24850871	HQLANDPYLLPHMRRSNSSGNLHMAGLTASP	_RS(ph)NSSGNLHMAGLTAS(ph)PTPPSSSIITY_	0.942723	H	C	profiling	T cells stimulated with PGE2	PGE2(10min)-MS1@Jurkat T cells	Label Free	Ti-IMAC	LTQ-Orbitrap Elite	[]	Q9UKI8	TLK1	S741	Prat_881
24850871	RSNSSGNLHMAGLTASPTPPSSSIITY____	S(ph)NSSGNLHMAGLTAS(ph)PTPPSSSIITY	0.936528	H	C	profiling	T cells stimulated with PGE2	PGE2(10min)-MS1@Jurkat T cells	Label Free	Ti-IMAC	LTQ-Orbitrap Elite	[-0.4172831]	Q9UKI8	TLK1	S755	Prat_881
24850871	STNNESSNHSFGSLGSLSDKESETPEKKQSE	_ASTNNESSNHSFGSLGS(ph)LSDKESETPEK_	0.824358	H	C	profiling	T cells stimulated with PGE2	PGE2(10min)-MS2@Jurkat T cells	Label Free	Ti-IMAC	LTQ-Orbitrap Elite	[]	Q9UKI8	TLK1	S103	Prat_882
24850871	HQLANDPYLLPHMRRSNSSGNLHMAGLTASP	_RS(ph)NSSGNLHMAGLTAS(ph)PTPPSSSIITY_	0.942723	H	C	profiling	T cells stimulated with PGE2	PGE2(10min)-MS2@Jurkat T cells	Label Free	Ti-IMAC	LTQ-Orbitrap Elite	[0.1503606]	Q9UKI8	TLK1	S741	Prat_882
24850871	HQLANDPYLLPHMRRSNSSGNLHMAGLTASP	_RS(ph)NSSGNLHMAGLTAS(ph)PTPPSSSIITY_	0.942723	H	C	profiling	T cells stimulated with PGE2	PGE2(10min)-MS2@Jurkat T cells	Label Free	Ti-IMAC	LTQ-Orbitrap Elite	[-0.7053032]	Q9UKI8	TLK1	S741	Prat_882
24850871	RSNSSGNLHMAGLTASPTPPSSSIITY____	S(ph)NSSGNLHMAGLTAS(ph)PTPPSSSIITY	0.936528	H	C	profiling	T cells stimulated with PGE2	PGE2(10min)-MS2@Jurkat T cells	Label Free	Ti-IMAC	LTQ-Orbitrap Elite	[]	Q9UKI8	TLK1	S755	Prat_882
24850871	STNNESSNHSFGSLGSLSDKESETPEKKQSE	_ASTNNESSNHSFGSLGS(ph)LSDKESETPEK_	0.824358	H	C	profiling	T cells stimulated with PGE2	PGE2(20min)-MS1@Jurkat T cells	Label Free	Ti-IMAC	LTQ-Orbitrap Elite	[-0.281013]	Q9UKI8	TLK1	S103	Prat_883
24850871	HQLANDPYLLPHMRRSNSSGNLHMAGLTASP	_RS(ph)NSSGNLHMAGLTAS(ph)PTPPSSSIITY_	0.942723	H	C	profiling	T cells stimulated with PGE2	PGE2(20min)-MS1@Jurkat T cells	Label Free	Ti-IMAC	LTQ-Orbitrap Elite	[-0.3178577]	Q9UKI8	TLK1	S741	Prat_883
24850871	HQLANDPYLLPHMRRSNSSGNLHMAGLTASP	_RS(ph)NSSGNLHMAGLTAS(ph)PTPPSSSIITY_	0.942723	H	C	profiling	T cells stimulated with PGE2	PGE2(20min)-MS1@Jurkat T cells	Label Free	Ti-IMAC	LTQ-Orbitrap Elite	[]	Q9UKI8	TLK1	S741	Prat_883
24850871	RSNSSGNLHMAGLTASPTPPSSSIITY____	S(ph)NSSGNLHMAGLTAS(ph)PTPPSSSIITY	0.936528	H	C	profiling	T cells stimulated with PGE2	PGE2(20min)-MS1@Jurkat T cells	Label Free	Ti-IMAC	LTQ-Orbitrap Elite	[]	Q9UKI8	TLK1	S755	Prat_883
24850871	STNNESSNHSFGSLGSLSDKESETPEKKQSE	_ASTNNESSNHSFGSLGS(ph)LSDKESETPEK_	0.824358	H	C	profiling	T cells stimulated with PGE2	PGE2(20min)-MS2@Jurkat T cells	Label Free	Ti-IMAC	LTQ-Orbitrap Elite	[]	Q9UKI8	TLK1	S103	Prat_884
24850871	HQLANDPYLLPHMRRSNSSGNLHMAGLTASP	_RS(ph)NSSGNLHMAGLTAS(ph)PTPPSSSIITY_	0.942723	H	C	profiling	T cells stimulated with PGE2	PGE2(20min)-MS2@Jurkat T cells	Label Free	Ti-IMAC	LTQ-Orbitrap Elite	[]	Q9UKI8	TLK1	S741	Prat_884
24850871	HQLANDPYLLPHMRRSNSSGNLHMAGLTASP	_RS(ph)NSSGNLHMAGLTAS(ph)PTPPSSSIITY_	0.942723	H	C	profiling	T cells stimulated with PGE2	PGE2(20min)-MS2@Jurkat T cells	Label Free	Ti-IMAC	LTQ-Orbitrap Elite	[-0.8746448]	Q9UKI8	TLK1	S741	Prat_884
24850871	RSNSSGNLHMAGLTASPTPPSSSIITY____	S(ph)NSSGNLHMAGLTAS(ph)PTPPSSSIITY	0.936528	H	C	profiling	T cells stimulated with PGE2	PGE2(20min)-MS2@Jurkat T cells	Label Free	Ti-IMAC	LTQ-Orbitrap Elite	[]	Q9UKI8	TLK1	S755	Prat_884
24850871	STNNESSNHSFGSLGSLSDKESETPEKKQSE	_ASTNNESSNHSFGSLGS(ph)LSDKESETPEK_	0.824358	H	C	profiling	T cells stimulated with PGE2	PGE2(30min)-MS1@Jurkat T cells	Label Free	Ti-IMAC	LTQ-Orbitrap Elite	[-0.208292]	Q9UKI8	TLK1	S103	Prat_885
24850871	HQLANDPYLLPHMRRSNSSGNLHMAGLTASP	_RS(ph)NSSGNLHMAGLTAS(ph)PTPPSSSIITY_	0.942723	H	C	profiling	T cells stimulated with PGE2	PGE2(30min)-MS1@Jurkat T cells	Label Free	Ti-IMAC	LTQ-Orbitrap Elite	[]	Q9UKI8	TLK1	S741	Prat_885
24850871	RSNSSGNLHMAGLTASPTPPSSSIITY____	S(ph)NSSGNLHMAGLTAS(ph)PTPPSSSIITY	0.936528	H	C	profiling	T cells stimulated with PGE2	PGE2(30min)-MS1@Jurkat T cells	Label Free	Ti-IMAC	LTQ-Orbitrap Elite	[-0.7098842]	Q9UKI8	TLK1	S755	Prat_885
24850871	STNNESSNHSFGSLGSLSDKESETPEKKQSE	_ASTNNESSNHSFGSLGS(ph)LSDKESETPEK_	0.824358	H	C	profiling	T cells stimulated with PGE2	PGE2(30min)-MS2@Jurkat T cells	Label Free	Ti-IMAC	LTQ-Orbitrap Elite	[]	Q9UKI8	TLK1	S103	Prat_886
24850871	HQLANDPYLLPHMRRSNSSGNLHMAGLTASP	_RS(ph)NSSGNLHMAGLTAS(ph)PTPPSSSIITY_	0.942723	H	C	profiling	T cells stimulated with PGE2	PGE2(30min)-MS2@Jurkat T cells	Label Free	Ti-IMAC	LTQ-Orbitrap Elite	[-0.06636143]	Q9UKI8	TLK1	S741	Prat_886
24850871	HQLANDPYLLPHMRRSNSSGNLHMAGLTASP	_RS(ph)NSSGNLHMAGLTAS(ph)PTPPSSSIITY_	0.942723	H	C	profiling	T cells stimulated with PGE2	PGE2(30min)-MS2@Jurkat T cells	Label Free	Ti-IMAC	LTQ-Orbitrap Elite	[]	Q9UKI8	TLK1	S741	Prat_886
24850871	RSNSSGNLHMAGLTASPTPPSSSIITY____	S(ph)NSSGNLHMAGLTAS(ph)PTPPSSSIITY	0.936528	H	C	profiling	T cells stimulated with PGE2	PGE2(30min)-MS2@Jurkat T cells	Label Free	Ti-IMAC	LTQ-Orbitrap Elite	[]	Q9UKI8	TLK1	S755	Prat_886
24850871	STNNESSNHSFGSLGSLSDKESETPEKKQSE	_ASTNNESSNHSFGSLGS(ph)LSDKESETPEK_	0.824358	H	C	profiling	T cells stimulated with PGE2	PGE2(5min)-MS1@Jurkat T cells	Label Free	Ti-IMAC	LTQ-Orbitrap Elite	[]	Q9UKI8	TLK1	S103	Prat_887
24850871	HQLANDPYLLPHMRRSNSSGNLHMAGLTASP	_RS(ph)NSSGNLHMAGLTAS(ph)PTPPSSSIITY_	0.942723	H	C	profiling	T cells stimulated with PGE2	PGE2(5min)-MS1@Jurkat T cells	Label Free	Ti-IMAC	LTQ-Orbitrap Elite	[]	Q9UKI8	TLK1	S741	Prat_887
24850871	RSNSSGNLHMAGLTASPTPPSSSIITY____	S(ph)NSSGNLHMAGLTAS(ph)PTPPSSSIITY	0.936528	H	C	profiling	T cells stimulated with PGE2	PGE2(5min)-MS1@Jurkat T cells	Label Free	Ti-IMAC	LTQ-Orbitrap Elite	[]	Q9UKI8	TLK1	S755	Prat_887
24850871	HQLANDPYLLPHMRRSNSSGNLHMAGLTASP	_RS(ph)NSSGNLHMAGLTAS(ph)PTPPSSSIITY_	0.942723	H	C	profiling	T cells stimulated with PGE2	PGE2(5min)-MS2@Jurkat T cells	Label Free	Ti-IMAC	LTQ-Orbitrap Elite	[]	Q9UKI8	TLK1	S741	Prat_888
24850871	STNNESSNHSFGSLGSLSDKESETPEKKQSE	_ASTNNESSNHSFGSLGS(ph)LSDKESETPEK_	0.824358	H	C	profiling	T cells stimulated with PGE2	PGE2(5min)-MS2@Jurkat T cells	Label Free	Ti-IMAC	LTQ-Orbitrap Elite	[]	Q9UKI8	TLK1	S103	Prat_888
24850871	HQLANDPYLLPHMRRSNSSGNLHMAGLTASP	_RS(ph)NSSGNLHMAGLTAS(ph)PTPPSSSIITY_	0.942723	H	C	profiling	T cells stimulated with PGE2	PGE2(5min)-MS2@Jurkat T cells	Label Free	Ti-IMAC	LTQ-Orbitrap Elite	[-0.3357525]	Q9UKI8	TLK1	S741	Prat_888
24850871	RSNSSGNLHMAGLTASPTPPSSSIITY____	S(ph)NSSGNLHMAGLTAS(ph)PTPPSSSIITY	0.936528	H	C	profiling	T cells stimulated with PGE2	PGE2(5min)-MS2@Jurkat T cells	Label Free	Ti-IMAC	LTQ-Orbitrap Elite	[]	Q9UKI8	TLK1	S755	Prat_888
24850871	STNNESSNHSFGSLGSLSDKESETPEKKQSE	_ASTNNESSNHSFGSLGS(ph)LSDKESETPEK_	0.824358	H	C	profiling	T cells stimulated with PGE2	PGE2(60min)-MS1@Jurkat T cells	Label Free	Ti-IMAC	LTQ-Orbitrap Elite	[]	Q9UKI8	TLK1	S103	Prat_889
24850871	HQLANDPYLLPHMRRSNSSGNLHMAGLTASP	_RS(ph)NSSGNLHMAGLTAS(ph)PTPPSSSIITY_	0.942723	H	C	profiling	T cells stimulated with PGE2	PGE2(60min)-MS1@Jurkat T cells	Label Free	Ti-IMAC	LTQ-Orbitrap Elite	[0.1247964]	Q9UKI8	TLK1	S741	Prat_889
24850871	HQLANDPYLLPHMRRSNSSGNLHMAGLTASP	_RS(ph)NSSGNLHMAGLTAS(ph)PTPPSSSIITY_	0.942723	H	C	profiling	T cells stimulated with PGE2	PGE2(60min)-MS1@Jurkat T cells	Label Free	Ti-IMAC	LTQ-Orbitrap Elite	[]	Q9UKI8	TLK1	S741	Prat_889
24850871	RSNSSGNLHMAGLTASPTPPSSSIITY____	S(ph)NSSGNLHMAGLTAS(ph)PTPPSSSIITY	0.936528	H	C	profiling	T cells stimulated with PGE2	PGE2(60min)-MS1@Jurkat T cells	Label Free	Ti-IMAC	LTQ-Orbitrap Elite	[]	Q9UKI8	TLK1	S755	Prat_889
24850871	STNNESSNHSFGSLGSLSDKESETPEKKQSE	_ASTNNESSNHSFGSLGS(ph)LSDKESETPEK_	0.824358	H	C	profiling	T cells stimulated with PGE2	PGE2(60min)-MS2@Jurkat T cells	Label Free	Ti-IMAC	LTQ-Orbitrap Elite	[]	Q9UKI8	TLK1	S103	Prat_890
24850871	HQLANDPYLLPHMRRSNSSGNLHMAGLTASP	_RS(ph)NSSGNLHMAGLTAS(ph)PTPPSSSIITY_	0.942723	H	C	profiling	T cells stimulated with PGE2	PGE2(60min)-MS2@Jurkat T cells	Label Free	Ti-IMAC	LTQ-Orbitrap Elite	[0.1919646]	Q9UKI8	TLK1	S741	Prat_890
24850871	HQLANDPYLLPHMRRSNSSGNLHMAGLTASP	_RS(ph)NSSGNLHMAGLTAS(ph)PTPPSSSIITY_	0.942723	H	C	profiling	T cells stimulated with PGE2	PGE2(60min)-MS2@Jurkat T cells	Label Free	Ti-IMAC	LTQ-Orbitrap Elite	[]	Q9UKI8	TLK1	S741	Prat_890
24850871	RSNSSGNLHMAGLTASPTPPSSSIITY____	S(ph)NSSGNLHMAGLTAS(ph)PTPPSSSIITY	0.936528	H	C	profiling	T cells stimulated with PGE2	PGE2(60min)-MS2@Jurkat T cells	Label Free	Ti-IMAC	LTQ-Orbitrap Elite	[]	Q9UKI8	TLK1	S755	Prat_890
24850871	STNNESSNHSFGSLGSLSDKESETPEKKQSE	_ASTNNESSNHSFGSLGS(ph)LSDKESETPEK_	0.824358	H	C	profiling	T cells stimulated with PGE2	PGE2(0min)-MS1@Jurkat T cells	Label Free	Ti-IMAC	LTQ-Orbitrap Elite	[-0.3395119]	Q9UKI8	TLK1	S103	Prat_879
24850871	HQLANDPYLLPHMRRSNSSGNLHMAGLTASP	_RS(ph)NSSGNLHMAGLTAS(ph)PTPPSSSIITY_	0.942723	H	C	profiling	T cells stimulated with PGE2	PGE2(0min)-MS1@Jurkat T cells	Label Free	Ti-IMAC	LTQ-Orbitrap Elite	[0.3076453]	Q9UKI8	TLK1	S741	Prat_879
24850871	HQLANDPYLLPHMRRSNSSGNLHMAGLTASP	_RS(ph)NSSGNLHMAGLTAS(ph)PTPPSSSIITY_	0.942723	H	C	profiling	T cells stimulated with PGE2	PGE2(0min)-MS1@Jurkat T cells	Label Free	Ti-IMAC	LTQ-Orbitrap Elite	[-0.4800701]	Q9UKI8	TLK1	S741	Prat_879
24850871	RSNSSGNLHMAGLTASPTPPSSSIITY____	S(ph)NSSGNLHMAGLTAS(ph)PTPPSSSIITY	0.936528	H	C	profiling	T cells stimulated with PGE2	PGE2(0min)-MS1@Jurkat T cells	Label Free	Ti-IMAC	LTQ-Orbitrap Elite	[-0.2552986]	Q9UKI8	TLK1	S755	Prat_879
24850871	STNNESSNHSFGSLGSLSDKESETPEKKQSE	_ASTNNESSNHSFGSLGS(ph)LSDKESETPEK_	0.824358	H	C	profiling	T cells stimulated with PGE2	PGE2(0min)-MS2@Jurkat T cells	Label Free	Ti-IMAC	LTQ-Orbitrap Elite	[]	Q9UKI8	TLK1	S103	Prat_880
24850871	HQLANDPYLLPHMRRSNSSGNLHMAGLTASP	_RS(ph)NSSGNLHMAGLTAS(ph)PTPPSSSIITY_	0.942723	H	C	profiling	T cells stimulated with PGE2	PGE2(0min)-MS2@Jurkat T cells	Label Free	Ti-IMAC	LTQ-Orbitrap Elite	[0.3532095]	Q9UKI8	TLK1	S741	Prat_880
24850871	HQLANDPYLLPHMRRSNSSGNLHMAGLTASP	_RS(ph)NSSGNLHMAGLTAS(ph)PTPPSSSIITY_	0.942723	H	C	profiling	T cells stimulated with PGE2	PGE2(0min)-MS2@Jurkat T cells	Label Free	Ti-IMAC	LTQ-Orbitrap Elite	[-0.7473001]	Q9UKI8	TLK1	S741	Prat_880
24850871	RSNSSGNLHMAGLTASPTPPSSSIITY____	S(ph)NSSGNLHMAGLTAS(ph)PTPPSSSIITY	0.936528	H	C	profiling	T cells stimulated with PGE2	PGE2(0min)-MS2@Jurkat T cells	Label Free	Ti-IMAC	LTQ-Orbitrap Elite	[]	Q9UKI8	TLK1	S755	Prat_880
24961811	YQGGNGSSPVRGIPP	ISDYFEYQGGNGSS(ph)PVR	100	H	C	Profiling	Cancer	BRAFV600E+OISb(3d)@HDF cells	Label free	Ti4+-IMAC	LTQ-Orbitrap Velos	['Present', 'Present', 'Present', 'Present', 'Present', 'Present']	Q9UKI8	TLK1	S159	Prat_110
24961811	YQGGNGSSPVRGIPP	ISDYFEYQGGNGSS(ph)PVR	100	H	C	Profiling	Cancer	BRAFV600E+OIS(3d)@HDF cells	Label free	Ti4+-IMAC	LTQ-Orbitrap Velos	['Present', 'Present', 'Present', 'Present', 'Present', 'Present']	Q9UKI8	TLK1	S159	Prat_108
24961811	YQGGNGSSPVRGIPP	ISDYFEYQGGNGSS(ph)PVR	100	H	C	Profiling	Cancer	BRAFV600E+OISb(9d)@HDF cells	Label free	Ti4+-IMAC	LTQ-Orbitrap Velos	['Present', 'Present', 'Present', 'Present', 'Present', 'Present']	Q9UKI8	TLK1	S159	Prat_111
24961811	YQGGNGSSPVRGIPP	ISDYFEYQGGNGSS(ph)PVR	100	H	C	Profiling	Cancer	BRAFV600E+OIS(9d)@HDF cells	Label free	Ti4+-IMAC	LTQ-Orbitrap Velos	['Present', 'Present', 'Present', 'Present', 'Present', 'Present']	Q9UKI8	TLK1	S159	Prat_109
24961811	YQGGNGSSPVRGIPP	ISDYFEYQGGNGSS(ph)PVR	100	H	C	Profiling	Cancer	Cycling control(3d)@HDF cells	Label free	Ti4+-IMAC	LTQ-Orbitrap Velos	['Present', 'Present', 'Present', 'Present', 'Present', 'Present']	Q9UKI8	TLK1	S159	Prat_229
24961811	YQGGNGSSPVRGIPP	ISDYFEYQGGNGSS(ph)PVR	100	H	C	Profiling	Cancer	Cycling control(9d)@HDF cells	Label free	Ti4+-IMAC	LTQ-Orbitrap Velos	['Present', 'Present', 'Present', 'Present', 'Present', 'Present']	Q9UKI8	TLK1	S159	Prat_230
27690223	FTGVASGSTGSTGSCSVGAK		91.7	H	C	Profiling	Infection	WT HIV@CEM-T4 T cells	TMT	TiO2	Orbitrap Fusion	['Present', 'Present', 'Present', 'Present']	Q9UKI8	TLK1	S77	Prat_1376
27690223	FTGVASGSTGSTGSCSVGAK		91.7	H	C	Profiling	Infection	HIV delta_Vif@CEM-T4 T cells	TMT	TiO2	Orbitrap Fusion	['Present', 'Present', 'Present', 'Present']	Q9UKI8	TLK1	S77	Prat_539
27690223	FTGVASGSTGSTGSCSVGAK		91.7	H	C	Profiling	Infection	Mock infected@CEM-T4 T cells	TMT	TiO2	Orbitrap Fusion	['Present', 'Present', 'Present', 'Present']	Q9UKI8	TLK1	S77	Prat_748
27732954	HKISDYFEYQGGNGSSPVRGIPPAIRSPQNS	ISDYFEYQGGNGSS(ph)PVR	0.963883	H	C	Profiling	Inhibition	Crizotinib@SHSY5Y cell-line	SILAC	IMAC	LTQ-Orbitrap Elite	[4869200, 0]	Q9UKI8	TLK1	S159	Prat_211
27732954	HKISDYFEYQGGNGSSPVRGIPPAIRSPQNS	ISDYFEYQGGNGSS(ph)PVR	0.963883	H	C	Profiling	Inhibition	DMSO@SHSY5Y cell-line	SILAC	IMAC	LTQ-Orbitrap Elite	[3611000, 0]	Q9UKI8	TLK1	S159	Prat_371
28176443		KAENQNESS(ph)QGK	>75%	H	C	Profiling	Skin squamous cell carcinoma	K8-GFP-WT@A431 cell line	TMT	TiO2	Orbitrap fusion Tribrid	['Present']	Q9UKI8	TLK1	S134	Prat_657
28176443		KAENQNESS(ph)QGK	>75%	H	C	Profiling	Skin squamous cell carcinoma	KD8S431A@A431 cell line	TMT	TiO2	Orbitrap fusion Tribrid	['Present']	Q9UKI8	TLK1	S134	Prat_659
28176443		KAENQNESS(ph)QGK	>75%	H	C	Profiling	Skin squamous cell carcinoma	KD8S73D@A431 cell line	TMT	TiO2	Orbitrap fusion Tribrid	['Present']	Q9UKI8	TLK1	S134	Prat_665
28176443		KAENQNESS(ph)QGK	>75%	H	C	Profiling	Skin squamous cell carcinoma	KD8WT@A431 cell line	TMT	TiO2	Orbitrap fusion Tribrid	['Present']	Q9UKI8	TLK1	S134	Prat_666
28176443		KAENQNESS(ph)QGK	>75%	H	C	Profiling	Skin squamous cell carcinoma	shRNA resistant K8-WT@A431 cell line	TMT	TiO2	Orbitrap fusion Tribrid	['Present']	Q9UKI8	TLK1	S134	Prat_1092
28176443		KAENQNESS(ph)QGK	>75%	H	C	Profiling	Skin squamous cell carcinoma	shRNA resistant K8-WT@A431 cell line	TMT	TiO2	Orbitrap fusion Tribrid	['Present']	Q9UKI8	TLK1	S134	Prat_1092
28176443		KAENQNESS(ph)QGK	>75%	H	C	Profiling	Skin squamous cell carcinoma	KD8S431A@A431 cell line	TMT	TiO2	Orbitrap fusion Tribrid	['Present']	Q9UKI8	TLK1	S134	Prat_659
28176443		KAENQNESS(ph)QGK	>75%	H	C	Profiling	Skin squamous cell carcinoma	KD8S431A@A431 cell line	TMT	TiO2	Orbitrap fusion Tribrid	['Present']	Q9UKI8	TLK1	S134	Prat_659
28176443		KAENQNESS(ph)QGK	>75%	H	C	Profiling	Skin squamous cell carcinoma	KD8S431D@A431 cell line	TMT	TiO2	Orbitrap fusion Tribrid	['Present']	Q9UKI8	TLK1	S134	Prat_661
28176443		KAENQNESS(ph)QGK	>75%	H	C	Profiling	Skin squamous cell carcinoma	KD8S431D@A431 cell line	TMT	TiO2	Orbitrap fusion Tribrid	['Present']	Q9UKI8	TLK1	S134	Prat_661
28176443		KAENQNESS(ph)QGK	>75%	H	C	Profiling	Skin squamous cell carcinoma	KD8S73A@A431 cell line	TMT	TiO2	Orbitrap fusion Tribrid	['Present']	Q9UKI8	TLK1	S134	Prat_663
28176443		KAENQNESS(ph)QGK	>75%	H	C	Profiling	Skin squamous cell carcinoma	KD8S73D@A431 cell line	TMT	TiO2	Orbitrap fusion Tribrid	['Present']	Q9UKI8	TLK1	S134	Prat_665
28176443		KAENQNESS(ph)QGK	>75%	H	C	Profiling	Skin squamous cell carcinoma	KD8S73D@A431 cell line	TMT	TiO2	Orbitrap fusion Tribrid	['Present']	Q9UKI8	TLK1	S134	Prat_665
28176443		KAENQNESS(ph)QGK	>75%	H	C	Profiling	Skin squamous cell carcinoma	KD8S73D phosphosead@A431 cell line	TMT	TiO2	Orbitrap fusion Tribrid	['Present']	Q9UKI8	TLK1	S134	Prat_664
28176443		KAENQNESS(ph)QGK	>75%	H	C	Profiling	Skin squamous cell carcinoma	KD8S431A phosphosead@A431 cell line	TMT	TiO2	Orbitrap fusion Tribrid	['Present']	Q9UKI8	TLK1	S134	Prat_658
28176443		KAENQNESS(ph)QGK	>75%	H	C	Profiling	Skin squamous cell carcinoma	KD8S431D phosphosead@A431 cell line	TMT	TiO2	Orbitrap fusion Tribrid	['Present']	Q9UKI8	TLK1	S134	Prat_660
28176443		KAENQNESS(ph)QGK	>75%	H	C	Profiling	Skin squamous cell carcinoma	KD8S73A phosphosead@A431 cell line	TMT	TiO2	Orbitrap fusion Tribrid	['Present']	Q9UKI8	TLK1	S134	Prat_662
28176443		KAENQNESS(ph)QGK	>75%	H	C	Profiling	Skin squamous cell carcinoma	KD8S431A@A431 cell line	TMT	TiO2	Orbitrap fusion Tribrid	['Present']	Q9UKI8	TLK1	S134	Prat_659
28634298	NSHSHSTPSSSVRPNSPSPTALAFGDHPIVQ		1	H	C	Profiling	Signaling events	Cilostamide@Jurkat cell line	label free	IMAC	Orbitrap Elite	[-0.8493832, -1.115656, -0.9576492, 0.3083972, 0.1878317, 0.1393803, 0.5035897, 0.430176, 0.0, 1.289241, 1.273081, 1.18795, 0.0, 0.0, 1.332477]	Q9UKI8	TLK1	S188	Prat_166
29083192	HQLANDPYLLPHMRRSNSSGNLHMAGLTASP	RS(ph)NSSGNLHMAGLTASPTPPSSSIITY	0.869692	H	C	Profile	Fractionation-study	SCX@HeLa cell line R1	TMT	TiO2	LTQ Orbitrap Velos	[4421800.0, '-', '-', '-']	Q9UKI8	TLK1	S741	Prat_1042
29083192	HKISDYFEYQGGNGSSPVRGIPPAIRSPQNS	ISDYFEYQGGNGSS(ph)PVR	0.997611	H	C	Profile	Fractionation-study	SCX@HeLa cell line R2	TMT	TiO2	LTQ Orbitrap Velos	[1931800.0, '-', '-', '-']	Q9UKI8	TLK1	S159	Prat_1043
29255136	GSCSVGAKASTNNESSNHSFGSLGSLSDKES	-	-	H	C	Profiling	Metastatic Melanoma	DMSO@WM239A Cell line	SILAC	TiO2	Orbitrap Fusion	['Present', 'Present', 'Present', 'Present']	Q9UKI8	TLK1	S94	Prat_381
29255136	GSCSVGAKASTNNESSNHSFGSLGSLSDKES	-	-	H	C	Profiling	Metastatic Melanoma	GDC0994@WM239A Cell line	SILAC	TiO2	Orbitrap Fusion	['Present', 'Present', 'Present', 'Present']	Q9UKI8	TLK1	S94	Prat_484
29255136	GSCSVGAKASTNNESSNHSFGSLGSLSDKES	-	-	H	C	Profiling	Metastatic Melanoma	SCH772984@WM239A Cell line	SILAC	TiO2	Orbitrap Fusion	['Present', 'Present', 'Present', 'Present']	Q9UKI8	TLK1	S94	Prat_1038
29255136	GSCSVGAKASTNNESSNHSFGSLGSLSDKES	-	-	H	C	Profiling	Metastatic Melanoma	Trametinib@WM239A Cell line	SILAC	TiO2	Orbitrap Fusion	['Present', 'Present', 'Present', 'Present']	Q9UKI8	TLK1	S94	Prat_1227
29523821	NSHSHSTPSSSVRPNSPSPTALAFGDHPIVQ	SPQNSHSHSTPSSSVRPNS(ph)PS(ph)PTALAFGDHPIVQPK	0.996882	H	C	Profiling	Stimuli	PF-3644022+IR-UV@U2OS cells	SILAC	TiO2	Q Exactive or Q Exactive Plus	['Present', 'Present', 'Present', 'Present']	Q9UKI8	TLK1	S188	Prat_877
29523821	NSHSHSTPSSSVRPNSPSPTALAFGDHPIVQ	SPQNSHSHSTPSSSVRPNS(ph)PS(ph)PTALAFGDHPIVQPK	0.996882	H	C	Profiling	Stimuli	SB203580+IR-UV@U2OS cells	SILAC	TiO2	Q Exactive or Q Exactive Plus	['Present', 'Present', 'Present', 'Present']	Q9UKI8	TLK1	S188	Prat_1035
29622655	HKISDYFEYQGGNGSSPVRGIPPAIRSPQNS	ISDYFEYQGGNGSS(ph)PVR	0.909751	H	C	Profiling	Multiple myeloma	Tofactinib (24h)@MM.1S cells	not mentioned	IMAC	Q-Exactive Plus	[3168480.469543293]	Q9UKI8	TLK1	S159	Prat_1223
29967110	PTPGSAAAARSLLNHTPPSGRPREGAMDELH		0.999992	H	C	Profiling	Lung Cancer	DMSO@PC9 cell line	Label free	Fe3+-IMAC	Orbitrap Q-Exactive HF	[1.725599, 1.628441, 0.9591846]	Q9UKI8	TLK1	T38	Prat_362
29967110	PTPGSAAAARSLLNHTPPSGRPREGAMDELH		0.999992	H	C	Profiling	Lung Cancer	Afatinib (30min)@PC9 cell line	Label free	Fe3+-IMAC	Orbitrap Q-Exactive HF	[2.171812, 1.597683, 2.082682]	Q9UKI8	TLK1	T38	Prat_44
29967110	PTPGSAAAARSLLNHTPPSGRPREGAMDELH		0.999992	H	C	Profiling	Lung Cancer	Afatinib (2d)@PC9 cell line	Label free	Fe3+-IMAC	Orbitrap Q-Exactive HF	[0.5352364, 0.5418205, 1.273422]	Q9UKI8	TLK1	T38	Prat_43
29967110	PTPGSAAAARSLLNHTPPSGRPREGAMDELH		0.999992	H	C	Profiling	Lung Cancer	Afatinib (5d)@PC9 cell line	Label free	Fe3+-IMAC	Orbitrap Q-Exactive HF	[1.705881, 1.356384, 2.327646]	Q9UKI8	TLK1	T38	Prat_45
30061712			0.877714	H	C	Profiling	Colorectal Cancer	2D cultured HCT116 spheroids-R3	TMT	IMAC	Q Exactive	[-1.028728]	Q9UKI8	TLK1	S159	Prat_6
30061712			0.995551	H	C	Profiling	Colorectal Cancer	2D cultured(Acetone)HCT116 spheroids-R3	TMT	IMAC	Q Exactive	[-0.2363224]	Q9UKI8	TLK1	T38	Prat_9
30061712			0.828651	H	C	Profiling	Colorectal Cancer	3D cultured(Dispase)HCT116 spheroids-R1	TMT	IMAC	Q Exactive	[2.864092]	Q9UKI8	TLK1	S94	Prat_15
30061712			0.772498	H	C	Profiling	Colorectal Cancer	3D cultured(Dispase)HCT116 spheroids-R3	TMT	IMAC	Q Exactive	[0.81954]	Q9UKI8	TLK1	S97	Prat_17
30061712			0.755687	H	C	Profiling	Colorectal Cancer	3D cultured(Dispase)HCT116 spheroids-R3	TMT	IMAC	Q Exactive	[-0.3171501]	Q9UKI8	TLK1	S82	Prat_17
30061712			0.785279	H	C	Profiling	Colorectal Cancer	3D cultured(Dispase)HCT116 spheroids-R3	TMT	IMAC	Q Exactive	[]	Q9UKI8	TLK1	S159	Prat_17
30061712			0.994014	H	C	Profiling	Colorectal Cancer	3D cultured(Dispase)HCT116 spheroids-R3	TMT	IMAC	Q Exactive	[-0.5658894]	Q9UKI8	TLK1	T38	Prat_17
30157440			0.779186	H	C	Profiling	PARP inhibition	H2O2+olaparib@HeLa cells	Label free	TiO2	Q Exactive HF-X	[]	Q9UKI8	TLK1	S77	Prat_517
30157440			0.779186	H	C	Profiling	PARP inhibition	H2O2@HeLa cells	Label free	TiO2	Q Exactive HF-X	[]	Q9UKI8	TLK1	S77	Prat_516
30157440			0.779186	H	C	Profiling	PARP inhibition	Untreated@HeLa cells_30157440	Label free	TiO2	Q Exactive HF-X	[]	Q9UKI8	TLK1	S77	Prat_1329
30843680	HKISDYFEYQGGNGSSPVRGIPPAIRSPQNS		0.913294	H	C	Profiling	breast cancer	Untreated@Human islet cells	TMT	IMAC-Fe3+	Orbitrap fusion lumos tribrid	[0.251142, -0.0301056, -0.27004, 0.38442]	Q9UKI8	TLK1	S159	Prat_1338
30843680	HKISDYFEYQGGNGSSPVRGIPPAIRSPQNS		0.913294	H	C	Profiling	breast cancer	Untreated@Human islet cells	TMT	IMAC-Fe3+	Orbitrap fusion lumos tribrid	[-0.260388, -0.00103378, -0.0974245, 0.203799]	Q9UKI8	TLK1	S159	Prat_1338
30843680	HKISDYFEYQGGNGSSPVRGIPPAIRSPQNS		0.999912	H	C	Profiling	breast cancer	With boosting channel@AML cells	TMT	IMAC-Fe3+	Orbitrap fusion lumos tribrid	[11.77, 12.3868, 10.7749, 13.1967, 10.0577, 12.0661, 11.6709, 14.3908, 12.6259]	Q9UKI8	TLK1	S159	Prat_1372
30843680	HKISDYFEYQGGNGSSPVRGIPPAIRSPQNS		0.913294	H	C	Profiling	breast cancer	Cytokine(IL-1beta,IFN-gama)@Human islet cells	TMT	IMAC-Fe3+	Orbitrap fusion lumos tribrid	[-0.000298977, -0.0658112, 0.0861535, 0.408734]	Q9UKI8	TLK1	S159	Prat_231
30843680	HKISDYFEYQGGNGSSPVRGIPPAIRSPQNS		0.913294	H	C	Profiling	breast cancer	Cytokine(IL-1beta,IFN-gama)@Human islet cells	TMT	IMAC-Fe3+	Orbitrap fusion lumos tribrid	[-0.102233, 0.147341, -0.0542755, 0.419069]	Q9UKI8	TLK1	S159	Prat_231
30865897	HKISDYFEYQGGNGSSPVRGIPPAIRSPQNS	ISDYFEYQGGNGSS(ph)PVR	>75%	H	C	Profiling	Cervix carcinoma	CD8-sub loc DM@HeLa cells	Label free	Ti4+-IMAC	LTQ-Orbitrap Elite	[7083400.0]	Q9UKI8	TLK1	S159	Prat_156
30865897	HKISDYFEYQGGNGSSPVRGIPPAIRSPQNS	ISDYFEYQGGNGSS(ph)PVR	>75%	H	C	Profiling	Cervix carcinoma	KDEL-sub loc GA@HeLa cells	Label free	Ti4+-IMAC	LTQ-Orbitrap Elite	[1446800.0]	Q9UKI8	TLK1	S159	Prat_667
30865897	HKISDYFEYQGGNGSSPVRGIPPAIRSPQNS	ISDYFEYQGGNGSS(ph)PVR	>75%	H	C	Profiling	Cervix carcinoma	LCR-sub loc LR@HeLa cells	Label free	Ti4+-IMAC	LTQ-Orbitrap Elite	[3573000.0]	Q9UKI8	TLK1	S159	Prat_702
30865897	HKISDYFEYQGGNGSSPVRGIPPAIRSPQNS	ISDYFEYQGGNGSS(ph)PVR	>75%	H	C	Profiling	Cervix carcinoma	MI-sub loc ER@HeLa cells	Label free	Ti4+-IMAC	LTQ-Orbitrap Elite	[1456900.0, 2074900.0, 993630.0]	Q9UKI8	TLK1	S159	Prat_721
30865897	HKISDYFEYQGGNGSSPVRGIPPAIRSPQNS	ISDYFEYQGGNGSS(ph)PVR	>75%	H	C	Profiling	Cervix carcinoma	WT@HeLa cells	Label free	Ti4+-IMAC	LTQ-Orbitrap Elite	[3088600.0, 442600.0]	Q9UKI8	TLK1	S159	Prat_1384
30865897	HKISDYFEYQGGNGSSPVRGIPPAIRSPQNS	ISDYFEYQGGNGSS(ph)PVR	>75%	H	C	Profiling	Cervix carcinoma	Empty vectors-Flag-CDC25@HeLa cells	Label free	Ti4+-IMAC	LTQ-Orbitrap Elite	[1530100.0, 2331600.0]	Q9UKI8	TLK1	S159	Prat_423
31665227	GHKISDYFEYQGGNGSSPVRGIPPAIRSPQN		0.815191	H	C	Profiling	Cancer	KO-SGK3@HEK293	TMT	TiO2	Orbitrap Fusion Tribrid	[13.30207, 13.45121, 13.26151, 12.78749]	Q9UKI8	TLK1	S158	Prat_687
31665227	GHKISDYFEYQGGNGSSPVRGIPPAIRSPQN		0.815191	H	C	Profiling	Cancer	WT-SGK3@HEK293	TMT	TiO2	Orbitrap Fusion Tribrid	[12.43827, 13.23332, 13.04474, 12.69479]	Q9UKI8	TLK1	S158	Prat_1379
32156701	SSRGRKRKAENQNESSQGKSIGGRGHKISDY		0.978008	H	C	Profiling	Dephosphorylation	Dox +isoproterenol@RE cell line	TMT	Ti-MAC	QExactive HF	[1784.578254]	Q9UKI8	TLK1	S134	Prat_389
32156701	SSRGRKRKAENQNESSQGKSIGGRGHKISDY		0.978008	H	C	Profiling	Dephosphorylation	Dox basal@OE cell line	TMT	Ti-MAC	QExactive HF	[1324.941119]	Q9UKI8	TLK1	S134	Prat_390
32156701	SSRGRKRKAENQNESSQGKSIGGRGHKISDY		0.978008	H	C	Profiling	Dephosphorylation	Dox basal@RE cell line	TMT	Ti-MAC	QExactive HF	[1276.024067]	Q9UKI8	TLK1	S134	Prat_391
32156701	SSRGRKRKAENQNESSQGKSIGGRGHKISDY		0.978008	H	C	Profiling	Dephosphorylation	Dox+isoproterenol@OE cell line	TMT	Ti-MAC	QExactive HF	[2028.414694]	Q9UKI8	TLK1	S134	Prat_398
32156701	SSRGRKRKAENQNESSQGKSIGGRGHKISDY		0.978008	H	C	Profiling	Dephosphorylation	Isoproterenol@OE cell line	TMT	Ti-MAC	QExactive HF	[1893.400024]	Q9UKI8	TLK1	S134	Prat_642
32156701	SSRGRKRKAENQNESSQGKSIGGRGHKISDY		0.978008	H	C	Profiling	Dephosphorylation	Basal@OE cell line	TMT	Ti-MAC	QExactive HF	[1302.44441]	Q9UKI8	TLK1	S134	Prat_88
32156701	SSRGRKRKAENQNESSQGKSIGGRGHKISDY		0.978008	H	C	Profiling	Dephosphorylation	Isoproterenol@RE cell line	TMT	Ti-MAC	QExactive HF	[1650.357201]	Q9UKI8	TLK1	S134	Prat_643
32156701	SSRGRKRKAENQNESSQGKSIGGRGHKISDY		0.978008	H	C	Profiling	Dephosphorylation	Basal@RE cell line	TMT	Ti-MAC	QExactive HF	[1611.264424]	Q9UKI8	TLK1	S134	Prat_90
32755597	GHKISDYFEYQGGNGSSPVRGIPPAIRSPQN		0.896452	H	C	profiling	Liver Cancer	KIs@C3A cell line	Labelling Not mention	IMAC	Orbitrap Elite or Orbitrap Fusion Lumos Tribrid	[-4.563278, 1.50359, -2.968923, -4.103529, -2.842638, -3.523781, -4.005422, -3.547286, 0.2822876, -2.658951]	Q9UKI8	TLK1	S158	Prat_670
32755597	GHKISDYFEYQGGNGSSPVRGIPPAIRSPQN		0.896452	H	C	profiling	Liver Cancer	KIs@Hep3B2 cell line	Labelling Not mention	IMAC	Orbitrap Elite or Orbitrap Fusion Lumos Tribrid	[-2.839169, -3.297107, -4.20379, -3.448018, -3.282883, -4.57618, -2.959115, -3.380858, -3.50792, -3.116363]	Q9UKI8	TLK1	S158	Prat_671
32755597	GHKISDYFEYQGGNGSSPVRGIPPAIRSPQN		0.896452	H	C	profiling	Liver Cancer	KIs@HepG2 cell line	Labelling Not mention	IMAC	Orbitrap Elite or Orbitrap Fusion Lumos Tribrid	[-3.240808, -3.163903, -2.950668, -3.326865, -3.364225, -3.126343]	Q9UKI8	TLK1	S158	Prat_672
32755597	GHKISDYFEYQGGNGSSPVRGIPPAIRSPQN		0.896452	H	C	profiling	Liver Cancer	KIs@Huh7 cell line	Labelling Not mention	IMAC	Orbitrap Elite or Orbitrap Fusion Lumos Tribrid	[-3.866354, -0.2550507, -0.407402, -3.373274, -0.3075619, -3.327382, -0.1600456, -0.926363]	Q9UKI8	TLK1	S158	Prat_673
32755597	GHKISDYFEYQGGNGSSPVRGIPPAIRSPQN		0.896452	H	C	profiling	Liver Cancer	KIs@JHH4 cell line	Labelling Not mention	IMAC	Orbitrap Elite or Orbitrap Fusion Lumos Tribrid	[-1.565704, -1.334459, -3.485566, -3.551091, -3.182863, -4.001973]	Q9UKI8	TLK1	S158	Prat_674
32755597	GHKISDYFEYQGGNGSSPVRGIPPAIRSPQN		0.896452	H	C	profiling	Liver Cancer	KIs@JHH6 cell line	Labelling Not mention	IMAC	Orbitrap Elite or Orbitrap Fusion Lumos Tribrid	[-3.533736, -3.681507, 0.3475075, -3.433303, -3.368584, 0.6990032]	Q9UKI8	TLK1	S158	Prat_675
32755597	GHKISDYFEYQGGNGSSPVRGIPPAIRSPQN		0.896452	H	C	profiling	Liver Cancer	KIs@NIH-H684 cell line	Labelling Not mention	IMAC	Orbitrap Elite or Orbitrap Fusion Lumos Tribrid	[-0.4554691, -3.937502, -0.6335564, -0.3089542, -0.2933369]	Q9UKI8	TLK1	S158	Prat_676
32755597	GHKISDYFEYQGGNGSSPVRGIPPAIRSPQN		0.896452	H	C	profiling	Liver Cancer	KIs@PLC5 cell line	Labelling Not mention	IMAC	Orbitrap Elite or Orbitrap Fusion Lumos Tribrid	[-3.338286, -0.8427086, -0.6864128, -3.64128, -0.99547, -3.890058, -3.698871, -2.901324, -3.648971, -3.794068, -2.691626]	Q9UKI8	TLK1	S158	Prat_677
32755597	GHKISDYFEYQGGNGSSPVRGIPPAIRSPQN		0.896452	H	C	profiling	Liver Cancer	KIs@SKHep1 cell line	Labelling Not mention	IMAC	Orbitrap Elite or Orbitrap Fusion Lumos Tribrid	[-0.4675274, -3.524857, -3.487271, -3.618381, -3.955829, -3.340511, -4.061408, -3.978708, -3.48858, -3.537631]	Q9UKI8	TLK1	S158	Prat_678
32755597	GHKISDYFEYQGGNGSSPVRGIPPAIRSPQN		0.896452	H	C	profiling	Liver Cancer	KIs@Snu387 cell line	Labelling Not mention	IMAC	Orbitrap Elite or Orbitrap Fusion Lumos Tribrid	[-3.603096, -1.987069, -3.416291, -3.272363, -3.521586, -3.400747, -3.876871, -3.647615, -4.176333, -3.382052, -3.327629, -3.151031]	Q9UKI8	TLK1	S158	Prat_679
32755597	GHKISDYFEYQGGNGSSPVRGIPPAIRSPQN		0.896452	H	C	profiling	Liver Cancer	KIs@Snu398 cell line	Labelling Not mention	IMAC	Orbitrap Elite or Orbitrap Fusion Lumos Tribrid	[-0.6155224, -0.3457584, 0.09825516, -2.996092, -3.302794, -3.29996]	Q9UKI8	TLK1	S158	Prat_680
32755597	GHKISDYFEYQGGNGSSPVRGIPPAIRSPQN		0.896452	H	C	profiling	Liver Cancer	KIs@Snu423 cell line	Labelling Not mention	IMAC	Orbitrap Elite or Orbitrap Fusion Lumos Tribrid	[-3.478763, -2.356812, -1.996709, -3.473648, -3.329083, -2.544093, -3.525872, -4.334688, -1.46258, -4.002972, -3.197126, -3.973024]	Q9UKI8	TLK1	S158	Prat_681
32755597	GHKISDYFEYQGGNGSSPVRGIPPAIRSPQN		0.896452	H	C	profiling	Liver Cancer	KIs@Snu449 cell line	Labelling Not mention	IMAC	Orbitrap Elite or Orbitrap Fusion Lumos Tribrid	[-4.245576, -3.591126, -3.446349, -3.00513, -2.413224, -3.475835, -3.625442, -2.910501, -3.906527, -3.303184, -4.44891, -2.793182]	Q9UKI8	TLK1	S158	Prat_682
32755597	GHKISDYFEYQGGNGSSPVRGIPPAIRSPQN		0.896452	H	C	profiling	Liver Cancer	KIs@Snu475 cell line	Labelling Not mention	IMAC	Orbitrap Elite or Orbitrap Fusion Lumos Tribrid	[-3.410824, -3.811854, -0.8090229, -3.520581, -3.229222, -3.409553, -3.343491, -3.254077, -3.424773, -4.528928, -4.489117, -3.344582]	Q9UKI8	TLK1	S158	Prat_683
32755597	GHKISDYFEYQGGNGSSPVRGIPPAIRSPQN		0.896452	H	C	profiling	Liver Cancer	KIs@Snu761 cell line	Labelling Not mention	IMAC	Orbitrap Elite or Orbitrap Fusion Lumos Tribrid	[-1.476757, -0.8862839, -3.421243, -3.539934, -1.047693, -0.7868366]	Q9UKI8	TLK1	S158	Prat_684
32755597	GHKISDYFEYQGGNGSSPVRGIPPAIRSPQN		0.896452	H	C	profiling	Liver Cancer	KIs@Snu878 cell line	Labelling Not mention	IMAC	Orbitrap Elite or Orbitrap Fusion Lumos Tribrid	[-3.402279, -3.825751, -3.110863, -3.629679, -2.566006, -3.158976, -2.858675]	Q9UKI8	TLK1	S158	Prat_685
32755597	GHKISDYFEYQGGNGSSPVRGIPPAIRSPQN		0.896452	H	C	profiling	Liver Cancer	KIs@Snu886 cell line	Labelling Not mention	IMAC	Orbitrap Elite or Orbitrap Fusion Lumos Tribrid	[-1.114136, -1.309052, -1.413452, -3.45189, -3.620525, -2.920926, -3.896067, -0.7150116]	Q9UKI8	TLK1	S158	Prat_686
32755597	HKISDYFEYQGGNGSSPVRGIPPAIRSPQNS	ISDYFEYQGGNGSS(ph)PVR	0.999757	H	C	profiling	Liver Cancer	FZD2-RNAi@HCC	Labelling Not mention	IMAC	Orbitrap Elite or Orbitrap Fusion Lumos Tribrid	[-0.3127346, -0.1102009, -0.6870728, 0.2158375, -0.3595829]	Q9UKI8	TLK1	S159	Prat_476
32755597	HKISDYFEYQGGNGSSPVRGIPPAIRSPQNS	ISDYFEYQGGNGSS(ph)PVR	0.999757	H	C	profiling	Liver Cancer	WT-FZD2-RNAi@HCC	Labelling Not mention	IMAC	Orbitrap Elite or Orbitrap Fusion Lumos Tribrid	[-0.7769432, 0.622097, -0.7317657, -0.9026527, 0.146944, 0.1152477]	Q9UKI8	TLK1	S159	Prat_1378
32859902	PTPGSAAAARSLLNHTPPSGRPREGAMDELH		0.999992	H	C	Profiling	Infection	CVB3 infection(10h)@HeLa R19 cells	Label free	IMAC	Orbitrap Fusion or Q Exactive Plus	[-2.32888, -1.929277, -3.334236]	Q9UKI8	TLK1	T38	Prat_219
32859902	PTPGSAAAARSLLNHTPPSGRPREGAMDELH		0.999992	H	C	Profiling	Infection	CVB3 infection(10h)@HeLa R19 cells	Label free	IMAC	Orbitrap Fusion or Q Exactive Plus	[]	Q9UKI8	TLK1	T38	Prat_219
32859902	PTPGSAAAARSLLNHTPPSGRPREGAMDELH		0.999992	H	C	Profiling	Infection	CVB3 infection(2h)@HeLa R19 cells	Label free	IMAC	Orbitrap Fusion or Q Exactive Plus	[0.2666264, 1.139658, 0.7606583, 1.145231]	Q9UKI8	TLK1	T38	Prat_220
32859902	PTPGSAAAARSLLNHTPPSGRPREGAMDELH		0.999992	H	C	Profiling	Infection	CVB3 infection(2h)@HeLa R19 cells	Label free	IMAC	Orbitrap Fusion or Q Exactive Plus	[]	Q9UKI8	TLK1	T38	Prat_220
32859902	PTPGSAAAARSLLNHTPPSGRPREGAMDELH		0.999992	H	C	Profiling	Infection	CVB3 infection(4h)@HeLa R19 cells	Label free	IMAC	Orbitrap Fusion or Q Exactive Plus	[1.161047, 1.261311, 0.9513264, 0.9165287]	Q9UKI8	TLK1	T38	Prat_221
32859902	PTPGSAAAARSLLNHTPPSGRPREGAMDELH		0.999992	H	C	Profiling	Infection	CVB3 infection(4h)@HeLa R19 cells	Label free	IMAC	Orbitrap Fusion or Q Exactive Plus	[]	Q9UKI8	TLK1	T38	Prat_221
32859902	PTPGSAAAARSLLNHTPPSGRPREGAMDELH		0.999992	H	C	Profiling	Infection	CVB3 infection(6h)@HeLa R19 cells	Label free	IMAC	Orbitrap Fusion or Q Exactive Plus	[0.3813515, 0.1745911, 0.4648037, 0.2120018]	Q9UKI8	TLK1	T38	Prat_222
32859902	PTPGSAAAARSLLNHTPPSGRPREGAMDELH		0.999992	H	C	Profiling	Infection	CVB3 infection(6h)@HeLa R19 cells	Label free	IMAC	Orbitrap Fusion or Q Exactive Plus	[]	Q9UKI8	TLK1	T38	Prat_222
32859902	PTPGSAAAARSLLNHTPPSGRPREGAMDELH		0.999992	H	C	Profiling	Infection	CVB3 infection(8h)@HeLa R19 cells	Label free	IMAC	Orbitrap Fusion or Q Exactive Plus	[-0.3828106, 0.5387268, -0.6791229, -0.7516651]	Q9UKI8	TLK1	T38	Prat_223
32859902	PTPGSAAAARSLLNHTPPSGRPREGAMDELH		0.999992	H	C	Profiling	Infection	CVB3 infection(8h)@HeLa R19 cells	Label free	IMAC	Orbitrap Fusion or Q Exactive Plus	[]	Q9UKI8	TLK1	T38	Prat_223
32859902	PTPGSAAAARSLLNHTPPSGRPREGAMDELH		0.999992	H	C	Profiling	Infection	Mock infected(0h)@HeLa R19 cells	Label free	IMAC	Orbitrap Fusion or Q Exactive Plus	[0.1256466, 1.393713, 0.7555981, -0.2605667]	Q9UKI8	TLK1	T38	Prat_746
32859902	PTPGSAAAARSLLNHTPPSGRPREGAMDELH		0.999992	H	C	Profiling	Infection	Mock infected(0h)@HeLa R19 cells	Label free	IMAC	Orbitrap Fusion or Q Exactive Plus	[]	Q9UKI8	TLK1	T38	Prat_746
32859902	PTPGSAAAARSLLNHTPPSGRPREGAMDELH		0.999992	H	C	Profiling	Infection	Mock infected(10h)@HeLa R19 cells	Label free	IMAC	Orbitrap Fusion or Q Exactive Plus	[1.071404, 0.9898319, 1.580759, 1.597208]	Q9UKI8	TLK1	T38	Prat_747
32859902	PTPGSAAAARSLLNHTPPSGRPREGAMDELH		0.999992	H	C	Profiling	Infection	Mock infected(10h)@HeLa R19 cells	Label free	IMAC	Orbitrap Fusion or Q Exactive Plus	[]	Q9UKI8	TLK1	T38	Prat_747
32877642	KAENQNESSQGK		>75%	H	C	Profiling	Infection	SARS-CoV-2@Caco-2 cell line	TMT	Fe-NTA	Orbitrap Fusion Lumos	[105.0, 100.2, 109.7, 103.5, 103.5]	Q9UKI8	TLK1	S134	Prat_1010
32877642	AENQNESSQGK		>75%	H	C	Profiling	Infection	SARS-CoV-2@Caco-2 cell line	TMT	Fe-NTA	Orbitrap Fusion Lumos	[67.7, 70.7, 63.1, 73.7, 70.5]	Q9UKI8	TLK1	S134	Prat_1010
32877642	ISDYFEYQGGNGSSPVR		>75%	H	C	Profiling	Infection	SARS-CoV-2@Caco-2 cell line	TMT	Fe-NTA	Orbitrap Fusion Lumos	[24.4, 23.5, 28.0, 18.5, 23.7]	Q9UKI8	TLK1	S159	Prat_1010
32877642	RSNSSGNLHMAGLTASPTPPSSSIITY		>75%	H	C	Profiling	Infection	SARS-CoV-2@Caco-2 cell line	TMT	Fe-NTA	Orbitrap Fusion Lumos	[21.9, 19.4, 17.3, 21.0, 22.1]	Q9UKI8	TLK1	S741	Prat_1010
32877642	AENQNESSQGK		>75%	H	C	Profiling	Infection	Mock@Caco-2 cell line	TMT	Fe-NTA	Orbitrap Fusion Lumos	[75.4, 95.2, 113.2, 98.9, 104.5]	Q9UKI8	TLK1	S134	Prat_765
32877642	RSNSSGNLHMAGLTASPTPPSSSIITY		>75%	H	C	Profiling	Infection	Mock@Caco-2 cell line	TMT	Fe-NTA	Orbitrap Fusion Lumos	[26.2, 26.1, 26.7, 21.3, 22.7]	Q9UKI8	TLK1	S741	Prat_765
32877642	ISDYFEYQGGNGSSPVR		>75%	H	C	Profiling	Infection	Mock@Caco-2 cell line	TMT	Fe-NTA	Orbitrap Fusion Lumos	[19.5, 25.4, 23.9, 23.0, 17.1]	Q9UKI8	TLK1	S159	Prat_765
32877642	KAENQNESSQGK		>75%	H	C	Profiling	Infection	Mock@Caco-2 cell line	TMT	Fe-NTA	Orbitrap Fusion Lumos	[212.0, 161.4, 250.1, 250.4, 189.0]	Q9UKI8	TLK1	S134	Prat_765
33259812	RKRKAENQNESSQGKSIGGRGHKISDYFEYQ		0.999994	H	C	Profiling	Pluripotent stem	Mock infection(24h)@iPSC cell line	TMT	Q-Exactive HF-X	Fe-NTA	[18.47325697, 18.47186948, 18.35955722]	Q9UKI8	TLK1	S138	Prat_750
33259812	FTGVASGSTGSTGSCSVGAKASTNNESSNHS		0.999731	H	C	Profiling	Pluripotent stem	Mock infection(24h)@iPSC cell line	TMT	Q-Exactive HF-X	Fe-NTA	[16.05482229, 15.94569162, 15.92537572]	Q9UKI8	TLK1	S82	Prat_750
33259812	SSRGRKRKAENQNESSQGKSIGGRGHKISDY		0.93781	H	C	Profiling	Pluripotent stem	Mock infection(24h)@iPSC cell line	TMT	Q-Exactive HF-X	Fe-NTA	[16.62033818, 16.84488646, 16.72631532]	Q9UKI8	TLK1	S134	Prat_750
33259812	SSRGRKRKAENQNESSQGKSIGGRGHKISDY		0.93781	H	C	Profiling	Pluripotent stem	Mock infection(24h)@iPSC cell line	TMT	Q-Exactive HF-X	Fe-NTA	[18.47325697, 18.47186948, 18.35955722]	Q9UKI8	TLK1	S134	Prat_750
33259812	RKRKAENQNESSQGKSIGGRGHKISDYFEYQ		0.999994	H	C	Profiling	Pluripotent stem	SARS-CoV-2(24h)@iPSC cell line	TMT	Q-Exactive HF-X	Fe-NTA	[18.55639906, 18.40318745, 18.30361143]	Q9UKI8	TLK1	S138	Prat_1004
33259812	FTGVASGSTGSTGSCSVGAKASTNNESSNHS		0.999731	H	C	Profiling	Pluripotent stem	SARS-CoV-2(24h)@iPSC cell line	TMT	Q-Exactive HF-X	Fe-NTA	[16.00903377, 15.93801657, 16.00876224]	Q9UKI8	TLK1	S82	Prat_1004
33259812	SSRGRKRKAENQNESSQGKSIGGRGHKISDY		0.93781	H	C	Profiling	Pluripotent stem	SARS-CoV-2(24h)@iPSC cell line	TMT	Q-Exactive HF-X	Fe-NTA	[16.76039145, 16.80440084, 16.7238054]	Q9UKI8	TLK1	S134	Prat_1004
33259812	SSRGRKRKAENQNESSQGKSIGGRGHKISDY		0.93781	H	C	Profiling	Pluripotent stem	SARS-CoV-2(24h)@iPSC cell line	TMT	Q-Exactive HF-X	Fe-NTA	[18.55639906, 18.40318745, 18.30361143]	Q9UKI8	TLK1	S134	Prat_1004
33357429	HKISDYFEYQGGNGSSPVRGIPPAIRSPQNS	ISDYFEYQGGNGSS(ph)PVR	0.955695	H	C	Profiling	Cytokine stimulation	Unstimulated@Th-1 cells	SILAC	Ti-IMAC	Q Exactive Plus	[-1029146400.0, 43431002.0]	Q9UKI8	TLK1	S159	Prat_1263
33357429	HKISDYFEYQGGNGSSPVRGIPPAIRSPQNS	ISDYFEYQGGNGSS(ph)PVR	0.955695	H	C	Profiling	Cytokine stimulation	HyIL6@Th-1 cells	SILAC	Ti-IMAC	Q Exactive Plus	[9937500.0, 12438000.0, 4056400.0]	Q9UKI8	TLK1	S159	Prat_562
33357429	HKISDYFEYQGGNGSSPVRGIPPAIRSPQNS	ISDYFEYQGGNGSS(ph)PVR	0.955695	H	C	Profiling	Cytokine stimulation	HyIL6+MSC@Th-1 cells	SILAC	Ti-IMAC	Q Exactive Plus	[13645000.0, 12335000.0, 5761300.0]	Q9UKI8	TLK1	S159	Prat_563
33619172	SSRGRKRKAENQNESSQGKSIGGRGHKISDY	AENQNESS(ph)QGK	0.962318	H	C	Profile	Signalling-study	ARS1620(24h)@H358 cell line IMAC	TMT	IMAC	Q Exactive HF-X	[9.56027775351617, 9.38425251005629, 9.96415868370973, '-']	Q9UKI8	TLK1	S134	Prat_73
33619172	SSRGRKRKAENQNESSQGKSIGGRGHKISDY	AENQNESS(ph)QGK	0.962318	H	C	Profile	Signalling-study	ARS1620(24h)@Calu1 cell line IMAC	TMT	IMAC	Q Exactive HF-X	[9.97469662431181, 10.8897205338029, 10.1507729202801, '-']	Q9UKI8	TLK1	S134	Prat_69
33619172	SSRGRKRKAENQNESSQGKSIGGRGHKISDY	AENQNESS(ph)QGK	0.962318	H	C	Profile	Signalling-study	ARS1620(6h)@H358 cell line IMAC	TMT	IMAC	Q Exactive HF-X	[9.56265617135519, 9.66192211855153, 9.5057178303794, '-']	Q9UKI8	TLK1	S134	Prat_79
33619172	SSRGRKRKAENQNESSQGKSIGGRGHKISDY	AENQNESS(ph)QGK	0.962318	H	C	Profile	Signalling-study	ARS1620(6h)@Calu1 cell line IMAC	TMT	IMAC	Q Exactive HF-X	[10.2280054570222, 10.068805620307, 11.0719235333268, '-']	Q9UKI8	TLK1	S134	Prat_75
33946525		AENQNESSQGK	>75%	H	C	Profiling	Skin cancer	Hypoxia(0h)@SK-Mel-28 cell line	TMT	TiO2	Orbitrap Fusion Tribrid	[18606.8128411461]	Q9UKI8	TLK1	S134	Prat_566
33946525		AENQNESSQGK	>75%	H	C	Profiling	Skin cancer	Hypoxia(12h)@SK-Mel-28 cell line	TMT	TiO2	Orbitrap Fusion Tribrid	[19899.0389818057]	Q9UKI8	TLK1	S134	Prat_570
33946525		AENQNESSQGK	>75%	H	C	Profiling	Skin cancer	Hypoxia(15h)@SK-Mel-28 cell line	TMT	TiO2	Orbitrap Fusion Tribrid	[23294.7116934389]	Q9UKI8	TLK1	S134	Prat_574
33946525		AENQNESSQGK	>75%	H	C	Profiling	Skin cancer	Hypoxia(18h)@SK-Mel-28 cell line	TMT	TiO2	Orbitrap Fusion Tribrid	[23710.2910505039]	Q9UKI8	TLK1	S134	Prat_578
33946525		AENQNESSQGK	>75%	H	C	Profiling	Skin cancer	Hypoxia(21h)@SK-Mel-28 cell line	TMT	TiO2	Orbitrap Fusion Tribrid	[27550.1179573699]	Q9UKI8	TLK1	S134	Prat_582
33946525		AENQNESSQGK	>75%	H	C	Profiling	Skin cancer	Hypoxia(24h)@SK-Mel-28 cell line	TMT	TiO2	Orbitrap Fusion Tribrid	[22185.3737880089]	Q9UKI8	TLK1	S134	Prat_586
33946525		AENQNESSQGK	>75%	H	C	Profiling	Skin cancer	Hypoxia(3h)@SK-Mel-28 cell line	TMT	TiO2	Orbitrap Fusion Tribrid	[16597.6049410713]	Q9UKI8	TLK1	S134	Prat_590
33946525		AENQNESSQGK	>75%	H	C	Profiling	Skin cancer	Hypoxia(6h)@SK-Mel-28 cell line	TMT	TiO2	Orbitrap Fusion Tribrid	[12603.5234992096]	Q9UKI8	TLK1	S134	Prat_594
33946525		AENQNESSQGK	>75%	H	C	Profiling	Skin cancer	Hypoxia(9h)@SK-Mel-28 cell line	TMT	TiO2	Orbitrap Fusion Tribrid	[15421.6174646813]	Q9UKI8	TLK1	S134	Prat_598
33953186			0.895712	H	C	Profiling	Lung cancer	Pervanadate@PC9 cell line DDA	TMT	IMAC	LTQ Orbitrap Fusion Lumos Tribrid	[43044000.0, 64928000.0, 72646000.0]	Q9UKI8	TLK1	S159	Prat_854
34292731	SPQNSHSHSTPSSSVRPNSPSPTALAFGDHPIVQPK		>75%	H	C	Profiling	workflow	Selumetinib@Hela cells	TMT	TiO2	LTQ	[-1.99116993, -1.05147171, -0.82064724, -0.903820038, -0.940589905]	Q9UKI8	TLK1	S188	Prat_1069
34292731	SPQNSHSHSTPSSSVRPNSPSPTALAFGDHPIVQPK		>75%	H	C	Profiling	workflow	Untreated@Hela cells_34292731	TMT	TiO2	LTQ	[-0.845983505, -0.838628769, -1.013191223, -0.827975273, -0.991147041]	Q9UKI8	TLK1	S188	Prat_1330
34604676	HKISDYFEYQGGNGSSPVRGIPPAIRSPQNS	ISDYFEYQGGNGSS(ph)PVR	0.995766	H	C	Profiling	Acute Lymphoblastic Leukemia	DMSO+PCB@Primary ALL-5 cells	TMT	TiO2+Fe-NTA	Orbitrap Fusion Lumos	[]	Q9UKI8	TLK1	S159	Prat_382
34604676	GHKISDYFEYQGGNGSSPVRGIPPAIRSPQN	ISDYFEYQGGNGS(ph)SPVR	0.813955	H	C	Profiling	Acute Lymphoblastic Leukemia	DMSO+PCB@Primary ALL-5 cells	TMT	TiO2+Fe-NTA	Orbitrap Fusion Lumos	[]	Q9UKI8	TLK1	S158	Prat_382
34604676	FTGVASGSTGSTGSCSVGAKASTNNESSNHS	FTGVASGSTGSTGS(ph)CS(ph)VGAK	0.999956	H	C	Profiling	Acute Lymphoblastic Leukemia	DMSO+PCB@Primary ALL-5 cells	TMT	TiO2+Fe-NTA	Orbitrap Fusion Lumos	[]	Q9UKI8	TLK1	S82	Prat_382
34604676	HKISDYFEYQGGNGSSPVRGIPPAIRSPQNS	ISDYFEYQGGNGSS(ph)PVR	0.995766	H	C	Profiling	Acute Lymphoblastic Leukemia	DMSO@Primary ALL-5 cells	TMT	TiO2+Fe-NTA	Orbitrap Fusion Lumos	[16.97989556, 17.06268756, 17.09343936]	Q9UKI8	TLK1	S159	Prat_370
34604676	GHKISDYFEYQGGNGSSPVRGIPPAIRSPQN	ISDYFEYQGGNGS(ph)SPVR	0.813955	H	C	Profiling	Acute Lymphoblastic Leukemia	DMSO@Primary ALL-5 cells	TMT	TiO2+Fe-NTA	Orbitrap Fusion Lumos	[]	Q9UKI8	TLK1	S158	Prat_370
34604676	FTGVASGSTGSTGSCSVGAKASTNNESSNHS	FTGVASGSTGSTGS(ph)CS(ph)VGAK	0.999956	H	C	Profiling	Acute Lymphoblastic Leukemia	DMSO@Primary ALL-5 cells	TMT	TiO2+Fe-NTA	Orbitrap Fusion Lumos	[12.81425585, 12.68833006, 11.6920053]	Q9UKI8	TLK1	S82	Prat_370
34604676	HKISDYFEYQGGNGSSPVRGIPPAIRSPQNS	ISDYFEYQGGNGSS(ph)PVR	0.995766	H	C	Profiling	Acute Lymphoblastic Leukemia	VCR+PCB@Primary ALL-5 cells	TMT	TiO2+Fe-NTA	Orbitrap Fusion Lumos	[]	Q9UKI8	TLK1	S159	Prat_1355
34604676	GHKISDYFEYQGGNGSSPVRGIPPAIRSPQN	ISDYFEYQGGNGS(ph)SPVR	0.813955	H	C	Profiling	Acute Lymphoblastic Leukemia	VCR+PCB@Primary ALL-5 cells	TMT	TiO2+Fe-NTA	Orbitrap Fusion Lumos	[]	Q9UKI8	TLK1	S158	Prat_1355
34604676	FTGVASGSTGSTGSCSVGAKASTNNESSNHS	FTGVASGSTGSTGS(ph)CS(ph)VGAK	0.999956	H	C	Profiling	Acute Lymphoblastic Leukemia	VCR+PCB@Primary ALL-5 cells	TMT	TiO2+Fe-NTA	Orbitrap Fusion Lumos	[]	Q9UKI8	TLK1	S82	Prat_1355
34604676	HKISDYFEYQGGNGSSPVRGIPPAIRSPQNS	ISDYFEYQGGNGSS(ph)PVR	0.995766	H	C	Profiling	Acute Lymphoblastic Leukemia	VCR@Primary ALL-5 cells	TMT	TiO2+Fe-NTA	Orbitrap Fusion Lumos	[16.72618026, 16.57036374, 16.7047799]	Q9UKI8	TLK1	S159	Prat_1354
34604676	GHKISDYFEYQGGNGSSPVRGIPPAIRSPQN	ISDYFEYQGGNGS(ph)SPVR	0.813955	H	C	Profiling	Acute Lymphoblastic Leukemia	VCR@Primary ALL-5 cells	TMT	TiO2+Fe-NTA	Orbitrap Fusion Lumos	[11.68600823, 11.66452938, 11.7793039]	Q9UKI8	TLK1	S158	Prat_1354
34604676	FTGVASGSTGSTGSCSVGAKASTNNESSNHS	FTGVASGSTGSTGS(ph)CS(ph)VGAK	0.999956	H	C	Profiling	Acute Lymphoblastic Leukemia	VCR@Primary ALL-5 cells	TMT	TiO2+Fe-NTA	Orbitrap Fusion Lumos	[12.0609453, 12.03086879, 10.65572484]	Q9UKI8	TLK1	S82	Prat_1354
34673281	GHKISDYFEYQGGNGSSPVRGIPPAIRSPQN	ISDYFEYQGGNGS(ph)SPVR	0.881643	H	C	Profiling	Melanoma	BRAFi-resistant@A375 cells	SILAC	TiO2	Quadrupole Orbitrap	[34018000, 114300000, 302760000]	Q9UKI8	TLK1	S158	Prat_106
34673281	HKISDYFEYQGGNGSSPVRGIPPAIRSPQNS	ISDYFEYQGGNGSS(ph)PVR	0.869063	H	C	Profiling	Melanoma	BRAFi-resistant@A375 cells	SILAC	TiO2	Quadrupole Orbitrap	[41927000, 212680000, 79030000]	Q9UKI8	TLK1	S159	Prat_106
34673281	GHKISDYFEYQGGNGSSPVRGIPPAIRSPQN	ISDYFEYQGGNGS(ph)SPVR	0.881643	H	C	Profiling	Melanoma	BRAFi-sensitive@A375 cells	SILAC	TiO2	Quadrupole Orbitrap	[67326000, 132360000, 86309000]	Q9UKI8	TLK1	S158	Prat_107
34673281	HKISDYFEYQGGNGSSPVRGIPPAIRSPQNS	ISDYFEYQGGNGSS(ph)PVR	0.869063	H	C	Profiling	Melanoma	BRAFi-sensitive@A375 cells	SILAC	TiO2	Quadrupole Orbitrap	[169510000, 277550016, 129130000]	Q9UKI8	TLK1	S159	Prat_107
34689152	QLSTSPTPGSAAAARSLLNHTPPSGRPREGA	GSAAAARS(ph)LLNHTPP	0.96111	H	C	Profiling	Embryonic-Kidney	DMSO(2h)@HEK293T cell line	SILAC	Orbitrap Fusion and Q Exactive HF-X Hybrid Quadrupole-Orbitrap Mass Spectrometer	TiO2	['Present', 'Present', 'Present', 'Present']	Q9UKI8	TLK1	S33	Prat_291
34689152	QLSTSPTPGSAAAARSLLNHTPPSGRPREGA	GSAAAARS(ph)LLNHTPP	0.96111	H	C	Profiling	Embryonic-Kidney	DMSO(30min)@HEK293T cell line	SILAC	Orbitrap Fusion and Q Exactive HF-X Hybrid Quadrupole-Orbitrap Mass Spectrometer	TiO2	['Present', 'Present', 'Present', 'Present']	Q9UKI8	TLK1	S33	Prat_292
34689152	QLSTSPTPGSAAAARSLLNHTPPSGRPREGA	GSAAAARS(ph)LLNHTPP	0.96111	H	C	Profiling	Embryonic-Kidney	DMSO(4h)@HEK293T cell line	SILAC	Orbitrap Fusion and Q Exactive HF-X Hybrid Quadrupole-Orbitrap Mass Spectrometer	TiO2	['Present', 'Present', 'Present', 'Present']	Q9UKI8	TLK1	S33	Prat_296
34689152	QLSTSPTPGSAAAARSLLNHTPPSGRPREGA	GSAAAARS(ph)LLNHTPP	0.96111	H	C	Profiling	Embryonic-Kidney	TNF+Nec1s(2h)@HEK293T cell line	SILAC	Orbitrap Fusion and Q Exactive HF-X Hybrid Quadrupole-Orbitrap Mass Spectrometer	TiO2	['Present', 'Present', 'Present', 'Present']	Q9UKI8	TLK1	S33	Prat_1219
34689152	QLSTSPTPGSAAAARSLLNHTPPSGRPREGA	GSAAAARS(ph)LLNHTPP	0.96111	H	C	Profiling	Embryonic-Kidney	TNF(2h)@HEK293T cell line	SILAC	Orbitrap Fusion and Q Exactive HF-X Hybrid Quadrupole-Orbitrap Mass Spectrometer	TiO2	['Present', 'Present', 'Present', 'Present']	Q9UKI8	TLK1	S33	Prat_1215
34689152	QLSTSPTPGSAAAARSLLNHTPPSGRPREGA	GSAAAARS(ph)LLNHTPP	0.96111	H	C	Profiling	Embryonic-Kidney	TNF+Nec1s(30min)@HEK293T cell line	SILAC	Orbitrap Fusion and Q Exactive HF-X Hybrid Quadrupole-Orbitrap Mass Spectrometer	TiO2	['Present', 'Present', 'Present', 'Present']	Q9UKI8	TLK1	S33	Prat_1220
34689152	QLSTSPTPGSAAAARSLLNHTPPSGRPREGA	GSAAAARS(ph)LLNHTPP	0.96111	H	C	Profiling	Embryonic-Kidney	TNF(30min)@HEK293T cell line	SILAC	Orbitrap Fusion and Q Exactive HF-X Hybrid Quadrupole-Orbitrap Mass Spectrometer	TiO2	['Present', 'Present', 'Present', 'Present']	Q9UKI8	TLK1	S33	Prat_1216
34689152	QLSTSPTPGSAAAARSLLNHTPPSGRPREGA	GSAAAARS(ph)LLNHTPP	0.96111	H	C	Profiling	Embryonic-Kidney	TNF+Nec1s(4h)@HEK293T cell line	SILAC	Orbitrap Fusion and Q Exactive HF-X Hybrid Quadrupole-Orbitrap Mass Spectrometer	TiO2	['Present', 'Present', 'Present', 'Present']	Q9UKI8	TLK1	S33	Prat_1221
34689152	QLSTSPTPGSAAAARSLLNHTPPSGRPREGA	GSAAAARS(ph)LLNHTPP	0.96111	H	C	Profiling	Embryonic-Kidney	TNF(4h)@HEK293T cell line	SILAC	Orbitrap Fusion and Q Exactive HF-X Hybrid Quadrupole-Orbitrap Mass Spectrometer	TiO2	['Present', 'Present', 'Present', 'Present']	Q9UKI8	TLK1	S33	Prat_1217
34771457			0.916556	H	C	Profiling	Neuroblastoma	Untreated control(0h)@IMR5 Cell line	Labelfree	TiO2	Q Exactive HF	[1450294.685]	Q9UKI8	TLK1	S159	Prat_1273
34771457			0.916556	H	C	Profiling	Neuroblastoma	Untreated control(10min)@IMR5 Cell line	Label free	TiO2	Q Exactive HF	[1450294.685]	Q9UKI8	TLK1	S159	Prat_1274
34771457			0.916556	H	C	Profiling	Neuroblastoma	Untreated control(12h)@IMR5 Cell line	Label free	TiO2	Q Exactive HF	[1122164.797]	Q9UKI8	TLK1	S159	Prat_1276
34771457			0.916556	H	C	Profiling	Neuroblastoma	Untreated control(1h)@IMR5 Cell line	Label free	TiO2	Q Exactive HF	[]	Q9UKI8	TLK1	S159	Prat_1278
34771457			0.916556	H	C	Profiling	Neuroblastoma	Untreated control(24h)@IMR5 Cell line	Label free	TiO2	Q Exactive HF	[]	Q9UKI8	TLK1	S159	Prat_1282
34771457			0.916556	H	C	Profiling	Neuroblastoma	Untreated control(4h)@IMR5 Cell line	Label free	TiO2	Q Exactive HF	[]	Q9UKI8	TLK1	S159	Prat_1287
34771457			0.916556	H	C	Profiling	Neuroblastoma	NGF(0h)@IMR5 Cell line	Label free	TiO2	Q Exactive HF	[1661926.41]	Q9UKI8	TLK1	S159	Prat_785
34771457			0.916556	H	C	Profiling	Neuroblastoma	NGF(10min)@IMR5 Cell line	Label free	TiO2	Q Exactive HF	[]	Q9UKI8	TLK1	S159	Prat_786
34771457			0.916556	H	C	Profiling	Neuroblastoma	NGF(12h)@IMR5 Cell line	Label free	TiO2	Q Exactive HF	[]	Q9UKI8	TLK1	S159	Prat_787
34771457			0.916556	H	C	Profiling	Neuroblastoma	NGF(1h)@IMR5 Cell line	Label free	TiO2	Q Exactive HF	[]	Q9UKI8	TLK1	S159	Prat_788
34771457			0.916556	H	C	Profiling	Neuroblastoma	NGF(24h)@IMR5 Cell line	Label free	TiO2	Q Exactive HF	[1516355.854]	Q9UKI8	TLK1	S159	Prat_789
34771457			0.916556	H	C	Profiling	Neuroblastoma	NGF(4h)@IMR5 Cell line	Label free	TiO2	Q Exactive HF	[]	Q9UKI8	TLK1	S159	Prat_790
35688186	FTGVASGSTGSTGSCSVGAKASTNNESSNHS	FTGVASGSTGSTGS(ph)CS(ph)VGAK	0.990912	H	C	Profiling	Signaling	Quercetin(0Î¼M)@HepG2 cells	label-free	Enrichment (no details)	Orbitrap Lumos	[8851400.0, 9318600.0, 5311300.0]	Q9UKI8	TLK1	S82	Prat_928
35688186	ARFTGVASGSTGSTGSCSVGAKASTNNESSN	FTGVASGSTGSTGS(ph)CSVGAK	0.822021	H	C	Profiling	Signaling	Quercetin(0Î¼M)@HepG2 cells	label-free	Enrichment (no details)	Orbitrap Lumos	[0.0, 0.0, 4756500.0]	Q9UKI8	TLK1	S80	Prat_928
35688186	QELLEARFTGVASGSTGSTGSCSVGAKASTN	FTGVASGST(ph)GSTGSCSVGAK	0.968729	H	C	Profiling	Signaling	Caffeine(0.01Î¼M)@HepG2 cells	label-free		Orbitrap Lumos	[13165000.0, 10454000.0, 9106100.0]	Q9UKI8	TLK1	T75	Prat_121
35688186	NSSGNLHMAGLTASPTPPSSSIITY______	S(ph)NSSGNLHMAGLTASPT(ph)PPSSSIITY	0.781172	H	C	Profiling	Signaling	Caffeine(0.01Î¼M)@HepG2 cells	label-free		Orbitrap Lumos	[0.0, 0.0, 0.0]	Q9UKI8	TLK1	T757	Prat_121
35688186	__________MSVQSSSGSLEGPPSWSQLST	MSVQS(ph)S(ph)SGS(ph)LEGPPSWSQLSTSPTPGSAAAAR	0.777173	H	C	Profiling	Signaling	Caffeine(0.01Î¼M)@HepG2 cells	label-free		Orbitrap Lumos	[0.0, 0.0, 5757600.0]	Q9UKI8	TLK1	S6	Prat_121
35688186	QELLEARFTGVASGSTGSTGSCSVGAKASTN	FTGVASGST(ph)GSTGSCSVGAK	0.968729	H	C	Profiling	Signaling	Caffeine(0.1Î¼M)@HepG2 cells	label-free		Orbitrap Lumos	[0.0, 0.0, 8701300.0]	Q9UKI8	TLK1	T75	Prat_122
35688186	NSSGNLHMAGLTASPTPPSSSIITY______	S(ph)NSSGNLHMAGLTASPT(ph)PPSSSIITY	0.781172	H	C	Profiling	Signaling	Caffeine(0.1Î¼M)@HepG2 cells	label-free		Orbitrap Lumos	[0.0, 0.0, 0.0]	Q9UKI8	TLK1	T757	Prat_122
35688186	__________MSVQSSSGSLEGPPSWSQLST	MSVQS(ph)S(ph)SGS(ph)LEGPPSWSQLSTSPTPGSAAAAR	0.777173	H	C	Profiling	Signaling	Caffeine(0.1Î¼M)@HepG2 cells	label-free		Orbitrap Lumos	[0.0, 0.0, 5745500.0]	Q9UKI8	TLK1	S6	Prat_122
35688186	QELLEARFTGVASGSTGSTGSCSVGAKASTN	FTGVASGST(ph)GSTGSCSVGAK	0.968729	H	C	Profiling	Signaling	Caffeine(1Î¼M)@HepG2 cells	label-free		Orbitrap Lumos	[0.0, 0.0, 5940500.0]	Q9UKI8	TLK1	T75	Prat_129
35688186	NSSGNLHMAGLTASPTPPSSSIITY______	S(ph)NSSGNLHMAGLTASPT(ph)PPSSSIITY	0.781172	H	C	Profiling	Signaling	Caffeine(1Î¼M)@HepG2 cells	label-free		Orbitrap Lumos	[0.0, 0.0, 0.0]	Q9UKI8	TLK1	T757	Prat_129
35688186	__________MSVQSSSGSLEGPPSWSQLST	MSVQS(ph)S(ph)SGS(ph)LEGPPSWSQLSTSPTPGSAAAAR	0.777173	H	C	Profiling	Signaling	Caffeine(1Î¼M)@HepG2 cells	label-free		Orbitrap Lumos	[0.0, 0.0, 0.0]	Q9UKI8	TLK1	S6	Prat_129
35688186	QELLEARFTGVASGSTGSTGSCSVGAKASTN	FTGVASGST(ph)GSTGSCSVGAK	0.968729	H	C	Profiling	Signaling	Caffeine(10Î¼M)@HepG2 cells	label-free		Orbitrap Lumos	[0.0, 0.0, 0.0]	Q9UKI8	TLK1	T75	Prat_127
35688186	NSSGNLHMAGLTASPTPPSSSIITY______	S(ph)NSSGNLHMAGLTASPT(ph)PPSSSIITY	0.781172	H	C	Profiling	Signaling	Caffeine(10Î¼M)@HepG2 cells	label-free		Orbitrap Lumos	[0.0, 0.0, 0.0]	Q9UKI8	TLK1	T757	Prat_127
35688186	__________MSVQSSSGSLEGPPSWSQLST	MSVQS(ph)S(ph)SGS(ph)LEGPPSWSQLSTSPTPGSAAAAR	0.777173	H	C	Profiling	Signaling	Caffeine(10Î¼M)@HepG2 cells	label-free		Orbitrap Lumos	[10783000.0, 0.0, 0.0]	Q9UKI8	TLK1	S6	Prat_127
35688186	QELLEARFTGVASGSTGSTGSCSVGAKASTN	FTGVASGST(ph)GSTGSCSVGAK	0.968729	H	C	Profiling	Signaling	Caffeine(100Î¼M)@HepG2 cells	label-free		Orbitrap Lumos	[36002000.0, 0.0, 0.0]	Q9UKI8	TLK1	T75	Prat_125
35688186	NSSGNLHMAGLTASPTPPSSSIITY______	S(ph)NSSGNLHMAGLTASPT(ph)PPSSSIITY	0.781172	H	C	Profiling	Signaling	Caffeine(100Î¼M)@HepG2 cells	label-free		Orbitrap Lumos	[0.0, 0.0, 42599000.0]	Q9UKI8	TLK1	T757	Prat_125
35688186	__________MSVQSSSGSLEGPPSWSQLST	MSVQS(ph)S(ph)SGS(ph)LEGPPSWSQLSTSPTPGSAAAAR	0.777173	H	C	Profiling	Signaling	Caffeine(100Î¼M)@HepG2 cells	label-free		Orbitrap Lumos	[0.0, 0.0, 0.0]	Q9UKI8	TLK1	S6	Prat_125
35688186	QELLEARFTGVASGSTGSTGSCSVGAKASTN	FTGVASGST(ph)GSTGSCSVGAK	0.968729	H	C	Profiling	Signaling	Caffeine(1000Î¼M)@HepG2 cells	label-free		Orbitrap Lumos	[0.0, 0.0, 0.0]	Q9UKI8	TLK1	T75	Prat_123
35688186	NSSGNLHMAGLTASPTPPSSSIITY______	S(ph)NSSGNLHMAGLTASPT(ph)PPSSSIITY	0.781172	H	C	Profiling	Signaling	Caffeine(1000Î¼M)@HepG2 cells	label-free		Orbitrap Lumos	[0.0, 0.0, 0.0]	Q9UKI8	TLK1	T757	Prat_123
35688186	__________MSVQSSSGSLEGPPSWSQLST	MSVQS(ph)S(ph)SGS(ph)LEGPPSWSQLSTSPTPGSAAAAR	0.777173	H	C	Profiling	Signaling	Caffeine(1000Î¼M)@HepG2 cells	label-free		Orbitrap Lumos	[0.0, 0.0, 0.0]	Q9UKI8	TLK1	S6	Prat_123
35688186	FTGVASGSTGSTGSCSVGAKASTNNESSNHS	FTGVASGSTGSTGS(ph)CS(ph)VGAK	0.990912	H	C	Profiling	Signaling	Quercetin(0.2Î¼M)@HepG2 cells	label-free	Enrichment (no details)	Orbitrap Lumos	[0.0, 6989600.0, 10510000.0]	Q9UKI8	TLK1	S82	Prat_927
35688186	ARFTGVASGSTGSTGSCSVGAKASTNNESSN	FTGVASGSTGSTGS(ph)CSVGAK	0.822021	H	C	Profiling	Signaling	Quercetin(0.2Î¼M)@HepG2 cells	label-free	Enrichment (no details)	Orbitrap Lumos	[0.0, 6989600.0, 0.0]	Q9UKI8	TLK1	S80	Prat_927
35688186	QELLEARFTGVASGSTGSTGSCSVGAKASTN	FTGVASGST(ph)GSTGSCSVGAK	0.968729	H	C	Profiling	Signaling	Quercetin(10Î¼M)@HepG2 cells	label-free		Orbitrap Lumos	[11205000.0, 0.0, 0.0]	Q9UKI8	TLK1	T75	Prat_929
35688186	FTGVASGSTGSTGSCSVGAKASTNNESSNHS	FTGVASGSTGSTGS(ph)CS(ph)VGAK	0.990912	H	C	Profiling	Signaling	Quercetin(10Î¼M)@HepG2 cells	label-free	Enrichment (no details)	Orbitrap Lumos	[19394000.0, 10250000.0, 0.0]	Q9UKI8	TLK1	S82	Prat_929
35688186	ARFTGVASGSTGSTGSCSVGAKASTNNESSN	FTGVASGSTGSTGS(ph)CSVGAK	0.822021	H	C	Profiling	Signaling	Quercetin(10Î¼M)@HepG2 cells	label-free	Enrichment (no details)	Orbitrap Lumos	[0.0, 0.0, 0.0]	Q9UKI8	TLK1	S80	Prat_929
35688186	NSSGNLHMAGLTASPTPPSSSIITY______	S(ph)NSSGNLHMAGLTASPT(ph)PPSSSIITY	0.781172	H	C	Profiling	Signaling	Quercetin(10Î¼M)@HepG2 cells	label-free		Orbitrap Lumos	[0.0, 0.0, 6976200.0]	Q9UKI8	TLK1	T757	Prat_929
35688186	__________MSVQSSSGSLEGPPSWSQLST	MSVQS(ph)S(ph)SGS(ph)LEGPPSWSQLSTSPTPGSAAAAR	0.777173	H	C	Profiling	Signaling	Quercetin(10Î¼M)@HepG2 cells	label-free		Orbitrap Lumos	[0.0, 0.0, 0.0]	Q9UKI8	TLK1	S6	Prat_929
35947955	PHMRRSNSSGNLHMA		1	H	C	Profiling	Blood-cancer	MK2206@PL21 cell line F6 NN	TMT	TiO2	Q Exactive HF-X	[-1.02110910415649, -2.039391040802, -1.4784083366394, 0.183479785919189]	Q9UKI8	TLK1	S743	Prat_742
35947955	SSSVRPNSPSPTALA		1	H	C	Profiling	Blood-cancer	MK2206@PL21 cell line F6 NN	TMT	TiO2	Q Exactive HF-X	[-0.420523166656494, -0.59291410446167, -0.495923042297363, -0.1140456199646]	Q9UKI8	TLK1	S188	Prat_742
35947955	PHMRRSNSSGNLHMA		1	H	C	Profiling	Blood-cancer	Selinexor@PL21 cell line F6 NN	TMT	TiO2	Q Exactive HF-X	[-0.434031963348389, 0.410556316375732, -0.0704188346862793, -0.403768062591553]	Q9UKI8	TLK1	S743	Prat_1055
35947955	SSSVRPNSPSPTALA		1	H	C	Profiling	Blood-cancer	Selinexor@PL21 cell line F6 NN	TMT	TiO2	Q Exactive HF-X	[-0.126536846160889, 0.00430631637573242, 0.040501594543457, 0.183728694915771]	Q9UKI8	TLK1	S188	Prat_1055
35947955	PHMRRSNSSGNLHMA		1	H	C	Profiling	Blood-cancer	Selinexor+MK2206@PL21 cell line F6 NN	TMT	TiO2	Q Exactive HF-X	[0.434031963348389, 0.262715816497803, 0.0704188346862793, -0.183479785919189]	Q9UKI8	TLK1	S743	Prat_1066
35947955	SSSVRPNSPSPTALA		1	H	C	Profiling	Blood-cancer	Selinexor+MK2206@PL21 cell line F6 NN	TMT	TiO2	Q Exactive HF-X	[0.126536846160889, 0.226833820343018, 0.450243949890137, 0.1140456199646]	Q9UKI8	TLK1	S188	Prat_1066
35947955	PHMRRSNSSGNLHMA		1	H	C	Profiling	Blood-cancer	MK2206@PL21 cell line F1 CC	TMT	TiO2	Q Exactive HF-X	[0.334372520446777, 0.000280380249023438, 0.0305166244506836, -0.234150886535645]	Q9UKI8	TLK1	S743	Prat_737
35947955	YQGGNGSSPVRGIPP		1	H	C	Profiling	Blood-cancer	MK2206@PL21 cell line F1 CC	TMT	TiO2	Q Exactive HF-X	[0.457210540771484, 0.664735794067383, 0.794784069061279, 0.469452857971191]	Q9UKI8	TLK1	S159	Prat_737
35947955	SSSVRPNSPSPTALA		1	H	C	Profiling	Blood-cancer	MK2206@PL21 cell line F1 CC	TMT	TiO2	Q Exactive HF-X	[-0.0220003128051758, 0.0681896209716797, -0.0162606239318848, -0.00712203979492188]	Q9UKI8	TLK1	S188	Prat_737
35947955	SSSVRPNSPSPTALA		1	H	C	Profiling	Blood-cancer	MK2206@PL21 cell line F1 CC	TMT	TiO2	Q Exactive HF-X	[-0.36586856842041, 0.00161027908325195, 0.176902294158936, 0.0172781944274902]	Q9UKI8	TLK1	S188	Prat_737
35947955	ARSLLNHTPPSGRPR		1	H	C	Profiling	Blood-cancer	MK2206@PL21 cell line F1 CC	TMT	TiO2	Q Exactive HF-X	[0.19114351272583, 0.267023086547852, 0.307140827178955, 0.0637421607971191]	Q9UKI8	TLK1	T38	Prat_737
35947955	RPNSPSPTALAFGDH		1	H	C	Profiling	Blood-cancer	MK2206@PL21 cell line F1 CC	TMT	TiO2	Q Exactive HF-X	[0.182169437408447, -1.09450435638428, -0.135299205780029, -0.326562881469727]	Q9UKI8	TLK1	T192	Prat_737
35947955	PHMRRSNSSGNLHMA		1	H	C	Profiling	Blood-cancer	Selinexor+MK2206@PL21 cell line F1 CC	TMT	TiO2	Q Exactive HF-X	[-0.166638374328613, -0.0560235977172852, -0.0305166244506836, -0.230728149414063]	Q9UKI8	TLK1	S743	Prat_1061
35947955	YQGGNGSSPVRGIPP		1	H	C	Profiling	Blood-cancer	Selinexor+MK2206@PL21 cell line F1 CC	TMT	TiO2	Q Exactive HF-X	[0.275365829467773, -0.116565704345703, 0.293344974517822, -0.35347843170166]	Q9UKI8	TLK1	S159	Prat_1061
35947955	SSSVRPNSPSPTALA		1	H	C	Profiling	Blood-cancer	Selinexor+MK2206@PL21 cell line F1 CC	TMT	TiO2	Q Exactive HF-X	[0.345599174499512, -0.188602447509766, -0.213947772979736, -0.437526702880859]	Q9UKI8	TLK1	S188	Prat_1061
35947955	SSSVRPNSPSPTALA		1	H	C	Profiling	Blood-cancer	Selinexor+MK2206@PL21 cell line F1 CC	TMT	TiO2	Q Exactive HF-X	[-0.0637598037719727, 0.361266613006592, -0.685555934906006, -0.233188152313232]	Q9UKI8	TLK1	S188	Prat_1061
35947955	ARSLLNHTPPSGRPR		1	H	C	Profiling	Blood-cancer	Selinexor+MK2206@PL21 cell line F1 CC	TMT	TiO2	Q Exactive HF-X	[0.0264878273010254, 0.00626945495605469, -0.167887210845947, 0.107429981231689]	Q9UKI8	TLK1	T38	Prat_1061
35947955	RPNSPSPTALAFGDH		1	H	C	Profiling	Blood-cancer	Selinexor+MK2206@PL21 cell line F1 CC	TMT	TiO2	Q Exactive HF-X	[-0.722964763641357, 1.00277614593506, 0.135299205780029, 1.79989624023438]	Q9UKI8	TLK1	T192	Prat_1061
35947955	PHMRRSNSSGNLHMA		1	H	C	Profiling	Blood-cancer	Selinexor@PL21 cell line F1 CC	TMT	TiO2	Q Exactive HF-X	[0.0414743423461914, -0.000280380249023438, -0.077178955078125, 0.409515380859375]	Q9UKI8	TLK1	S743	Prat_1050
35947955	YQGGNGSSPVRGIPP		1	H	C	Profiling	Blood-cancer	Selinexor@PL21 cell line F1 CC	TMT	TiO2	Q Exactive HF-X	[-0.275365829467773, -0.82203483581543, -0.40040922164917, -0.550755500793457]	Q9UKI8	TLK1	S159	Prat_1050
35947955	SSSVRPNSPSPTALA		1	H	C	Profiling	Blood-cancer	Selinexor@PL21 cell line F1 CC	TMT	TiO2	Q Exactive HF-X	[0.00626754760742188, -0.0681896209716797, 0.0162606239318848, 0.00712203979492188]	Q9UKI8	TLK1	S188	Prat_1050
35947955	SSSVRPNSPSPTALA		1	H	C	Profiling	Blood-cancer	Selinexor@PL21 cell line F1 CC	TMT	TiO2	Q Exactive HF-X	[0.0637598037719727, -0.00161027908325195, -0.053398609161377, -0.0172781944274902]	Q9UKI8	TLK1	S188	Prat_1050
35947955	ARSLLNHTPPSGRPR		1	H	C	Profiling	Blood-cancer	Selinexor@PL21 cell line F1 CC	TMT	TiO2	Q Exactive HF-X	[-0.0264878273010254, -0.438397407531738, -0.308035373687744, -0.158524036407471]	Q9UKI8	TLK1	T38	Prat_1050
35947955	RPNSPSPTALAFGDH		1	H	C	Profiling	Blood-cancer	Selinexor@PL21 cell line F1 CC	TMT	TiO2	Q Exactive HF-X	[-0.109328746795654, 1.36641311645508, -1.88602018356323, 0.309391975402832]	Q9UKI8	TLK1	T192	Prat_1050
35947955	PHMRRSNSSGNLHMA		1	H	C	Profiling	Blood-cancer	MK2206@PL21 cell line F4 MBO	TMT	TiO2	Q Exactive HF-X	[-0.46534252166748, -0.455904960632324, -0.138245582580566, -0.387326240539551]	Q9UKI8	TLK1	S743	Prat_740
35947955	HSFGSLGSLSDKESE		1	H	C	Profiling	Blood-cancer	MK2206@PL21 cell line F4 MBO	TMT	TiO2	Q Exactive HF-X	[-0.896028995513916, 0.00780200958251953, -0.208021640777588, -0.457934856414795]	Q9UKI8	TLK1	S103	Prat_740
35947955	YQGGNGSSPVRGIPP		1	H	C	Profiling	Blood-cancer	MK2206@PL21 cell line F4 MBO	TMT	TiO2	Q Exactive HF-X	[0.00189113616943359, 0.469380855560303, 0.682075500488281, 0.515352725982666]	Q9UKI8	TLK1	S159	Prat_740
35947955	SSSVRPNSPSPTALA		1	H	C	Profiling	Blood-cancer	MK2206@PL21 cell line F4 MBO	TMT	TiO2	Q Exactive HF-X	[-0.554439544677734, -0.299087524414063, -0.137210845947266, -0.207135200500488]	Q9UKI8	TLK1	S188	Prat_740
35947955	SSSVRPNSPSPTALA		1	H	C	Profiling	Blood-cancer	MK2206@PL21 cell line F4 MBO	TMT	TiO2	Q Exactive HF-X	[0.000352382659912109, -0.054720401763916, 0.0321822166442871, 0.0322918891906738]	Q9UKI8	TLK1	S188	Prat_740
35947955	ARSLLNHTPPSGRPR		1	H	C	Profiling	Blood-cancer	MK2206@PL21 cell line F4 MBO	TMT	TiO2	Q Exactive HF-X	[-0.168367385864258, 0.0270929336547852, 0.523419857025146, 0.0522608757019043]	Q9UKI8	TLK1	T38	Prat_740
35947955	RPNSPSPTALAFGDH		1	H	C	Profiling	Blood-cancer	MK2206@PL21 cell line F4 MBO	TMT	TiO2	Q Exactive HF-X	[0.130199432373047, -0.012671947479248, -0.187965393066406, -0.190263748168945]	Q9UKI8	TLK1	T192	Prat_740
35947955	PHMRRSNSSGNLHMA		1	H	C	Profiling	Blood-cancer	MK2206@PL21 cell line F2 CC	TMT	TiO2	Q Exactive HF-X	[-0.46534252166748, -0.455904960632324, -0.138245582580566, -0.387326240539551]	Q9UKI8	TLK1	S743	Prat_738
35947955	HSFGSLGSLSDKESE		1	H	C	Profiling	Blood-cancer	MK2206@PL21 cell line F2 CC	TMT	TiO2	Q Exactive HF-X	[-0.896028995513916, 0.00780200958251953, -0.208021640777588, -0.457934856414795]	Q9UKI8	TLK1	S103	Prat_738
35947955	YQGGNGSSPVRGIPP		1	H	C	Profiling	Blood-cancer	MK2206@PL21 cell line F2 CC	TMT	TiO2	Q Exactive HF-X	[0.00189113616943359, 0.469380855560303, 0.682075500488281, 0.515352725982666]	Q9UKI8	TLK1	S159	Prat_738
35947955	SSSVRPNSPSPTALA		1	H	C	Profiling	Blood-cancer	MK2206@PL21 cell line F2 CC	TMT	TiO2	Q Exactive HF-X	[-0.554439544677734, -0.299087524414063, -0.137210845947266, -0.207135200500488]	Q9UKI8	TLK1	S188	Prat_738
35947955	SSSVRPNSPSPTALA		1	H	C	Profiling	Blood-cancer	MK2206@PL21 cell line F2 CC	TMT	TiO2	Q Exactive HF-X	[0.000352382659912109, -0.054720401763916, 0.0321822166442871, 0.0322918891906738]	Q9UKI8	TLK1	S188	Prat_738
35947955	ARSLLNHTPPSGRPR		1	H	C	Profiling	Blood-cancer	MK2206@PL21 cell line F2 CC	TMT	TiO2	Q Exactive HF-X	[-0.168367385864258, 0.0270929336547852, 0.523419857025146, 0.0522608757019043]	Q9UKI8	TLK1	T38	Prat_738
35947955	RPNSPSPTALAFGDH		1	H	C	Profiling	Blood-cancer	MK2206@PL21 cell line F2 CC	TMT	TiO2	Q Exactive HF-X	[0.130199432373047, -0.012671947479248, -0.187965393066406, -0.190263748168945]	Q9UKI8	TLK1	T192	Prat_738
35947955	PHMRRSNSSGNLHMA		1	H	C	Profiling	Blood-cancer	MK2206@PL21 cell line F5 NN	TMT	TiO2	Q Exactive HF-X	[0.420333862304688, -1.65628385543823, -0.260068893432617, -1.52474021911621]	Q9UKI8	TLK1	S743	Prat_741
35947955	YQGGNGSSPVRGIPP		1	H	C	Profiling	Blood-cancer	MK2206@PL21 cell line F5 NN	TMT	TiO2	Q Exactive HF-X	[-0.0754270553588867, -1.32811784744263, 0.433494567871094, 0.211718082427979]	Q9UKI8	TLK1	S159	Prat_741
35947955	SSSVRPNSPSPTALA		1	H	C	Profiling	Blood-cancer	MK2206@PL21 cell line F5 NN	TMT	TiO2	Q Exactive HF-X	[-1.71928310394287, -0.971504688262939, 0.660491466522217, -3.31509304046631]	Q9UKI8	TLK1	S188	Prat_741
35947955	PHMRRSNSSGNLHMA		1	H	C	Profiling	Blood-cancer	Selinexor+MK2206@PL21 cell line F4 MBO	TMT	TiO2	Q Exactive HF-X	[0.321867942810059, 0.34963321685791, 0.138245582580566, 0.387326240539551]	Q9UKI8	TLK1	S743	Prat_1064
35947955	HSFGSLGSLSDKESE		1	H	C	Profiling	Blood-cancer	Selinexor+MK2206@PL21 cell line F4 MBO	TMT	TiO2	Q Exactive HF-X	[-0.338452816009521, -0.00944042205810547, -0.709547519683838, -0.422711849212646]	Q9UKI8	TLK1	S103	Prat_1064
35947955	YQGGNGSSPVRGIPP		1	H	C	Profiling	Blood-cancer	Selinexor+MK2206@PL21 cell line F4 MBO	TMT	TiO2	Q Exactive HF-X	[0.162127494812012, -0.0609354972839355, 0.000879287719726563, -0.108165264129639]	Q9UKI8	TLK1	S159	Prat_1064
35947955	SSSVRPNSPSPTALA		1	H	C	Profiling	Blood-cancer	Selinexor+MK2206@PL21 cell line F4 MBO	TMT	TiO2	Q Exactive HF-X	[-0.0433769226074219, 0.186119079589844, 0.137210845947266, 0.207135200500488]	Q9UKI8	TLK1	S188	Prat_1064
35947955	SSSVRPNSPSPTALA		1	H	C	Profiling	Blood-cancer	Selinexor+MK2206@PL21 cell line F4 MBO	TMT	TiO2	Q Exactive HF-X	[-0.417806148529053, 0.0680546760559082, -0.0321822166442871, 0.231086254119873]	Q9UKI8	TLK1	S188	Prat_1064
35947955	ARSLLNHTPPSGRPR		1	H	C	Profiling	Blood-cancer	Selinexor+MK2206@PL21 cell line F4 MBO	TMT	TiO2	Q Exactive HF-X	[0.384426116943359, 0.358474731445313, 0.187543392181396, 0.372654438018799]	Q9UKI8	TLK1	T38	Prat_1064
35947955	RPNSPSPTALAFGDH		1	H	C	Profiling	Blood-cancer	Selinexor+MK2206@PL21 cell line F4 MBO	TMT	TiO2	Q Exactive HF-X	[-0.532269477844238, -0.232332706451416, -0.826019287109375, -0.144515037536621]	Q9UKI8	TLK1	T192	Prat_1064
35947955	PHMRRSNSSGNLHMA		1	H	C	Profiling	Blood-cancer	Selinexor+MK2206@PL21 cell line F2 CC	TMT	TiO2	Q Exactive HF-X	[0.321867942810059, 0.34963321685791, 0.138245582580566, 0.387326240539551]	Q9UKI8	TLK1	S743	Prat_1062
35947955	HSFGSLGSLSDKESE		1	H	C	Profiling	Blood-cancer	Selinexor+MK2206@PL21 cell line F2 CC	TMT	TiO2	Q Exactive HF-X	[-0.338452816009521, -0.00944042205810547, -0.709547519683838, -0.422711849212646]	Q9UKI8	TLK1	S103	Prat_1062
35947955	YQGGNGSSPVRGIPP		1	H	C	Profiling	Blood-cancer	Selinexor+MK2206@PL21 cell line F2 CC	TMT	TiO2	Q Exactive HF-X	[0.162127494812012, -0.0609354972839355, 0.000879287719726563, -0.108165264129639]	Q9UKI8	TLK1	S159	Prat_1062
35947955	SSSVRPNSPSPTALA		1	H	C	Profiling	Blood-cancer	Selinexor+MK2206@PL21 cell line F2 CC	TMT	TiO2	Q Exactive HF-X	[-0.0433769226074219, 0.186119079589844, 0.137210845947266, 0.207135200500488]	Q9UKI8	TLK1	S188	Prat_1062
35947955	SSSVRPNSPSPTALA		1	H	C	Profiling	Blood-cancer	Selinexor+MK2206@PL21 cell line F2 CC	TMT	TiO2	Q Exactive HF-X	[-0.417806148529053, 0.0680546760559082, -0.0321822166442871, 0.231086254119873]	Q9UKI8	TLK1	S188	Prat_1062
35947955	ARSLLNHTPPSGRPR		1	H	C	Profiling	Blood-cancer	Selinexor+MK2206@PL21 cell line F2 CC	TMT	TiO2	Q Exactive HF-X	[0.384426116943359, 0.358474731445313, 0.187543392181396, 0.372654438018799]	Q9UKI8	TLK1	T38	Prat_1062
35947955	RPNSPSPTALAFGDH		1	H	C	Profiling	Blood-cancer	Selinexor+MK2206@PL21 cell line F2 CC	TMT	TiO2	Q Exactive HF-X	[-0.532269477844238, -0.232332706451416, -0.826019287109375, -0.144515037536621]	Q9UKI8	TLK1	T192	Prat_1062
35947955	PHMRRSNSSGNLHMA		1	H	C	Profiling	Blood-cancer	Selinexor+MK2206@PL21 cell line F5 NN	TMT	TiO2	Q Exactive HF-X	[2.29005527496338, -0.0817580223083496, 0.226397514343262, 0.0103120803833008]	Q9UKI8	TLK1	S743	Prat_1065
35947955	YQGGNGSSPVRGIPP		1	H	C	Profiling	Blood-cancer	Selinexor+MK2206@PL21 cell line F5 NN	TMT	TiO2	Q Exactive HF-X	[0.0754270553588867, 0.437681674957275, -0.433494567871094, -0.211718082427979]	Q9UKI8	TLK1	S159	Prat_1065
35947955	SSSVRPNSPSPTALA		1	H	C	Profiling	Blood-cancer	Selinexor+MK2206@PL21 cell line F5 NN	TMT	TiO2	Q Exactive HF-X	[0.604402542114258, -0.204940319061279, 1.53955984115601, 0.149319648742676]	Q9UKI8	TLK1	S188	Prat_1065
35947955	PHMRRSNSSGNLHMA		1	H	C	Profiling	Blood-cancer	Selinexor@PL21 cell line F4 MBO	TMT	TiO2	Q Exactive HF-X	[0.169442176818848, 0.372485160827637, 0.205767631530762, 0.458399772644043]	Q9UKI8	TLK1	S743	Prat_1053
35947955	HSFGSLGSLSDKESE		1	H	C	Profiling	Blood-cancer	Selinexor@PL21 cell line F4 MBO	TMT	TiO2	Q Exactive HF-X	[0.338452816009521, -0.00780200958251953, 0.208021640777588, 1.09081697463989]	Q9UKI8	TLK1	S103	Prat_1053
35947955	YQGGNGSSPVRGIPP		1	H	C	Profiling	Blood-cancer	Selinexor@PL21 cell line F4 MBO	TMT	TiO2	Q Exactive HF-X	[-0.209013938903809, -0.445985317230225, -0.352487564086914, -0.168970584869385]	Q9UKI8	TLK1	S159	Prat_1053
35947955	SSSVRPNSPSPTALA		1	H	C	Profiling	Blood-cancer	Selinexor@PL21 cell line F4 MBO	TMT	TiO2	Q Exactive HF-X	[0.165300369262695, 0.27458381652832, 0.16972541809082, 0.251694679260254]	Q9UKI8	TLK1	S188	Prat_1053
35947955	SSSVRPNSPSPTALA		1	H	C	Profiling	Blood-cancer	Selinexor@PL21 cell line F4 MBO	TMT	TiO2	Q Exactive HF-X	[0.123839855194092, -0.092139720916748, -0.341509342193604, -0.256862163543701]	Q9UKI8	TLK1	S188	Prat_1053
35947955	ARSLLNHTPPSGRPR		1	H	C	Profiling	Blood-cancer	Selinexor@PL21 cell line F4 MBO	TMT	TiO2	Q Exactive HF-X	[0.168367385864258, -0.0270929336547852, -0.187543392181396, -0.0522608757019043]	Q9UKI8	TLK1	T38	Prat_1053
35947955	RPNSPSPTALAFGDH		1	H	C	Profiling	Blood-cancer	Selinexor@PL21 cell line F4 MBO	TMT	TiO2	Q Exactive HF-X	[0.548691749572754, 0.012671947479248, 0.213451385498047, 0.144515037536621]	Q9UKI8	TLK1	T192	Prat_1053
35947955	PHMRRSNSSGNLHMA		1	H	C	Profiling	Blood-cancer	Selinexor@PL21 cell line F2 CC	TMT	TiO2	Q Exactive HF-X	[0.169442176818848, 0.372485160827637, 0.205767631530762, 0.458399772644043]	Q9UKI8	TLK1	S743	Prat_1051
35947955	HSFGSLGSLSDKESE		1	H	C	Profiling	Blood-cancer	Selinexor@PL21 cell line F2 CC	TMT	TiO2	Q Exactive HF-X	[0.338452816009521, -0.00780200958251953, 0.208021640777588, 1.09081697463989]	Q9UKI8	TLK1	S103	Prat_1051
35947955	YQGGNGSSPVRGIPP		1	H	C	Profiling	Blood-cancer	Selinexor@PL21 cell line F2 CC	TMT	TiO2	Q Exactive HF-X	[-0.209013938903809, -0.445985317230225, -0.352487564086914, -0.168970584869385]	Q9UKI8	TLK1	S159	Prat_1051
35947955	SSSVRPNSPSPTALA		1	H	C	Profiling	Blood-cancer	Selinexor@PL21 cell line F2 CC	TMT	TiO2	Q Exactive HF-X	[0.165300369262695, 0.27458381652832, 0.16972541809082, 0.251694679260254]	Q9UKI8	TLK1	S188	Prat_1051
35947955	SSSVRPNSPSPTALA		1	H	C	Profiling	Blood-cancer	Selinexor@PL21 cell line F2 CC	TMT	TiO2	Q Exactive HF-X	[0.123839855194092, -0.092139720916748, -0.341509342193604, -0.256862163543701]	Q9UKI8	TLK1	S188	Prat_1051
35947955	ARSLLNHTPPSGRPR		1	H	C	Profiling	Blood-cancer	Selinexor@PL21 cell line F2 CC	TMT	TiO2	Q Exactive HF-X	[0.168367385864258, -0.0270929336547852, -0.187543392181396, -0.0522608757019043]	Q9UKI8	TLK1	T38	Prat_1051
35947955	RPNSPSPTALAFGDH		1	H	C	Profiling	Blood-cancer	Selinexor@PL21 cell line F2 CC	TMT	TiO2	Q Exactive HF-X	[0.548691749572754, 0.012671947479248, 0.213451385498047, 0.144515037536621]	Q9UKI8	TLK1	T192	Prat_1051
35947955	PHMRRSNSSGNLHMA		1	H	C	Profiling	Blood-cancer	DMSO@PL21 cell line F4 MBO	TMT	TiO2	Q Exactive HF-X	[-0.169442176818848, -0.34963321685791, -0.628052711486816, -0.427596092224121]	Q9UKI8	TLK1	S743	Prat_367
35947955	HSFGSLGSLSDKESE		1	H	C	Profiling	Blood-cancer	DMSO@PL21 cell line F4 MBO	TMT	TiO2	Q Exactive HF-X	[0.712567806243896, 0.225605964660645, 0.43319845199585, 0.422711849212646]	Q9UKI8	TLK1	S103	Prat_367
35947955	YQGGNGSSPVRGIPP		1	H	C	Profiling	Blood-cancer	DMSO@PL21 cell line F4 MBO	TMT	TiO2	Q Exactive HF-X	[-0.00189113616943359, 0.0609354972839355, -0.000879287719726563, 0.108165264129639]	Q9UKI8	TLK1	S159	Prat_367
35947955	SSSVRPNSPSPTALA		1	H	C	Profiling	Blood-cancer	DMSO@PL21 cell line F4 MBO	TMT	TiO2	Q Exactive HF-X	[0.0433769226074219, -0.186119079589844, -0.474607467651367, -0.392071723937988]	Q9UKI8	TLK1	S188	Prat_367
35947955	SSSVRPNSPSPTALA		1	H	C	Profiling	Blood-cancer	DMSO@PL21 cell line F4 MBO	TMT	TiO2	Q Exactive HF-X	[-0.000352382659912109, 0.054720401763916, 0.0895047187805176, -0.0322918891906738]	Q9UKI8	TLK1	S188	Prat_367
35947955	ARSLLNHTPPSGRPR		1	H	C	Profiling	Blood-cancer	DMSO@PL21 cell line F4 MBO	TMT	TiO2	Q Exactive HF-X	[-0.189346313476563, -0.673651695251465, -0.459705829620361, -0.527329921722412]	Q9UKI8	TLK1	T38	Prat_367
35947955	RPNSPSPTALAFGDH		1	H	C	Profiling	Blood-cancer	DMSO@PL21 cell line F4 MBO	TMT	TiO2	Q Exactive HF-X	[-0.130199432373047, 0.592789173126221, 0.187965393066406, 0.26978874206543]	Q9UKI8	TLK1	T192	Prat_367
35947955	PHMRRSNSSGNLHMA		1	H	C	Profiling	Blood-cancer	DMSO@PL21 cell line F6 NN	TMT	TiO2	Q Exactive HF-X	[1.04077482223511, -0.262715816497803, 0.168629169464111, 0.381856441497803]	Q9UKI8	TLK1	S743	Prat_369
35947955	SSSVRPNSPSPTALA		1	H	C	Profiling	Blood-cancer	DMSO@PL21 cell line F6 NN	TMT	TiO2	Q Exactive HF-X	[0.282530307769775, -0.00430631637573242, -0.040501594543457, -0.199081897735596]	Q9UKI8	TLK1	S188	Prat_369
35947955	PHMRRSNSSGNLHMA		1	H	C	Profiling	Blood-cancer	DMSO@MV4-11 cell line F1 CC	TMT	TiO2	Q Exactive HF-X	[-1.08061075210571, -0.22044849395752, -1.2490439414978, -0.0146074295043945]	Q9UKI8	TLK1	S743	Prat_352
35947955	SSSVRPNSPSPTALA		1	H	C	Profiling	Blood-cancer	DMSO@MV4-11 cell line F1 CC	TMT	TiO2	Q Exactive HF-X	[-0.210610389709473, -0.0992636680603027, -0.191603183746338, -2.91127300262451]	Q9UKI8	TLK1	S188	Prat_352
35947955	SSSVRPNSPSPTALA		1	H	C	Profiling	Blood-cancer	DMSO@MV4-11 cell line F1 CC	TMT	TiO2	Q Exactive HF-X	[-2.35946989059448, 0.0538573265075684, -0.62383508682251, 0.40108585357666]	Q9UKI8	TLK1	S188	Prat_352
35947955	ARSLLNHTPPSGRPR		1	H	C	Profiling	Blood-cancer	DMSO@MV4-11 cell line F1 CC	TMT	TiO2	Q Exactive HF-X	[-0.402242660522461, -0.0996799468994141, -0.520274639129639, -0.0838737487792969]	Q9UKI8	TLK1	T38	Prat_352
35947955	RPNSPSPTALAFGDH		1	H	C	Profiling	Blood-cancer	DMSO@MV4-11 cell line F1 CC	TMT	TiO2	Q Exactive HF-X	[-0.777293682098389, -0.690947532653809, -0.94663143157959, -1.77164363861084]	Q9UKI8	TLK1	T192	Prat_352
35947955	RPNSPSPTALAFGDH		1	H	C	Profiling	Blood-cancer	DMSO@MV4-11 cell line F1 CC	TMT	TiO2	Q Exactive HF-X	[-2.43153619766235, 0.022709846496582, -0.637957096099854, 0.086787223815918]	Q9UKI8	TLK1	T192	Prat_352
35947955	PHMRRSNSSGNLHMA		1	H	C	Profiling	Blood-cancer	DMSO@PL21 cell line F1 CC	TMT	TiO2	Q Exactive HF-X	[-0.0414743423461914, 0.170495986938477, 0.0679788589477539, 0.230728149414063]	Q9UKI8	TLK1	S743	Prat_364
35947955	YQGGNGSSPVRGIPP		1	H	C	Profiling	Blood-cancer	DMSO@PL21 cell line F1 CC	TMT	TiO2	Q Exactive HF-X	[-0.495451927185059, 0.116565704345703, -0.293344974517822, 0.35347843170166]	Q9UKI8	TLK1	S159	Prat_364
35947955	SSSVRPNSPSPTALA		1	H	C	Profiling	Blood-cancer	DMSO@PL21 cell line F1 CC	TMT	TiO2	Q Exactive HF-X	[-0.00626754760742188, 0.103456497192383, 0.256031513214111, 0.0262813568115234]	Q9UKI8	TLK1	S188	Prat_364
35947955	SSSVRPNSPSPTALA		1	H	C	Profiling	Blood-cancer	DMSO@PL21 cell line F1 CC	TMT	TiO2	Q Exactive HF-X	[0.905889511108398, -1.38239049911499, 0.053398609161377, 0.320639133453369]	Q9UKI8	TLK1	S188	Prat_364
35947955	ARSLLNHTPPSGRPR		1	H	C	Profiling	Blood-cancer	DMSO@PL21 cell line F1 CC	TMT	TiO2	Q Exactive HF-X	[-0.143303394317627, -0.00626945495605469, 0.167887210845947, -0.0637421607971191]	Q9UKI8	TLK1	T38	Prat_364
35947955	RPNSPSPTALAFGDH		1	H	C	Profiling	Blood-cancer	DMSO@PL21 cell line F1 CC	TMT	TiO2	Q Exactive HF-X	[0.109328746795654, -1.00277614593506, 1.02485036849976, -0.309391975402832]	Q9UKI8	TLK1	T192	Prat_364
35947955	PHMRRSNSSGNLHMA		1	H	C	Profiling	Blood-cancer	DMSO@PL21 cell line F2 CC	TMT	TiO2	Q Exactive HF-X	[-0.169442176818848, -0.34963321685791, -0.628052711486816, -0.427596092224121]	Q9UKI8	TLK1	S743	Prat_365
35947955	HSFGSLGSLSDKESE		1	H	C	Profiling	Blood-cancer	DMSO@PL21 cell line F2 CC	TMT	TiO2	Q Exactive HF-X	[0.712567806243896, 0.225605964660645, 0.43319845199585, 0.422711849212646]	Q9UKI8	TLK1	S103	Prat_365
35947955	YQGGNGSSPVRGIPP		1	H	C	Profiling	Blood-cancer	DMSO@PL21 cell line F2 CC	TMT	TiO2	Q Exactive HF-X	[-0.00189113616943359, 0.0609354972839355, -0.000879287719726563, 0.108165264129639]	Q9UKI8	TLK1	S159	Prat_365
35947955	SSSVRPNSPSPTALA		1	H	C	Profiling	Blood-cancer	DMSO@PL21 cell line F2 CC	TMT	TiO2	Q Exactive HF-X	[0.0433769226074219, -0.186119079589844, -0.474607467651367, -0.392071723937988]	Q9UKI8	TLK1	S188	Prat_365
35947955	SSSVRPNSPSPTALA		1	H	C	Profiling	Blood-cancer	DMSO@PL21 cell line F2 CC	TMT	TiO2	Q Exactive HF-X	[-0.000352382659912109, 0.054720401763916, 0.0895047187805176, -0.0322918891906738]	Q9UKI8	TLK1	S188	Prat_365
35947955	ARSLLNHTPPSGRPR		1	H	C	Profiling	Blood-cancer	DMSO@PL21 cell line F2 CC	TMT	TiO2	Q Exactive HF-X	[-0.189346313476563, -0.673651695251465, -0.459705829620361, -0.527329921722412]	Q9UKI8	TLK1	T38	Prat_365
35947955	RPNSPSPTALAFGDH		1	H	C	Profiling	Blood-cancer	DMSO@PL21 cell line F2 CC	TMT	TiO2	Q Exactive HF-X	[-0.130199432373047, 0.592789173126221, 0.187965393066406, 0.26978874206543]	Q9UKI8	TLK1	T192	Prat_365
35947955	PHMRRSNSSGNLHMA		1	H	C	Profiling	Blood-cancer	DMSO@PL21 cell line F5 NN	TMT	TiO2	Q Exactive HF-X	[-1.27816486358643, 0.623188495635986, 0.0671482086181641, -0.0103120803833008]	Q9UKI8	TLK1	S743	Prat_368
35947955	YQGGNGSSPVRGIPP		1	H	C	Profiling	Blood-cancer	DMSO@PL21 cell line F5 NN	TMT	TiO2	Q Exactive HF-X	[0.989054679870605, 1.81804323196411, 0.458416938781738, 1.63667249679565]	Q9UKI8	TLK1	S159	Prat_368
35947955	SSSVRPNSPSPTALA		1	H	C	Profiling	Blood-cancer	DMSO@PL21 cell line F5 NN	TMT	TiO2	Q Exactive HF-X	[-0.333558082580566, 0.585632801055908, -0.660491466522217, -0.149319648742676]	Q9UKI8	TLK1	S188	Prat_368
35947955	PHMRRSNSSGNLHMA		1	H	C	Profiling	Blood-cancer	Selinexor@PL21 cell line F5 NN	TMT	TiO2	Q Exactive HF-X	[-0.420333862304688, 0.0817580223083496, -0.0671482086181641, 0.229744911193848]	Q9UKI8	TLK1	S743	Prat_1054
35947955	YQGGNGSSPVRGIPP		1	H	C	Profiling	Blood-cancer	Selinexor@PL21 cell line F5 NN	TMT	TiO2	Q Exactive HF-X	[-1.02023983001709, -0.437681674957275, -0.75566291809082, -0.685996532440186]	Q9UKI8	TLK1	S159	Prat_1054
35947955	SSSVRPNSPSPTALA		1	H	C	Profiling	Blood-cancer	Selinexor@PL21 cell line F5 NN	TMT	TiO2	Q Exactive HF-X	[0.333558082580566, 0.204940319061279, -1.04271936416626, 0.210352897644043]	Q9UKI8	TLK1	S188	Prat_1054
35947955	PHMRRSNSSGNLHMA		1	H	C	Profiling	Blood-cancer	MK2206@MV4-11 cell line F1 CC	TMT	TiO2	Q Exactive HF-X	[0.0895161628723145, -0.0707025527954102, -0.0308451652526855, 0.121417999267578]	Q9UKI8	TLK1	S743	Prat_732
35947955	SSSVRPNSPSPTALA		1	H	C	Profiling	Blood-cancer	MK2206@MV4-11 cell line F1 CC	TMT	TiO2	Q Exactive HF-X	[-2.95508766174316, -0.1045241355896, -0.604024410247803, -0.235462188720703]	Q9UKI8	TLK1	S188	Prat_732
35947955	SSSVRPNSPSPTALA		1	H	C	Profiling	Blood-cancer	MK2206@MV4-11 cell line F1 CC	TMT	TiO2	Q Exactive HF-X	[-0.0530238151550293, 0.313783168792725, -0.0331177711486816, -0.541558265686035]	Q9UKI8	TLK1	S188	Prat_732
35947955	ARSLLNHTPPSGRPR		1	H	C	Profiling	Blood-cancer	MK2206@MV4-11 cell line F1 CC	TMT	TiO2	Q Exactive HF-X	[0.760626792907715, 0.590682029724121, 0.606183528900146, 0.501810073852539]	Q9UKI8	TLK1	T38	Prat_732
35947955	RPNSPSPTALAFGDH		1	H	C	Profiling	Blood-cancer	MK2206@MV4-11 cell line F1 CC	TMT	TiO2	Q Exactive HF-X	[-1.07916784286499, -1.26314067840576, -0.566088676452637, -1.53374862670898]	Q9UKI8	TLK1	T192	Prat_732
35947955	RPNSPSPTALAFGDH		1	H	C	Profiling	Blood-cancer	MK2206@MV4-11 cell line F1 CC	TMT	TiO2	Q Exactive HF-X	[0.30171537399292, 0.298184394836426, 0.326367855072021, -0.518527030944824]	Q9UKI8	TLK1	T192	Prat_732
35947955	ASTNNESSNHSFGSL		1	H	C	Profiling	Blood-cancer	MK2206@MV4-11 cell line F2 CC	TMT	TiO2	Q Exactive HF-X	[-0.653043746948242, -0.18614673614502, -0.137499809265137, -0.248821258544922]	Q9UKI8	TLK1	S94	Prat_733
35947955	PHMRRSNSSGNLHMA		1	H	C	Profiling	Blood-cancer	MK2206@MV4-11 cell line F2 CC	TMT	TiO2	Q Exactive HF-X	[-0.327752113342285, -0.0885744094848633, 0.00658226013183594, 0.177914619445801]	Q9UKI8	TLK1	S743	Prat_733
35947955	LLNHTPPSGRPREGA		1	H	C	Profiling	Blood-cancer	MK2206@MV4-11 cell line F2 CC	TMT	TiO2	Q Exactive HF-X	[-0.2015700340271, -0.0609350204467773, 0.104513645172119, 0.996570110321045]	Q9UKI8	TLK1	S41	Prat_733
35947955	SSSVRPNSPSPTALA		1	H	C	Profiling	Blood-cancer	MK2206@MV4-11 cell line F2 CC	TMT	TiO2	Q Exactive HF-X	[-0.0727591514587402, -0.200745105743408, -0.193572044372559, 0.16474723815918]	Q9UKI8	TLK1	S188	Prat_733
35947955	SSSVRPNSPSPTALA		1	H	C	Profiling	Blood-cancer	MK2206@MV4-11 cell line F2 CC	TMT	TiO2	Q Exactive HF-X	[-0.137430191040039, -0.15467643737793, -0.0224056243896484, 0.18668270111084]	Q9UKI8	TLK1	S188	Prat_733
35947955	FGSLGSLSDKESETP		1	H	C	Profiling	Blood-cancer	MK2206@MV4-11 cell line F2 CC	TMT	TiO2	Q Exactive HF-X	[-0.0731229782104492, -0.0885553359985352, -0.373404502868652, -0.357020378112793]	Q9UKI8	TLK1	S105	Prat_733
35947955	ARSLLNHTPPSGRPR		1	H	C	Profiling	Blood-cancer	MK2206@MV4-11 cell line F2 CC	TMT	TiO2	Q Exactive HF-X	[-0.102752685546875, -0.0487246513366699, 0.174485206604004, 0.671521663665771]	Q9UKI8	TLK1	T38	Prat_733
35947955	RPNSPSPTALAFGDH		1	H	C	Profiling	Blood-cancer	MK2206@MV4-11 cell line F2 CC	TMT	TiO2	Q Exactive HF-X	[-0.238752365112305, 0.0858044624328613, -0.326828956604004, -0.0952653884887695]	Q9UKI8	TLK1	T192	Prat_733
35947955	RPNSPSPTALAFGDH		1	H	C	Profiling	Blood-cancer	MK2206@MV4-11 cell line F2 CC	TMT	TiO2	Q Exactive HF-X	[-0.138052940368652, -0.165679931640625, -0.0356950759887695, 0.16188907623291]	Q9UKI8	TLK1	T192	Prat_733
35947955	PHMRRSNSSGNLHMA		1	H	C	Profiling	Blood-cancer	MK2206@MV4-11 cell line F3 MBO	TMT	TiO2	Q Exactive HF-X	[-0.147213935852051, -0.785993576049805, -0.333703994750977, 0.0797991752624512]	Q9UKI8	TLK1	S743	Prat_734
35947955	SSSVRPNSPSPTALA		1	H	C	Profiling	Blood-cancer	MK2206@MV4-11 cell line F3 MBO	TMT	TiO2	Q Exactive HF-X	[1.0989236831665, 0.639087200164795, 1.18774652481079, 1.07826137542725]	Q9UKI8	TLK1	S188	Prat_734
35947955	RPNSPSPTALAFGDH		1	H	C	Profiling	Blood-cancer	MK2206@MV4-11 cell line F3 MBO	TMT	TiO2	Q Exactive HF-X	[-0.324668884277344, 1.40488386154175, -0.69798755645752, 0.914794921875]	Q9UKI8	TLK1	T192	Prat_734
35947955	PHMRRSNSSGNLHMA		1	H	C	Profiling	Blood-cancer	MK2206@MV4-11 cell line F5 NN	TMT	TiO2	Q Exactive HF-X	[0.883373737335205, 1.16430377960205, 0.184173583984375, -0.039557933807373]	Q9UKI8	TLK1	S743	Prat_736
35947955	RPNSPSPTALAFGDH		1	H	C	Profiling	Blood-cancer	MK2206@MV4-11 cell line F5 NN	TMT	TiO2	Q Exactive HF-X	[0.171568393707275, 1.77347803115845, -0.0617141723632813, 1.43424558639526]	Q9UKI8	TLK1	T192	Prat_736
35947955	PHMRRSNSSGNLHMA		1	H	C	Profiling	Blood-cancer	Selinexor@MV4-11 cell line F1 CC	TMT	TiO2	Q Exactive HF-X	[-0.0895161628723145, 0.0707025527954102, 0.0308451652526855, 0.0146074295043945]	Q9UKI8	TLK1	S743	Prat_1046
35947955	SSSVRPNSPSPTALA		1	H	C	Profiling	Blood-cancer	Selinexor@MV4-11 cell line F1 CC	TMT	TiO2	Q Exactive HF-X	[0.210610389709473, 0.0992636680603027, 0.191603183746338, 0.235462188720703]	Q9UKI8	TLK1	S188	Prat_1046
35947955	SSSVRPNSPSPTALA		1	H	C	Profiling	Blood-cancer	Selinexor@MV4-11 cell line F1 CC	TMT	TiO2	Q Exactive HF-X	[0.0530238151550293, -0.115101337432861, 0.0331177711486816, -0.347414970397949]	Q9UKI8	TLK1	S188	Prat_1046
35947955	ARSLLNHTPPSGRPR		1	H	C	Profiling	Blood-cancer	Selinexor@MV4-11 cell line F1 CC	TMT	TiO2	Q Exactive HF-X	[-0.113940238952637, -0.459867477416992, -0.551340579986572, -0.353586196899414]	Q9UKI8	TLK1	T38	Prat_1046
35947955	RPNSPSPTALAFGDH		1	H	C	Profiling	Blood-cancer	Selinexor@MV4-11 cell line F1 CC	TMT	TiO2	Q Exactive HF-X	[0.777293682098389, 0.690947532653809, 1.09210681915283, 2.68112659454346]	Q9UKI8	TLK1	T192	Prat_1046
35947955	RPNSPSPTALAFGDH		1	H	C	Profiling	Blood-cancer	Selinexor@MV4-11 cell line F1 CC	TMT	TiO2	Q Exactive HF-X	[-0.30171537399292, -0.022709846496582, -0.326367855072021, 1.22193717956543]	Q9UKI8	TLK1	T192	Prat_1046
35947955	PHMRRSNSSGNLHMA		1	H	C	Profiling	Blood-cancer	Selinexor+MK2206@MV4-11 cell line F1 CC	TMT	TiO2	Q Exactive HF-X	[0.225832462310791, 0.392679214477539, 0.130233287811279, -0.0473766326904297]	Q9UKI8	TLK1	S743	Prat_1056
35947955	SSSVRPNSPSPTALA		1	H	C	Profiling	Blood-cancer	Selinexor+MK2206@MV4-11 cell line F1 CC	TMT	TiO2	Q Exactive HF-X	[1.09744739532471, 0.974402904510498, 0.256489276885986, 0.555644989013672]	Q9UKI8	TLK1	S188	Prat_1056
35947955	SSSVRPNSPSPTALA		1	H	C	Profiling	Blood-cancer	Selinexor+MK2206@MV4-11 cell line F1 CC	TMT	TiO2	Q Exactive HF-X	[0.782287120819092, -0.0538573265075684, 0.406452655792236, 0.347414970397949]	Q9UKI8	TLK1	S188	Prat_1056
35947955	ARSLLNHTPPSGRPR		1	H	C	Profiling	Blood-cancer	Selinexor+MK2206@MV4-11 cell line F1 CC	TMT	TiO2	Q Exactive HF-X	[0.113940238952637, 0.0996799468994141, 0.520274639129639, 0.0838737487792969]	Q9UKI8	TLK1	T38	Prat_1056
35947955	RPNSPSPTALAFGDH		1	H	C	Profiling	Blood-cancer	Selinexor+MK2206@MV4-11 cell line F1 CC	TMT	TiO2	Q Exactive HF-X	[1.16076993942261, 1.09871864318848, 0.566088676452637, 1.53374862670898]	Q9UKI8	TLK1	T192	Prat_1056
35947955	RPNSPSPTALAFGDH		1	H	C	Profiling	Blood-cancer	Selinexor+MK2206@MV4-11 cell line F1 CC	TMT	TiO2	Q Exactive HF-X	[0.927616596221924, -0.687422752380371, 0.687838077545166, -0.086787223815918]	Q9UKI8	TLK1	T192	Prat_1056
35947955	ASTNNESSNHSFGSL		1	H	C	Profiling	Blood-cancer	Selinexor+MK2206@MV4-11 cell line F2 CC	TMT	TiO2	Q Exactive HF-X	[0.653043746948242, 0.476088523864746, 0.529014587402344, 0.248821258544922]	Q9UKI8	TLK1	S94	Prat_1057
35947955	PHMRRSNSSGNLHMA		1	H	C	Profiling	Blood-cancer	Selinexor+MK2206@MV4-11 cell line F2 CC	TMT	TiO2	Q Exactive HF-X	[0.480301856994629, 0.23231029510498, -0.00658226013183594, -0.177914619445801]	Q9UKI8	TLK1	S743	Prat_1057
35947955	LLNHTPPSGRPREGA		1	H	C	Profiling	Blood-cancer	Selinexor+MK2206@MV4-11 cell line F2 CC	TMT	TiO2	Q Exactive HF-X	[-0.0117554664611816, 0.125078201293945, 0.2224440574646, 0.0193018913269043]	Q9UKI8	TLK1	S41	Prat_1057
35947955	SSSVRPNSPSPTALA		1	H	C	Profiling	Blood-cancer	Selinexor+MK2206@MV4-11 cell line F2 CC	TMT	TiO2	Q Exactive HF-X	[0.0727591514587402, 0.059699535369873, 0.145205497741699, -0.222285270690918]	Q9UKI8	TLK1	S188	Prat_1057
35947955	SSSVRPNSPSPTALA		1	H	C	Profiling	Blood-cancer	Selinexor+MK2206@MV4-11 cell line F2 CC	TMT	TiO2	Q Exactive HF-X	[0.137430191040039, 0.15467643737793, 0.0224056243896484, -0.289986610412598]	Q9UKI8	TLK1	S188	Prat_1057
35947955	FGSLGSLSDKESETP		1	H	C	Profiling	Blood-cancer	Selinexor+MK2206@MV4-11 cell line F2 CC	TMT	TiO2	Q Exactive HF-X	[0.0731229782104492, -0.094426155090332, 0.300210952758789, 0.14430046081543]	Q9UKI8	TLK1	S105	Prat_1057
35947955	ARSLLNHTPPSGRPR		1	H	C	Profiling	Blood-cancer	Selinexor+MK2206@MV4-11 cell line F2 CC	TMT	TiO2	Q Exactive HF-X	[0.297724723815918, 0.203068256378174, 0.0713090896606445, -0.0310883522033691]	Q9UKI8	TLK1	T38	Prat_1057
35947955	RPNSPSPTALAFGDH		1	H	C	Profiling	Blood-cancer	Selinexor+MK2206@MV4-11 cell line F2 CC	TMT	TiO2	Q Exactive HF-X	[0.238752365112305, -0.0858044624328613, 0.326828956604004, 0.0952653884887695]	Q9UKI8	TLK1	T192	Prat_1057
35947955	RPNSPSPTALAFGDH		1	H	C	Profiling	Blood-cancer	Selinexor+MK2206@MV4-11 cell line F2 CC	TMT	TiO2	Q Exactive HF-X	[0.138052940368652, 0.172330856323242, 0.0356950759887695, -0.253043174743652]	Q9UKI8	TLK1	T192	Prat_1057
35947955	PHMRRSNSSGNLHMA		1	H	C	Profiling	Blood-cancer	Selinexor+MK2206@MV4-11 cell line F3 MBO	TMT	TiO2	Q Exactive HF-X	[-0.280939102172852, 0.666601181030273, -0.571020126342773, -0.0797991752624512]	Q9UKI8	TLK1	S743	Prat_1058
35947955	SSSVRPNSPSPTALA		1	H	C	Profiling	Blood-cancer	Selinexor+MK2206@MV4-11 cell line F3 MBO	TMT	TiO2	Q Exactive HF-X	[-0.0141143798828125, -0.0125060081481934, 0.0107083320617676, -0.0146350860595703]	Q9UKI8	TLK1	S188	Prat_1058
35947955	RPNSPSPTALAFGDH		1	H	C	Profiling	Blood-cancer	Selinexor+MK2206@MV4-11 cell line F3 MBO	TMT	TiO2	Q Exactive HF-X	[-0.275362014770508, -0.315313816070557, 0.83385181427002, -1.11500072479248]	Q9UKI8	TLK1	T192	Prat_1058
35947955	PHMRRSNSSGNLHMA		1	H	C	Profiling	Blood-cancer	Selinexor+MK2206@MV4-11 cell line F5 NN	TMT	TiO2	Q Exactive HF-X	[-0.756232738494873, 0.397172927856445, -0.269388198852539, -0.159116268157959]	Q9UKI8	TLK1	S743	Prat_1060
35947955	RPNSPSPTALAFGDH		1	H	C	Profiling	Blood-cancer	Selinexor+MK2206@MV4-11 cell line F5 NN	TMT	TiO2	Q Exactive HF-X	[-0.821556568145752, 0.399409770965576, -0.153656959533691, 0.493424892425537]	Q9UKI8	TLK1	T192	Prat_1060
35947955	ASTNNESSNHSFGSL		1	H	C	Profiling	Blood-cancer	Selinexor@MV4-11 cell line F2 CC	TMT	TiO2	Q Exactive HF-X	[0.689067840576172, 0.18614673614502, 0.137499809265137, 0.349072456359863]	Q9UKI8	TLK1	S94	Prat_1047
35947955	PHMRRSNSSGNLHMA		1	H	C	Profiling	Blood-cancer	Selinexor@MV4-11 cell line F2 CC	TMT	TiO2	Q Exactive HF-X	[0.327752113342285, 0.0885744094848633, 0.105762481689453, 0.370985984802246]	Q9UKI8	TLK1	S743	Prat_1047
35947955	LLNHTPPSGRPREGA		1	H	C	Profiling	Blood-cancer	Selinexor@MV4-11 cell line F2 CC	TMT	TiO2	Q Exactive HF-X	[0.0117554664611816, 0.0609350204467773, -0.267692089080811, -0.0193018913269043]	Q9UKI8	TLK1	S41	Prat_1047
35947955	SSSVRPNSPSPTALA		1	H	C	Profiling	Blood-cancer	Selinexor@MV4-11 cell line F2 CC	TMT	TiO2	Q Exactive HF-X	[0.411835193634033, 0.485329151153564, 0.38348388671875, 0.488518714904785]	Q9UKI8	TLK1	S188	Prat_1047
35947955	SSSVRPNSPSPTALA		1	H	C	Profiling	Blood-cancer	Selinexor@MV4-11 cell line F2 CC	TMT	TiO2	Q Exactive HF-X	[0.200553894042969, 0.160350799560547, 0.211669921875, 0.155743598937988]	Q9UKI8	TLK1	S188	Prat_1047
35947955	FGSLGSLSDKESETP		1	H	C	Profiling	Blood-cancer	Selinexor@MV4-11 cell line F2 CC	TMT	TiO2	Q Exactive HF-X	[0.671607971191406, 0.23200511932373, 0.569852828979492, 0.366635322570801]	Q9UKI8	TLK1	S105	Prat_1047
35947955	ARSLLNHTPPSGRPR		1	H	C	Profiling	Blood-cancer	Selinexor@MV4-11 cell line F2 CC	TMT	TiO2	Q Exactive HF-X	[0.102752685546875, 0.0487246513366699, -0.146810531616211, 0.0310883522033691]	Q9UKI8	TLK1	T38	Prat_1047
35947955	RPNSPSPTALAFGDH		1	H	C	Profiling	Blood-cancer	Selinexor@MV4-11 cell line F2 CC	TMT	TiO2	Q Exactive HF-X	[0.638912200927734, 0.241173267364502, 0.595747947692871, 0.401167869567871]	Q9UKI8	TLK1	T192	Prat_1047
35947955	RPNSPSPTALAFGDH		1	H	C	Profiling	Blood-cancer	Selinexor@MV4-11 cell line F2 CC	TMT	TiO2	Q Exactive HF-X	[0.210722923278809, 0.165679931640625, 0.227082252502441, 0.150467872619629]	Q9UKI8	TLK1	T192	Prat_1047
35947955	PHMRRSNSSGNLHMA		1	H	C	Profiling	Blood-cancer	Selinexor@MV4-11 cell line F3 MBO	TMT	TiO2	Q Exactive HF-X	[0.147213935852051, 0.153616905212402, 0.333703994750977, 0.25342321395874]	Q9UKI8	TLK1	S743	Prat_1048
35947955	SSSVRPNSPSPTALA		1	H	C	Profiling	Blood-cancer	Selinexor@MV4-11 cell line F3 MBO	TMT	TiO2	Q Exactive HF-X	[-0.0311059951782227, -0.0541243553161621, -0.0254635810852051, -0.0324125289916992]	Q9UKI8	TLK1	S188	Prat_1048
35947955	RPNSPSPTALAFGDH		1	H	C	Profiling	Blood-cancer	Selinexor@MV4-11 cell line F3 MBO	TMT	TiO2	Q Exactive HF-X	[1.55041694641113, 0.315313816070557, -0.130722999572754, 0.297176361083984]	Q9UKI8	TLK1	T192	Prat_1048
35947955	PHMRRSNSSGNLHMA		1	H	C	Profiling	Blood-cancer	Selinexor@MV4-11 cell line F1 CC	TMT	TiO2	Q Exactive HF-X	[-0.504252910614014, -0.63908576965332, 0.0914592742919922, 0.240519046783447]	Q9UKI8	TLK1	S743	Prat_1046
35947955	RPNSPSPTALAFGDH		1	H	C	Profiling	Blood-cancer	Selinexor@MV4-11 cell line F1 CC	TMT	TiO2	Q Exactive HF-X	[-0.0514140129089355, -0.399409770965576, 0.163710594177246, -0.493424892425537]	Q9UKI8	TLK1	T192	Prat_1046
35947955	PHMRRSNSSGNLHMA		1	H	C	Profiling	Blood-cancer	DMSO@MV4-11 cell line F3 MBO	TMT	TiO2	Q Exactive HF-X	[0.234043121337891, -0.153616905212402, 0.358211517333984, -0.244918346405029]	Q9UKI8	TLK1	S743	Prat_354
35947955	SSSVRPNSPSPTALA		1	H	C	Profiling	Blood-cancer	DMSO@MV4-11 cell line F3 MBO	TMT	TiO2	Q Exactive HF-X	[0.0141143798828125, 0.0125060081481934, -0.0107083320617676, 0.0146350860595703]	Q9UKI8	TLK1	S188	Prat_354
35947955	RPNSPSPTALAFGDH		1	H	C	Profiling	Blood-cancer	DMSO@MV4-11 cell line F3 MBO	TMT	TiO2	Q Exactive HF-X	[0.275362014770508, -0.635238170623779, 0.130722999572754, -0.297176361083984]	Q9UKI8	TLK1	T192	Prat_354
35947955	ASTNNESSNHSFGSL		1	H	C	Profiling	Blood-cancer	DMSO@MV4-11 cell line F2 CC	TMT	TiO2	Q Exactive HF-X	[-0.681615829467773, -0.905847549438477, -0.244963645935059, -0.52249813079834]	Q9UKI8	TLK1	S94	Prat_353
35947955	PHMRRSNSSGNLHMA		1	H	C	Profiling	Blood-cancer	DMSO@MV4-11 cell line F2 CC	TMT	TiO2	Q Exactive HF-X	[-0.502411842346191, -0.487870216369629, -0.246547698974609, -0.460965156555176]	Q9UKI8	TLK1	S743	Prat_353
35947955	LLNHTPPSGRPREGA		1	H	C	Profiling	Blood-cancer	DMSO@MV4-11 cell line F2 CC	TMT	TiO2	Q Exactive HF-X	[0.284327030181885, -0.675363540649414, -0.104513645172119, -0.460716724395752]	Q9UKI8	TLK1	S41	Prat_353
35947955	SSSVRPNSPSPTALA		1	H	C	Profiling	Blood-cancer	DMSO@MV4-11 cell line F2 CC	TMT	TiO2	Q Exactive HF-X	[-1.25463819503784, -0.059699535369873, -0.145205497741699, -0.16474723815918]	Q9UKI8	TLK1	S188	Prat_353
35947955	SSSVRPNSPSPTALA		1	H	C	Profiling	Blood-cancer	DMSO@MV4-11 cell line F2 CC	TMT	TiO2	Q Exactive HF-X	[-0.336496353149414, -0.548542022705078, -0.0963668823242188, -0.155743598937988]	Q9UKI8	TLK1	S188	Prat_353
35947955	FGSLGSLSDKESETP		1	H	C	Profiling	Blood-cancer	DMSO@MV4-11 cell line F2 CC	TMT	TiO2	Q Exactive HF-X	[-0.499179840087891, 0.0885553359985352, -0.300210952758789, -0.14430046081543]	Q9UKI8	TLK1	S105	Prat_353
35947955	ARSLLNHTPPSGRPR		1	H	C	Profiling	Blood-cancer	DMSO@MV4-11 cell line F2 CC	TMT	TiO2	Q Exactive HF-X	[-0.124395370483398, -0.571053981781006, -0.0713090896606445, -0.715809345245361]	Q9UKI8	TLK1	T38	Prat_353
35947955	RPNSPSPTALAFGDH		1	H	C	Profiling	Blood-cancer	DMSO@MV4-11 cell line F2 CC	TMT	TiO2	Q Exactive HF-X	[-2.38685321807861, -0.395323276519775, -0.567856788635254, -0.302176475524902]	Q9UKI8	TLK1	T192	Prat_353
35947955	RPNSPSPTALAFGDH		1	H	C	Profiling	Blood-cancer	DMSO@MV4-11 cell line F2 CC	TMT	TiO2	Q Exactive HF-X	[-0.273932456970215, -0.544742584228516, -0.0973348617553711, -0.150467872619629]	Q9UKI8	TLK1	T192	Prat_353
35947955	PHMRRSNSSGNLHMA		1	H	C	Profiling	Blood-cancer	DMSO@MV4-11 cell line F5 NN	TMT	TiO2	Q Exactive HF-X	[0.504252910614014, -0.397172927856445, -0.0914592742919922, 0.039557933807373]	Q9UKI8	TLK1	S743	Prat_356
35947955	RPNSPSPTALAFGDH		1	H	C	Profiling	Blood-cancer	DMSO@MV4-11 cell line F5 NN	TMT	TiO2	Q Exactive HF-X	[0.0514140129089355, -0.431356906890869, 0.0617141723632813, -0.559421062469482]	Q9UKI8	TLK1	T192	Prat_356
36060052	HKISDYFEYQGGNGSSPVRGIPPAIRSPQNS		0.978248	H	C	Profiling	PPM1D inhibition	Eto@HCT116 cells	SILAC	TiO2	Q Exactive Plus	['Present']	Q9UKI8	TLK1	S159	Prat_449
36060052	NNESSNHSFGSLGSLSDKESETPEKKQSESS		0.971994	H	C	Profiling	PPM1D inhibition	Eto@HCT116 cells	SILAC	TiO2	Q Exactive Plus	['Present']	Q9UKI8	TLK1	S105	Prat_449
36060052	LANDPYLLPHMRRSNSSGNLHMAGLTASPTP		0.89997	H	C	Profiling	PPM1D inhibition	Eto@HCT116 cells	SILAC	TiO2	Q Exactive Plus	['Present']	Q9UKI8	TLK1	S743	Prat_449
36060052	GHKISDYFEYQGGNGSSPVRGIPPAIRSPQN		0.843513	H	C	Profiling	PPM1D inhibition	Eto@HCT116 cells	SILAC	TiO2	Q Exactive Plus	['Present']	Q9UKI8	TLK1	S158	Prat_449
36060052	GHKISDYFEYQGGNGSSPVRGIPPAIRSPQN		0.75423	H	C	Profiling	PPM1D inhibition	Eto@U2OS cells	SILAC	TiO2	Q Exactive Plus	['Present']	Q9UKI8	TLK1	S158	Prat_450
36060052	HKISDYFEYQGGNGSSPVRGIPPAIRSPQNS		0.978248	H	C	Profiling	PPM1D inhibition	Eto+PPM1Di@HCT116 cells	SILAC	TiO2	Q Exactive Plus	['Present']	Q9UKI8	TLK1	S159	Prat_451
36060052	NNESSNHSFGSLGSLSDKESETPEKKQSESS		0.971994	H	C	Profiling	PPM1D inhibition	Eto+PPM1Di@HCT116 cells	SILAC	TiO2	Q Exactive Plus	['Present']	Q9UKI8	TLK1	S105	Prat_451
36060052	LANDPYLLPHMRRSNSSGNLHMAGLTASPTP		0.89997	H	C	Profiling	PPM1D inhibition	Eto+PPM1Di@HCT116 cells	SILAC	TiO2	Q Exactive Plus	['Present']	Q9UKI8	TLK1	S743	Prat_451
36060052	GHKISDYFEYQGGNGSSPVRGIPPAIRSPQN		0.843513	H	C	Profiling	PPM1D inhibition	Eto+PPM1Di@HCT116 cells	SILAC	TiO2	Q Exactive Plus	['Present']	Q9UKI8	TLK1	S158	Prat_451
36060052	GHKISDYFEYQGGNGSSPVRGIPPAIRSPQN		0.75423	H	C	Profiling	PPM1D inhibition	Eto+PPM1Di@U2OS cells	SILAC	TiO2	Q Exactive Plus	['Present']	Q9UKI8	TLK1	S158	Prat_452
36060052	HKISDYFEYQGGNGSSPVRGIPPAIRSPQNS		0.978248	H	C	Profiling	PPM1D inhibition	DMSO@HCT116 cells_36060052	SILAC	TiO2	Q Exactive Plus	['Present']	Q9UKI8	TLK1	S159	dup_331
36060052	NNESSNHSFGSLGSLSDKESETPEKKQSESS		0.971994	H	C	Profiling	PPM1D inhibition	DMSO@HCT116 cells_36060052	SILAC	TiO2	Q Exactive Plus	['Present']	Q9UKI8	TLK1	S105	dup_331
36060052	LANDPYLLPHMRRSNSSGNLHMAGLTASPTP		0.89997	H	C	Profiling	PPM1D inhibition	DMSO@HCT116 cells_36060052	SILAC	TiO2	Q Exactive Plus	['Present']	Q9UKI8	TLK1	S743	dup_331
36060052	GHKISDYFEYQGGNGSSPVRGIPPAIRSPQN		0.843513	H	C	Profiling	PPM1D inhibition	DMSO@HCT116 cells_36060052	SILAC	TiO2	Q Exactive Plus	['Present']	Q9UKI8	TLK1	S158	dup_331
36060052	GHKISDYFEYQGGNGSSPVRGIPPAIRSPQN		0.75423	H	C	Profiling	PPM1D inhibition	DMSO@U2OS cells_36060052	SILAC	TiO2	Q Exactive Plus	['Present']	Q9UKI8	TLK1	S158	dup_3799
36357940			100	H	C	Profiling	Signaling	JPH203 (15min)@KKU-100-BTC cell line	TMT	IMAC	Q-Exactive-orbitrap	['Present', 'Present', 'Present', 'Present']	Q9UKI8	TLK1	T38	Prat_649
36357940			100	H	C	Profiling	Signaling	JPH203 (15min)@KKU-213-BTC cell line	TMT	IMAC	Q-Exactive-orbitrap	['Present', 'Present', 'Present', 'Present']	Q9UKI8	TLK1	T38	Prat_650
36357940			100	H	C	Profiling	Signaling	JPH203 (30min)@KKU-055-BTC cell line	TMT	IMAC	Q-Exactive-orbitrap	['Present', 'Present', 'Present', 'Present']	Q9UKI8	TLK1	T38	Prat_651
36357940			100	H	C	Profiling	Signaling	DMSO@KKU-055-BTC cell line	TMT	IMAC	Q-Exactive-orbitrap	['Present', 'Present', 'Present', 'Present']	Q9UKI8	TLK1	T38	Prat_340
36357940			100	H	C	Profiling	Signaling	DMSO@KKU-100-BTC cell line	TMT	IMAC	Q-Exactive-orbitrap	['Present', 'Present', 'Present', 'Present']	Q9UKI8	TLK1	T38	Prat_341
36357940			100	H	C	Profiling	Signaling	DMSO@KKU-213-BTC cell line	TMT	IMAC	Q-Exactive-orbitrap	['Present', 'Present', 'Present', 'Present']	Q9UKI8	TLK1	T38	Prat_342
36477497		FTGVASGSTGSTGS(ph)CSVGAK	0.767917	H	C	Profiling	Salmonella infection	WT+Salmonella@HeLa cells	Label-free	Enrichment (no details)	Orbitrap	[]	Q9UKI8	TLK1	S80	Prat_1387
36477497		FTGVASGSTGSTGS(ph)CSVGAK	0.767917	H	C	Profiling	Salmonella infection	ipaJ+Salmonella@HeLa cells	Label-free	Enrichment (no details)	Orbitrap	[0.977]	Q9UKI8	TLK1	S80	Prat_627
21949786	RSLLNHTPPSGRP	SLLNHT(ph)PPSGRPR	0.99824	H	C	Profiling	Inflammation	CXCL12(HS)@CEM cell line	SILAC	IMAC	hybrid LTQ Orbitrap	[3455500]	Q9UKI8-2	TLK1	T38	Prat_226
21949786	RSLLNHTPPSGRP	SLLNHT(ph)PPSGRPR	0.99824	H	C	Profiling	Inflammation	Untreated(HS)@CEM cell line	SILAC	IMAC	hybrid LTQ Orbitrap	[5118300]	Q9UKI8-2	TLK1	T38	Prat_1315
21949786	RSLLNHTPPSGRP	SLLNHT(ph)PPSGRPR	0.99824	H	C	Profiling	Inflammation	CXCL12(LS1)@CEM cell line	SILAC	IMAC	hybrid LTQ Orbitrap	[411700, 1209100]	Q9UKI8-2	TLK1	T38	Prat_227
21949786	RSLLNHTPPSGRP	SLLNHT(ph)PPSGRPR	0.99824	H	C	Profiling	Inflammation	CXCL12(LS2)@CEM cell line	SILAC	IMAC	hybrid LTQ Orbitrap	[528410]	Q9UKI8-2	TLK1	T38	Prat_228
23684312	RSLLNHTPPSGRP	SLLNHT(ph)PPSGR	0.999956	H	C	Profiling	HIV-1-Infection	Refrence CEM cells RM	SILAC	IMAC	Hybrid LTQ Orbitrap	[5004600]	Q9UKI8-2	TLK1	T38	Prat_943
23684312	RSLLNHTPPSGRP	SLLNHT(ph)PPSGR	0.999956	H	C	Profiling	HIV-1 Infection	Mock@CD4+ T cells RM	SILAC	IMAC	Hybrid LTQ Orbitrap	[4155700]	Q9UKI8-2	TLK1	T38	Prat_766
25159151	NNESSNHSFGSLGSLSDKESETPEKKQSESS		0.992488	H	C	Profiling	Cancer	Nocodazole(pY)@Hela cell line	label-free	pY	Q Exactive	[0.0, 0.0, 0.0, 0.0]	Q9UKI8-2	TLK1	S105	Prat_797
25159151	NNESSNHSFGSLGSLSDKESETPEKKQSESS		0.992488	H	C	Profiling	Cancer	Pervanadate@Hela cell line_25159151	label-free	pY	Q Exactive	[0.0, 0.0, 0.0, 0.0]	Q9UKI8-2	TLK1	S105	Prat_845
25159151	NNESSNHSFGSLGSLSDKESETPEKKQSESS		0.992488	H	C	Profiling	Cancer	EGF(15min)@HeLa cell line	label-free	TiO2	Q Exactive mass spectrometer	[213123000, 117478000, 173295000, 632000000, 'Yes', 'Yes']	Q9UKI8-2	TLK1	S105	Prat_412
25159151	NNESSNHSFGSLGSLSDKESETPEKKQSESS		0.992488	H	C	Profiling	Cancer	EGF(5min)@HeLa cell line	label-free	pY	Q Exactive	[2811900000.0, 0.0, 0.0, 0.0]	Q9UKI8-2	TLK1	S105	Prat_414
25159151	NNESSNHSFGSLGSLSDKESETPEKKQSESS		0.992488	H	C	Profiling	Cancer	Nocodazole(TiO2)@Hela cell line	label-free	TiO2	Q Exactive mass spectrometer	[10362000, 0, 0, 0, 'Yes', 'Yes']	Q9UKI8-2	TLK1	S105	Prat_798
25159151	NNESSNHSFGSLGSLSDKESETPEKKQSESS		0.992488	H	C	Profiling	Cancer	Untreated@HeLa cell line	label-free	pY	Q Exactive	[0.0, 0.0, 0.0]	Q9UKI8-2	TLK1	S105	Prat_1327
25159151	NNESSNHSFGSLGSLSDKESETPEKKQSESS		0.992488	H	C	Profiling	Cancer	Untreated@HeLa cell line	label-free	TiO2	Q Exactive mass spectrometer	[352366000, 131240000, 175031000, 156111000, 219357000, 96805000]	Q9UKI8-2	TLK1	S105	Prat_1327
25850435	HKISDYFEYQGGNGSSPVRGIPPAIRSPQNS	ISDYFEYQGGNGSS(ph)PVR	0.999018	H	C	Profiling	Melanoma	Selumetinib(30nM)@WM239A cells	SILAC	TiO2	LTQ Orbitrap Velos	[29479000]	Q9UKI8-5	TLK1	S111	Prat_1068
25850435	HKISDYFEYQGGNGSSPVRGIPPAIRSPQNS	ISDYFEYQGGNGSS(ph)PVR	0.999018	H	C	Profiling	Melanoma	Vemurafenib(30nM)@WM239A cells	SILAC	TiO2	LTQ Orbitrap Velos	[29479000]	Q9UKI8-5	TLK1	S111	Prat_1369
25907765		ISDYFEYQGGNGSS(ph)PVR	0.999713	H	C	Profiling	mTORC1 Inhibition	Insulin+aa+RaptorKD@shRaptor HeLa cells	SILAC	TiO2	LTQ-FT	['Present', 'Present', 'Present', 'Present']	Q9UKI8-2	TLK1	S180	Prat_626
25907765		ISDYFEYQGGNGSS(ph)PVR	0.999713	H	C	Profiling	mTORC1 Inhibition	Insulin+aa@shRaptor HeLa cells	SILAC	TiO2	LTQ-FT	['Present', 'Present', 'Present', 'Present']	Q9UKI8-2	TLK1	S180	Prat_625
25907765		ISDYFEYQGGNGSS(ph)PVR	0.999713	H	C	Profiling	mTORC1 Inhibition	Serum+aa starvation@shRaptor HeLa cells	SILAC	TiO2	LTQ-FT	['Present', 'Present', 'Present', 'Present']	Q9UKI8-2	TLK1	S180	Prat_1080
26434776	LLEARFTGVASGSTGSTGSCSVGAKASTNNE	FTGVASGSTGS(ph)TGS(ph)CS(ph)VGAK	0.845249	H	C	profiling	Bone cancer	DMSO-CID1@H929 cells	SILAC	IMAC+pY-1000	LTQ-Orbitrap Elite	[2787200.0]	Q9UKI8-2	TLK1	S77	Prat_273
26434776	LLEARFTGVASGSTGSTGSCSVGAKASTNNE	FTGVASGSTGS(ph)TGS(ph)CS(ph)VGAK	0.845249	H	C	profiling	Bone cancer	DMSO-CID1@H929 cells	SILAC	IMAC+pY-1000	LTQ-Orbitrap Elite	[2787200.0]	Q9UKI8-2	TLK1	S77	Prat_273
26434776	LLEARFTGVASGSTGSTGSCSVGAKASTNNE	FTGVASGSTGS(ph)TGS(ph)CS(ph)VGAK	0.845249	H	C	profiling	Bone cancer	DMSO-HCD1@H929 cells	SILAC	IMAC+pY-1000	LTQ-Orbitrap Elite	[0.0]	Q9UKI8-2	TLK1	S77	Prat_274
26434776	LLEARFTGVASGSTGSTGSCSVGAKASTNNE	FTGVASGSTGS(ph)TGS(ph)CS(ph)VGAK	0.845249	H	C	profiling	Bone cancer	DMSO-HCD1@H929 cells	SILAC	IMAC+pY-1000	LTQ-Orbitrap Elite	[0.0]	Q9UKI8-2	TLK1	S77	Prat_274
26434776	LLEARFTGVASGSTGSTGSCSVGAKASTNNE	FTGVASGSTGS(ph)TGS(ph)CS(ph)VGAK	0.845249	H	C	profiling	Bone cancer	DMSO-HCDls2@H929 cells	SILAC	IMAC+pY-1000	LTQ-Orbitrap Elite	[0.0]	Q9UKI8-2	TLK1	S77	Prat_275
26434776	LLEARFTGVASGSTGSTGSCSVGAKASTNNE	FTGVASGSTGS(ph)TGS(ph)CS(ph)VGAK	0.845249	H	C	profiling	Bone cancer	DMSO-HCDls2@H929 cells	SILAC	IMAC+pY-1000	LTQ-Orbitrap Elite	[0.0]	Q9UKI8-2	TLK1	S77	Prat_275
26434776	LLEARFTGVASGSTGSTGSCSVGAKASTNNE	FTGVASGSTGS(ph)TGS(ph)CS(ph)VGAK	0.845249	H	C	profiling	Bone cancer	Imatinib-CID1@H929 cells	SILAC	IMAC+pY-1000	LTQ-Orbitrap Elite	[2105500.0]	Q9UKI8-2	TLK1	S77	Prat_616
26434776	LLEARFTGVASGSTGSTGSCSVGAKASTNNE	FTGVASGSTGS(ph)TGS(ph)CS(ph)VGAK	0.845249	H	C	profiling	Bone cancer	Imatinib-CID1@H929 cells	SILAC	IMAC+pY-1000	LTQ-Orbitrap Elite	[2105500.0]	Q9UKI8-2	TLK1	S77	Prat_616
26434776	LLEARFTGVASGSTGSTGSCSVGAKASTNNE	FTGVASGSTGS(ph)TGS(ph)CS(ph)VGAK	0.845249	H	C	profiling	Bone cancer	Imatinib-HCD1@H929 cells	SILAC	IMAC+pY-1000	LTQ-Orbitrap Elite	[0.0]	Q9UKI8-2	TLK1	S77	Prat_617
26434776	LLEARFTGVASGSTGSTGSCSVGAKASTNNE	FTGVASGSTGS(ph)TGS(ph)CS(ph)VGAK	0.845249	H	C	profiling	Bone cancer	Imatinib-HCD1@H929 cells	SILAC	IMAC+pY-1000	LTQ-Orbitrap Elite	[0.0]	Q9UKI8-2	TLK1	S77	Prat_617
26434776	LLEARFTGVASGSTGSTGSCSVGAKASTNNE	FTGVASGSTGS(ph)TGS(ph)CS(ph)VGAK	0.845249	H	C	profiling	Bone cancer	Imatinib-HCDls2@H929 cells	SILAC	IMAC+pY-1000	LTQ-Orbitrap Elite	[0.0]	Q9UKI8-2	TLK1	S77	Prat_618
26434776	LLEARFTGVASGSTGSTGSCSVGAKASTNNE	FTGVASGSTGS(ph)TGS(ph)CS(ph)VGAK	0.845249	H	C	profiling	Bone cancer	Imatinib-HCDls2@H929 cells	SILAC	IMAC+pY-1000	LTQ-Orbitrap Elite	[0.0]	Q9UKI8-2	TLK1	S77	Prat_618
26434776	LLEARFTGVASGSTGSTGSCSVGAKASTNNE	FTGVASGSTGS(ph)TGS(ph)CS(ph)VGAK	0.845249	H	C	profiling	Bone cancer	Imatinib@H929 cells	SILAC	IMAC+pY-1000	LTQ-Orbitrap Elite	[2105500.0]	Q9UKI8-2	TLK1	S77	Prat_619
26434776	LLEARFTGVASGSTGSTGSCSVGAKASTNNE	FTGVASGSTGS(ph)TGS(ph)CS(ph)VGAK	0.845249	H	C	profiling	Bone cancer	Imatinib@H929 cells	SILAC	IMAC+pY-1000	LTQ-Orbitrap Elite	[2105500.0]	Q9UKI8-2	TLK1	S77	Prat_619
26434776	LLEARFTGVASGSTGSTGSCSVGAKASTNNE	FTGVASGSTGS(ph)TGS(ph)CS(ph)VGAK	0.845249	H	C	profiling	Bone cancer	Bortezomib-CID1@H929 cells	SILAC	IMAC+pY-1000	LTQ-Orbitrap Elite	[1736400.0]	Q9UKI8-2	TLK1	S77	Prat_100
26434776	LLEARFTGVASGSTGSTGSCSVGAKASTNNE	FTGVASGSTGS(ph)TGS(ph)CS(ph)VGAK	0.845249	H	C	profiling	Bone cancer	Bortezomib-CID1@H929 cells	SILAC	IMAC+pY-1000	LTQ-Orbitrap Elite	[1736400.0]	Q9UKI8-2	TLK1	S77	Prat_100
26434776	LLEARFTGVASGSTGSTGSCSVGAKASTNNE	FTGVASGSTGS(ph)TGS(ph)CS(ph)VGAK	0.845249	H	C	profiling	Bone cancer	Bortezomib-HCD1@H929 cells	SILAC	IMAC+pY-1000	LTQ-Orbitrap Elite	[0.0]	Q9UKI8-2	TLK1	S77	Prat_101
26434776	LLEARFTGVASGSTGSTGSCSVGAKASTNNE	FTGVASGSTGS(ph)TGS(ph)CS(ph)VGAK	0.845249	H	C	profiling	Bone cancer	Bortezomib-HCD1@H929 cells	SILAC	IMAC+pY-1000	LTQ-Orbitrap Elite	[0.0]	Q9UKI8-2	TLK1	S77	Prat_101
26434776	LLEARFTGVASGSTGSTGSCSVGAKASTNNE	FTGVASGSTGS(ph)TGS(ph)CS(ph)VGAK	0.845249	H	C	profiling	Bone cancer	Bortezomib-HCDls2@H929 cells	SILAC	IMAC+pY-1000	LTQ-Orbitrap Elite	[0.0]	Q9UKI8-2	TLK1	S77	Prat_102
26434776	LLEARFTGVASGSTGSTGSCSVGAKASTNNE	FTGVASGSTGS(ph)TGS(ph)CS(ph)VGAK	0.845249	H	C	profiling	Bone cancer	Bortezomib-HCDls2@H929 cells	SILAC	IMAC+pY-1000	LTQ-Orbitrap Elite	[0.0]	Q9UKI8-2	TLK1	S77	Prat_102
26434776	LLEARFTGVASGSTGSTGSCSVGAKASTNNE	FTGVASGSTGS(ph)TGS(ph)CS(ph)VGAK	0.845249	H	C	profiling	Bone cancer	Bortezomib@H929 cells	SILAC	IMAC+pY-1000	LTQ-Orbitrap Elite	[1736400.0]	Q9UKI8-2	TLK1	S77	Prat_103
26434776	LLEARFTGVASGSTGSTGSCSVGAKASTNNE	FTGVASGSTGS(ph)TGS(ph)CS(ph)VGAK	0.845249	H	C	profiling	Bone cancer	Bortezomib@H929 cells	SILAC	IMAC+pY-1000	LTQ-Orbitrap Elite	[1736400.0]	Q9UKI8-2	TLK1	S77	Prat_103
26434776	LLEARFTGVASGSTGSTGSCSVGAKASTNNE	FTGVASGSTGS(ph)TGS(ph)CS(ph)VGAK	0.845249	H	C	profiling	Bone cancer	DMSO@H929 cells	SILAC	IMAC+pY-1000	LTQ-Orbitrap Elite	[2787200.0]	Q9UKI8-2	TLK1	S77	Prat_327
26434776	LLEARFTGVASGSTGSTGSCSVGAKASTNNE	FTGVASGSTGS(ph)TGS(ph)CS(ph)VGAK	0.845249	H	C	profiling	Bone cancer	DMSO@H929 cells	SILAC	IMAC+pY-1000	LTQ-Orbitrap Elite	[2787200.0]	Q9UKI8-2	TLK1	S77	Prat_327
26471730	LPHMRRSNSSGNL	S(ph)NSSGNLHMAGLTASPTPPSSSIITY	0.850351	H	C	Profiling	Parkinson's disease (PD)	PINK1 KO@HEK293 cells	SILAC	TiO2	LTQ-Orbitrap Velos Pro	['Present', 'Present ', 'Present ', 'Present', 'Present', 'Present']	Q9UKI8-2	TLK1	S762	Prat_901
26471730	LPHMRRSNSSGNL	S(ph)NSSGNLHMAGLTASPTPPSSSIITY	0.850351	H	C	Profiling	Parkinson's disease (PD)	PINK1 WT@HEK293 cells	SILAC	TiO2	LTQ-Orbitrap Velos Pro	['Present', 'Present ', 'Present ', 'Present', 'Present', 'Present']	Q9UKI8-2	TLK1	S762	Prat_902
27135362	GSCSVGAKASTNNESSNHSFGSLGSLSDKES		0.79604	H	C	Profiling	Breast Cancer	Metformin@MCF7 cells	Label free	TiO2	Q Exactive	[21.90544, 24.10446, 23.85262]	Q9UKI8-2	TLK1	S94	Prat_718
27135362	GSCSVGAKASTNNESSNHSFGSLGSLSDKES		0.79604	H	C	Profiling	Breast Cancer	Metformin@MCF7 cells	Label free	TiO2	Q Exactive	[23.93418, 24.69689]	Q9UKI8-2	TLK1	S94	Prat_718
27135362	LLEARFTGVASGSTGSTGSCSVGAKASTNNE		0.835927	H	C	Profiling	Breast Cancer	Metformin@MCF7 cells	Label free	TiO2	Q Exactive	[24.01427, 24.00659, 24.94387]	Q9UKI8-2	TLK1	S77	Prat_718
27135362	GSCSVGAKASTNNESSNHSFGSLGSLSDKES		0.79604	H	C	Profiling	Breast Cancer	Untreated@MCF7 cells	Label free	TiO2	Q Exactive	[23.94262]	Q9UKI8-2	TLK1	S94	Prat_1344
27135362	GSCSVGAKASTNNESSNHSFGSLGSLSDKES		0.79604	H	C	Profiling	Breast Cancer	Untreated@MCF7 cells	Label free	TiO2	Q Exactive	[24.4771]	Q9UKI8-2	TLK1	S94	Prat_1344
27135362	LLEARFTGVASGSTGSTGSCSVGAKASTNNE		0.835927	H	C	Profiling	Breast Cancer	Untreated@MCF7 cells	Label free	TiO2	Q Exactive	[23.89069, 23.60625, 23.65316]	Q9UKI8-2	TLK1	S77	Prat_1344
27642862	HSHSTPSSSVRPNSPSPTALAFGDHPIVQPK	SPQNSHSHSTPSSSVRPNS(ph)PS(ph)PTALAFGDHPIVQPK	0.755534	H	C	Profile	Enrichment-study	Sequential enrichment(4G10/SB)A1S2-S2	Label-free	Src-superbinder or sequencial enrichment	LTQ-Orbitrap Velos	[0.0, 269290.0, 0.0]	Q9UKI8-2	TLK1	S211	Prat_1072
27642862	NSHSHSTPSSSVRPNSPSPTALAFGDHPIVQ	SPQNSHSHSTPSSSVRPNS(ph)PS(ph)PTALAFGDHPIVQPK	0.7771	H	C	Profile	Enrichment-study	Sequential enrichment(4G10/SB)S1S2-S1	Label-free	Src-superbinder or sequencial enrichment	LTQ-Orbitrap Velos	[0.0, 237400.0, 0.0]	Q9UKI8-2	TLK1	S209	Prat_1075
30890564	GHKISDYFEYQGGNGSSPVRGIPPAIRSPQN	ISDYFEYQGGNGS(ph)SPVR	0.793747	H	C	Profiling	Skin cancer	Vemurafenib R@A375 cell line BR1	SILAC	TiO2	Q Exactive HF	['Present ']	Q9UKI8-5	TLK1	S110	Prat_1362
30890564	GHKISDYFEYQGGNGSSPVRGIPPAIRSPQN	ISDYFEYQGGNGS(ph)SPVR	0.793747	H	C	Profiling	Skin cancer	Vemurafenib R@A375 cell line BR1	SILAC	TiO2	Q Exactive HF	['Present ']	Q9UKI8-5	TLK1	S110	Prat_1362
33819647	HKISDYFEYQGGNGSSPVRGIPPAIRSPQNS	ISDYFEYQGGNGSS(ph)PVR	0.959335	H	C	Profiling	osteosarcoma	IR-RNAB@U2OS cell	Label free	TiO2	Q Exactive HF	[23.8022439372343, 23.574234579427, 23.5801001058653, 23.5325742351751, 23.8305041548991, 23.4138616115742]	Q9UKI8-4	TLK1	S63	Prat_632
33863878	GNGSSPVRGIPPAIRSPQNSHSHSTPSSSVR		0.997874	H	C	Profiling	Glioblastoma	ALGERNON(1ÂµM)(72h)@U251 cells	Label free	TiO2	Q Exactive HF X benchtop Orbitrap	[0.4393440783]	Q9UKI8-5	TLK1	S122	Prat_51
33863878	GNGSSPVRGIPPAIRSPQNSHSHSTPSSSVR		0.997874	H	C	Profiling	Glioblastoma	ALGERNON(10ÂµM)(72h)@U251 cells	Label free	TiO2	Q Exactive HF X benchtop Orbitrap	[]	Q9UKI8-5	TLK1	S122	Prat_50
33863878	GNGSSPVRGIPPAIRSPQNSHSHSTPSSSVR		0.997874	H	C	Profiling	Glioblastoma	DOX(48h)@U251 cells	Label free	TiO2	Q Exactive HF X benchtop Orbitrap	[]	Q9UKI8-5	TLK1	S122	Prat_396
33863878	GNGSSPVRGIPPAIRSPQNSHSHSTPSSSVR		0.997874	H	C	Profiling	Glioblastoma	DOX(72h)@U251 cells	Label free	TiO2	Q Exactive HF X benchtop Orbitrap	[1.048656702]	Q9UKI8-5	TLK1	S122	Prat_397
33863878	GNGSSPVRGIPPAIRSPQNSHSHSTPSSSVR		0.997874	H	C	Profiling	Glioblastoma	Leucettine41(1ÂµM)(72h)@U251 cells	Label free	TiO2	Q Exactive HF X benchtop Orbitrap	[0.9075056314]	Q9UKI8-5	TLK1	S122	Prat_705
33863878	GNGSSPVRGIPPAIRSPQNSHSHSTPSSSVR		0.997874	H	C	Profiling	Glioblastoma	Leucettine41(10ÂµM)(72h)@U251 cells	Label free	TiO2	Q Exactive HF X benchtop Orbitrap	[1.243466616]	Q9UKI8-5	TLK1	S122	Prat_704
34417301	GHKISDYFEYQGGNGSSPVRGIPPAIRSPQN	ISDYFEYQGGNGSS(ph)PVR	0.956443	H	C	Profiling	KIF2A	Mitotic arrest G1@RPE1 cells	SILAC	TiO2	Orbitrap	[24500000, 87300000.0]	Q9UKI8-4	TLK1	S62	Prat_724
34417301	GHKISDYFEYQGGNGSSPVRGIPPAIRSPQN	ISDYFEYQGGNGSS(ph)PVR	0.956443	H	C	Profiling	KIF2A	DKK1@RPE1 cells	SILAC	TiO2	Orbitrap	[26100000, 79700000.0]	Q9UKI8-4	TLK1	S62	Prat_267
29449344	LLEARFTGVASGSTGSTGSCSVGAKASTNNE	FTGVASGSTGS(ph)TGSCSVGAK	0.86487	H	C	Profiling	Benzonase digestion	Optimised cell lysis@HEK cells		Fe3+-IMAC	Orbitrap Q- Exactive HF	Present	Q9UKI8	TLK1	S77	Prat_814
29449344	HSHSTPSSSVRPNSPSPTALAFGDHPIVQPK	SPQNSHSHSTPSSSVRPNS(ph)PS(ph)PTALAFGDHPIVQPK	0.991789	H	C	Profiling	Benzonase digestion	Optimised cell lysis@HEK cells		Fe3+-IMAC	Orbitrap Q- Exactive HF	Present	Q9UKI8	TLK1	S190	Prat_814
29449344	PTPGSAAAARSLLNHTPPSGRPREGAMDELH	SLLNHT(ph)PPSGRPR	0.997391	H	C	Profiling	Benzonase digestion	Optimised cell lysis@HEK cells		Fe3+-IMAC	Orbitrap Q- Exactive HF	Present	Q9UKI8	TLK1	T38	Prat_814
29449344	GNGSSPVRGIPPAIRSPQNSHSHSTPSSSVR	S(ph)PQNSHSHSTPSSSVRPNSPSPTALAFGDHPIVQPK	0.80184	H	C	Profiling	Benzonase digestion	Optimised cell lysis@HeLa cells		Fe3+-IMAC	Orbitrap Q- Exactive HF	Present	Q9UKI8	TLK1	S170	Prat_815
29449344	HSHSTPSSSVRPNSPSPTALAFGDHPIVQPK	SPQNSHSHSTPSSSVRPNSPS(ph)PTALAFGDHPIVQPK	0.912623	H	C	Profiling	Benzonase digestion	Optimised cell lysis@HeLa cells		Fe3+-IMAC	Orbitrap Q- Exactive HF	Present	Q9UKI8	TLK1	S190	Prat_815
33946525		FTGVASGSTGSTGSCSVGA	>75%	H	C	Profiling	Skin cancer	Hypoxia(0h)@SK-Mel-28 cell line	TMT	TiO2	Orbitrap Fusion Tribrid	[29318.6118374535]	Q9UKI8	TLK1	S74	Prat_566
33946525		FTGVASGSTGSTGSCSVGA	>75%	H	C	Profiling	Skin cancer	Hypoxia(0h)@SK-Mel-28 cell line	TMT	TiO2	Orbitrap Fusion Tribrid	[29318.6118374535]	Q9UKI8	TLK1	S77	Prat_566
33946525		FTGVASGSTGSTGSCSVGA	>75%	H	C	Profiling	Skin cancer	Hypoxia(0h)@SK-Mel-28 cell line	TMT	TiO2	Orbitrap Fusion Tribrid	[29318.6118374535]	Q9UKI8	TLK1	S80	Prat_566
33946525		FTGVASGSTGSTGSCSVGA	>75%	H	C	Profiling	Skin cancer	Hypoxia(12h)@SK-Mel-28 cell line	TMT	TiO2	Orbitrap Fusion Tribrid	[30422.503627425]	Q9UKI8	TLK1	S74	Prat_570
33946525		FTGVASGSTGSTGSCSVGA	>75%	H	C	Profiling	Skin cancer	Hypoxia(12h)@SK-Mel-28 cell line	TMT	TiO2	Orbitrap Fusion Tribrid	[30422.503627425]	Q9UKI8	TLK1	S77	Prat_570
33946525		FTGVASGSTGSTGSCSVGA	>75%	H	C	Profiling	Skin cancer	Hypoxia(12h)@SK-Mel-28 cell line	TMT	TiO2	Orbitrap Fusion Tribrid	[30422.503627425]	Q9UKI8	TLK1	S80	Prat_570
33946525		KAENQNESSQGK	>75%	H	C	Profiling	Skin cancer	Hypoxia(12h)@SK-Mel-5 cell line	TMT	TiO2	Orbitrap Fusion Tribrid	[20464.2356774305]	Q9UKI8	TLK1	S133	Prat_571
33946525		KAENQNESSQGK	>75%	H	C	Profiling	Skin cancer	Hypoxia(12h)@SK-Mel-5 cell line	TMT	TiO2	Orbitrap Fusion Tribrid	[20464.2356774305]	Q9UKI8	TLK1	S134	Prat_571
33946525		FTGVASGSTGSTGSCSVGA	>75%	H	C	Profiling	Skin cancer	Hypoxia(15h)@SK-Mel-28 cell line	TMT	TiO2	Orbitrap Fusion Tribrid	[27711.9412278738]	Q9UKI8	TLK1	S74	Prat_574
33946525		FTGVASGSTGSTGSCSVGA	>75%	H	C	Profiling	Skin cancer	Hypoxia(15h)@SK-Mel-28 cell line	TMT	TiO2	Orbitrap Fusion Tribrid	[27711.9412278738]	Q9UKI8	TLK1	S77	Prat_574
33946525		FTGVASGSTGSTGSCSVGA	>75%	H	C	Profiling	Skin cancer	Hypoxia(15h)@SK-Mel-28 cell line	TMT	TiO2	Orbitrap Fusion Tribrid	[27711.9412278738]	Q9UKI8	TLK1	S80	Prat_574
33946525		KAENQNESSQGK	>75%	H	C	Profiling	Skin cancer	Hypoxia(15h)@SK-Mel-5 cell line	TMT	TiO2	Orbitrap Fusion Tribrid	[29202.7475394687]	Q9UKI8	TLK1	S133	Prat_575
33946525		KAENQNESSQGK	>75%	H	C	Profiling	Skin cancer	Hypoxia(15h)@SK-Mel-5 cell line	TMT	TiO2	Orbitrap Fusion Tribrid	[29202.7475394687]	Q9UKI8	TLK1	S134	Prat_575
33946525		FTGVASGSTGSTGSCSVGA	>75%	H	C	Profiling	Skin cancer	Hypoxia(18h)@SK-Mel-28 cell line	TMT	TiO2	Orbitrap Fusion Tribrid	[21883.291960349]	Q9UKI8	TLK1	S74	Prat_578
33946525		FTGVASGSTGSTGSCSVGA	>75%	H	C	Profiling	Skin cancer	Hypoxia(18h)@SK-Mel-28 cell line	TMT	TiO2	Orbitrap Fusion Tribrid	[21883.291960349]	Q9UKI8	TLK1	S77	Prat_578
33946525		FTGVASGSTGSTGSCSVGA	>75%	H	C	Profiling	Skin cancer	Hypoxia(18h)@SK-Mel-28 cell line	TMT	TiO2	Orbitrap Fusion Tribrid	[21883.291960349]	Q9UKI8	TLK1	S80	Prat_578
33946525		KAENQNESSQGK	>75%	H	C	Profiling	Skin cancer	Hypoxia(18h)@SK-Mel-5 cell line	TMT	TiO2	Orbitrap Fusion Tribrid	[24968.251075482]	Q9UKI8	TLK1	S133	Prat_579
33946525		KAENQNESSQGK	>75%	H	C	Profiling	Skin cancer	Hypoxia(18h)@SK-Mel-5 cell line	TMT	TiO2	Orbitrap Fusion Tribrid	[24968.251075482]	Q9UKI8	TLK1	S134	Prat_579
33946525		FTGVASGSTGSTGSCSVGA	>75%	H	C	Profiling	Skin cancer	Hypoxia(21h)@SK-Mel-28 cell line	TMT	TiO2	Orbitrap Fusion Tribrid	[28758.9454821716]	Q9UKI8	TLK1	S74	Prat_582
33946525		FTGVASGSTGSTGSCSVGA	>75%	H	C	Profiling	Skin cancer	Hypoxia(21h)@SK-Mel-28 cell line	TMT	TiO2	Orbitrap Fusion Tribrid	[28758.9454821716]	Q9UKI8	TLK1	S77	Prat_582
33946525		FTGVASGSTGSTGSCSVGA	>75%	H	C	Profiling	Skin cancer	Hypoxia(21h)@SK-Mel-28 cell line	TMT	TiO2	Orbitrap Fusion Tribrid	[28758.9454821716]	Q9UKI8	TLK1	S80	Prat_582
33946525		KAENQNESSQGK	>75%	H	C	Profiling	Skin cancer	Hypoxia(21h)@SK-Mel-5 cell line	TMT	TiO2	Orbitrap Fusion Tribrid	[29424.6401824011]	Q9UKI8	TLK1	S133	Prat_583
33946525		KAENQNESSQGK	>75%	H	C	Profiling	Skin cancer	Hypoxia(21h)@SK-Mel-5 cell line	TMT	TiO2	Orbitrap Fusion Tribrid	[29424.6401824011]	Q9UKI8	TLK1	S134	Prat_583
33946525		FTGVASGSTGSTGSCSVGA	>75%	H	C	Profiling	Skin cancer	Hypoxia(24h)@SK-Mel-28 cell line	TMT	TiO2	Orbitrap Fusion Tribrid	[32174.0458443486]	Q9UKI8	TLK1	S74	Prat_586
33946525		FTGVASGSTGSTGSCSVGA	>75%	H	C	Profiling	Skin cancer	Hypoxia(24h)@SK-Mel-28 cell line	TMT	TiO2	Orbitrap Fusion Tribrid	[32174.0458443486]	Q9UKI8	TLK1	S77	Prat_586
33946525		FTGVASGSTGSTGSCSVGA	>75%	H	C	Profiling	Skin cancer	Hypoxia(24h)@SK-Mel-28 cell line	TMT	TiO2	Orbitrap Fusion Tribrid	[32174.0458443486]	Q9UKI8	TLK1	S80	Prat_586
33946525		KAENQNESSQGK	>75%	H	C	Profiling	Skin cancer	Hypoxia(24h)@SK-Mel-5 cell line	TMT	TiO2	Orbitrap Fusion Tribrid	[32133.6007597443]	Q9UKI8	TLK1	S133	Prat_587
33946525		KAENQNESSQGK	>75%	H	C	Profiling	Skin cancer	Hypoxia(24h)@SK-Mel-5 cell line	TMT	TiO2	Orbitrap Fusion Tribrid	[32133.6007597443]	Q9UKI8	TLK1	S134	Prat_587
33946525		FTGVASGSTGSTGSCSVGA	>75%	H	C	Profiling	Skin cancer	Hypoxia(3h)@SK-Mel-28 cell line	TMT	TiO2	Orbitrap Fusion Tribrid	[32313.7252514642]	Q9UKI8	TLK1	S74	Prat_590
33946525		FTGVASGSTGSTGSCSVGA	>75%	H	C	Profiling	Skin cancer	Hypoxia(3h)@SK-Mel-28 cell line	TMT	TiO2	Orbitrap Fusion Tribrid	[32313.7252514642]	Q9UKI8	TLK1	S77	Prat_590
33946525		FTGVASGSTGSTGSCSVGA	>75%	H	C	Profiling	Skin cancer	Hypoxia(3h)@SK-Mel-28 cell line	TMT	TiO2	Orbitrap Fusion Tribrid	[32313.7252514642]	Q9UKI8	TLK1	S80	Prat_590
33946525		KAENQNESSQGK	>75%	H	C	Profiling	Skin cancer	Hypoxia(3h)@SK-Mel-5 cell line	TMT	TiO2	Orbitrap Fusion Tribrid	[22801.099074412]	Q9UKI8	TLK1	S133	Prat_591
33946525		KAENQNESSQGK	>75%	H	C	Profiling	Skin cancer	Hypoxia(3h)@SK-Mel-5 cell line	TMT	TiO2	Orbitrap Fusion Tribrid	[22801.099074412]	Q9UKI8	TLK1	S134	Prat_591
33946525		FTGVASGSTGSTGSCSVGA	>75%	H	C	Profiling	Skin cancer	Hypoxia(6h)@SK-Mel-28 cell line	TMT	TiO2	Orbitrap Fusion Tribrid	[30794.2040779782]	Q9UKI8	TLK1	S74	Prat_594
33946525		FTGVASGSTGSTGSCSVGA	>75%	H	C	Profiling	Skin cancer	Hypoxia(6h)@SK-Mel-28 cell line	TMT	TiO2	Orbitrap Fusion Tribrid	[30794.2040779782]	Q9UKI8	TLK1	S77	Prat_594
33946525		FTGVASGSTGSTGSCSVGA	>75%	H	C	Profiling	Skin cancer	Hypoxia(6h)@SK-Mel-28 cell line	TMT	TiO2	Orbitrap Fusion Tribrid	[30794.2040779782]	Q9UKI8	TLK1	S80	Prat_594
33946525		KAENQNESSQGK	>75%	H	C	Profiling	Skin cancer	Hypoxia(6h)@SK-Mel-5 cell line	TMT	TiO2	Orbitrap Fusion Tribrid	[20080.2141746847]	Q9UKI8	TLK1	S133	Prat_595
33946525		KAENQNESSQGK	>75%	H	C	Profiling	Skin cancer	Hypoxia(6h)@SK-Mel-5 cell line	TMT	TiO2	Orbitrap Fusion Tribrid	[20080.2141746847]	Q9UKI8	TLK1	S134	Prat_595
33946525		FTGVASGSTGSTGSCSVGA	>75%	H	C	Profiling	Skin cancer	Hypoxia(9h)@SK-Mel-28 cell line	TMT	TiO2	Orbitrap Fusion Tribrid	[35019.6714326475]	Q9UKI8	TLK1	S74	Prat_598
33946525		FTGVASGSTGSTGSCSVGA	>75%	H	C	Profiling	Skin cancer	Hypoxia(9h)@SK-Mel-28 cell line	TMT	TiO2	Orbitrap Fusion Tribrid	[35019.6714326475]	Q9UKI8	TLK1	S77	Prat_598
33946525		FTGVASGSTGSTGSCSVGA	>75%	H	C	Profiling	Skin cancer	Hypoxia(9h)@SK-Mel-28 cell line	TMT	TiO2	Orbitrap Fusion Tribrid	[35019.6714326475]	Q9UKI8	TLK1	S80	Prat_598
33946525		KAENQNESSQGK	>75%	H	C	Profiling	Skin cancer	Hypoxia(9h)@SK-Mel-5 cell line	TMT	TiO2	Orbitrap Fusion Tribrid	[22180.0822656181]	Q9UKI8	TLK1	S133	Prat_599
33946525		KAENQNESSQGK	>75%	H	C	Profiling	Skin cancer	Hypoxia(9h)@SK-Mel-5 cell line	TMT	TiO2	Orbitrap Fusion Tribrid	[22180.0822656181]	Q9UKI8	TLK1	S134	Prat_599
33946525		KAENQNESSQGK	>75%	H	C	Profiling	Skin cancer	Hypoxia(0h)@SK-Mel-5 cell line	TMT	TiO2	Orbitrap Fusion Tribrid	[17885.3537052024]	Q9UKI8	TLK1	S133	Prat_567
33946525		KAENQNESSQGK	>75%	H	C	Profiling	Skin cancer	Hypoxia(0h)@SK-Mel-5 cell line	TMT	TiO2	Orbitrap Fusion Tribrid	[17885.3537052024]	Q9UKI8	TLK1	S134	Prat_567
20363803	SAAAARSLLNHTP	S(ph)LLNHT(ph)PPSGRPR	0.999523	H	C	Profiling	Signaling network	Ang II(15min)@AT1R-HEK cell line	SILAC	TIO2	LTQ-Orbitrap	[]	Q9UKI8	TLK1	S33	Prat_61
20363803	SAAAARSLLNHTP	S(ph)LLNHT(ph)PPSGRPR	0.999523	H	C	Profiling	Signaling network	Ang II(153min)@AT1R-HEK cell line	SILAC	TIO2	LTQ-Orbitrap	[0.61162]	Q9UKI8	TLK1	S33	Prat_60
20363803	SAAAARSLLNHTP	S(ph)LLNHT(ph)PPSGRPR	0.999523	H	C	Profiling	Signaling network	SII Ang II(15min)@AT1R-HEK cell line	SILAC	TIO2	LTQ-Orbitrap	[]	Q9UKI8	TLK1	S33	Prat_1093
20363803	SAAAARSLLNHTP	S(ph)LLNHT(ph)PPSGRPR	0.999523	H	C	Profiling	Signaling network	SII Ang II(3min)@AT1R-HEK cell line	SILAC	TIO2	LTQ-Orbitrap	[0.75866]	Q9UKI8	TLK1	S33	Prat_1094
23898821	RSLLNHTPPSGRP	SLLNHT(ph)PPSGRPR	0.999979	H	C	Profiling	Lung cancer	Crizotinib@H3122 cell line	SILAC	IMAC	Q Exactive	[]	Q9UKI8	TLK1	T38	Prat_207
25849741	ARFTGVASGSTGSTGSCSVGAKASTNNESSN		0.987632	H	C	Profiling	Breast cancer	IKKb(K44M)+TNF-alpha@MCF7 cells	SILAC	TiO2	Q Exactive	['Present', 'Present', 'Present', 'Present']	Q9UKI8	TLK1	S80	Prat_610
25849741	GSCSVGAKASTNNESSNHSFGSLGSLSDKES		0.955596	H	C	Profiling	Breast cancer	IKKb(K44M)+TNF-alpha@MCF7 cells	SILAC	TiO2	Q Exactive	['Present', 'Present', 'Present', 'Present']	Q9UKI8	TLK1	S94	Prat_610
25849741	ARFTGVASGSTGSTGSCSVGAKASTNNESSN		0.987632	H	C	Profiling	Breast cancer	TNF-alpha@MCF7 cells	SILAC	TiO2	Q Exactive	['Present', 'Present', 'Present', 'Present']	Q9UKI8	TLK1	S80	Prat_1211
25849741	GSCSVGAKASTNNESSNHSFGSLGSLSDKES		0.955596	H	C	Profiling	Breast cancer	TNF-alpha@MCF7 cells	SILAC	TiO2	Q Exactive	['Present', 'Present', 'Present', 'Present']	Q9UKI8	TLK1	S94	Prat_1211
25849741	ARFTGVASGSTGSTGSCSVGAKASTNNESSN		0.987632	H	C	Profiling	Breast cancer	TNF-alpha+SC-514 IKK@MCF7 cells	SILAC	TiO2	Q Exactive	['Present', 'Present', 'Present', 'Present']	Q9UKI8	TLK1	S80	Prat_1213
25849741	GSCSVGAKASTNNESSNHSFGSLGSLSDKES		0.955596	H	C	Profiling	Breast cancer	TNF-alpha+SC-514 IKK@MCF7 cells	SILAC	TiO2	Q Exactive	['Present', 'Present', 'Present', 'Present']	Q9UKI8	TLK1	S94	Prat_1213
25849741	ARFTGVASGSTGSTGSCSVGAKASTNNESSN		0.987632	H	C	Profiling	Breast cancer	TNF-alpha+IKKb@MCF7 cells	SILAC	TiO2	Q Exactive	['Present', 'Present', 'Present', 'Present']	Q9UKI8	TLK1	S80	Prat_1212
25849741	GSCSVGAKASTNNESSNHSFGSLGSLSDKES		0.955596	H	C	Profiling	Breast cancer	TNF-alpha+IKKb@MCF7 cells	SILAC	TiO2	Q Exactive	['Present', 'Present', 'Present', 'Present']	Q9UKI8	TLK1	S94	Prat_1212
26378887		SLLNHT(ph)PPSGRPR	0.999562	H	C	Profiling	Kinase activity	Pervanadate@SK-N-BE cell line	Label Free	Fe-IMAC	Orbitrap Q-Exactive	[18.18]	Q9UKI8	TLK1	T38	Prat_855
26378887		SLLNHT(ph)PPSGRPR	0.999562	H	C	Profiling	Kinase activity	Untreated@SK-N-BE cell line	Label Free	Fe-IMAC	Orbitrap Q-Exactive	[18.18]	Q9UKI8	TLK1	T38	Prat_1350
27155012	NSHSHSTPSSSVRPNSPSPTALAFGDHPIVQ		0.959577	H	C	Profiling	Burkitt's lymphoma	BCR(10min)@DG75 cells	SILAC	TiO2	LTQ Orbitrap Velos	['Present', 'Present', 'Present', 'Present', 'Present', 'Present']	Q9UKI8	TLK1	S188	Prat_92
27155012	PTPGSAAAARSLLNHTPPSGRPREGAMDELH		0.999838	H	C	Profiling	Burkitt's lymphoma	BCR(10min)@DG75 cells	SILAC	TiO2	LTQ Orbitrap Velos	['Present', 'Present', 'Present', 'Present', 'Present', 'Present']	Q9UKI8	TLK1	T38	Prat_92
27155012	NSHSHSTPSSSVRPNSPSPTALAFGDHPIVQ		0.959577	H	C	Profiling	Burkitt's lymphoma	BCR(10min)@Daudi cells	SILAC	TiO2	LTQ Orbitrap Velos	['Present', 'Present', 'Present', 'Present', 'Present', 'Present']	Q9UKI8	TLK1	S188	Prat_91
27155012	PTPGSAAAARSLLNHTPPSGRPREGAMDELH		0.999838	H	C	Profiling	Burkitt's lymphoma	BCR(10min)@Daudi cells	SILAC	TiO2	LTQ Orbitrap Velos	['Present', 'Present', 'Present', 'Present', 'Present', 'Present']	Q9UKI8	TLK1	T38	Prat_91
27155012	NSHSHSTPSSSVRPNSPSPTALAFGDHPIVQ		0.959577	H	C	Profiling	Burkitt's lymphoma	BCR(20min)@DG75 cells	SILAC	TiO2	LTQ Orbitrap Velos	['Present', 'Present', 'Present', 'Present', 'Present', 'Present']	Q9UKI8	TLK1	S188	Prat_93
27155012	PTPGSAAAARSLLNHTPPSGRPREGAMDELH		0.999838	H	C	Profiling	Burkitt's lymphoma	BCR(20min)@DG75 cells	SILAC	TiO2	LTQ Orbitrap Velos	['Present', 'Present', 'Present', 'Present', 'Present', 'Present']	Q9UKI8	TLK1	T38	Prat_93
27155012	NSHSHSTPSSSVRPNSPSPTALAFGDHPIVQ		0.959577	H	C	Profiling	Burkitt's lymphoma	BCR(2min)@DG75 cells	SILAC	TiO2	LTQ Orbitrap Velos	['Present', 'Present', 'Present', 'Present', 'Present', 'Present']	Q9UKI8	TLK1	S188	Prat_95
27155012	PTPGSAAAARSLLNHTPPSGRPREGAMDELH		0.999838	H	C	Profiling	Burkitt's lymphoma	BCR(2min)@DG75 cells	SILAC	TiO2	LTQ Orbitrap Velos	['Present', 'Present', 'Present', 'Present', 'Present', 'Present']	Q9UKI8	TLK1	T38	Prat_95
27155012	NSHSHSTPSSSVRPNSPSPTALAFGDHPIVQ		0.959577	H	C	Profiling	Burkitt's lymphoma	BCR(2min)@Daudi cells	SILAC	TiO2	LTQ Orbitrap Velos	['Present', 'Present', 'Present', 'Present', 'Present', 'Present']	Q9UKI8	TLK1	S188	Prat_94
27155012	PTPGSAAAARSLLNHTPPSGRPREGAMDELH		0.999838	H	C	Profiling	Burkitt's lymphoma	BCR(2min)@Daudi cells	SILAC	TiO2	LTQ Orbitrap Velos	['Present', 'Present', 'Present', 'Present', 'Present', 'Present']	Q9UKI8	TLK1	T38	Prat_94
27155012	NSHSHSTPSSSVRPNSPSPTALAFGDHPIVQ		0.959577	H	C	Profiling	Burkitt's lymphoma	BCR(5min)@DG75 cells	SILAC	TiO2	LTQ Orbitrap Velos	['Present', 'Present', 'Present', 'Present', 'Present', 'Present']	Q9UKI8	TLK1	S188	Prat_96
27155012	PTPGSAAAARSLLNHTPPSGRPREGAMDELH		0.999838	H	C	Profiling	Burkitt's lymphoma	BCR(5min)@DG75 cells	SILAC	TiO2	LTQ Orbitrap Velos	['Present', 'Present', 'Present', 'Present', 'Present', 'Present']	Q9UKI8	TLK1	T38	Prat_96
27155012	NSHSHSTPSSSVRPNSPSPTALAFGDHPIVQ		0.959577	H	C	Profiling	Burkitt's lymphoma	CD79a KD@DG75 cells	SILAC	TiO2	LTQ Orbitrap Velos	['Present', 'Present', 'Present', 'Present', 'Present', 'Present']	Q9UKI8	TLK1	S188	Prat_155
27155012	PTPGSAAAARSLLNHTPPSGRPREGAMDELH		0.999838	H	C	Profiling	Burkitt's lymphoma	CD79a KD@DG75 cells	SILAC	TiO2	LTQ Orbitrap Velos	['Present', 'Present', 'Present', 'Present', 'Present', 'Present']	Q9UKI8	TLK1	T38	Prat_155
27155012	NSHSHSTPSSSVRPNSPSPTALAFGDHPIVQ		0.959577	H	C	Profiling	Burkitt's lymphoma	SYK inhibition@DG75 cells	SILAC	TiO2	LTQ Orbitrap Velos	['Present', 'Present', 'Present', 'Present', 'Present', 'Present']	Q9UKI8	TLK1	S188	Prat_1156
27155012	PTPGSAAAARSLLNHTPPSGRPREGAMDELH		0.999838	H	C	Profiling	Burkitt's lymphoma	SYK inhibition@DG75 cells	SILAC	TiO2	LTQ Orbitrap Velos	['Present', 'Present', 'Present', 'Present', 'Present', 'Present']	Q9UKI8	TLK1	T38	Prat_1156
27155012	NSHSHSTPSSSVRPNSPSPTALAFGDHPIVQ		0.959577	H	C	Profiling	Burkitt's lymphoma	Unstimulated@DG75 cells	SILAC	TiO2	LTQ Orbitrap Velos	['Present', 'Present', 'Present', 'Present', 'Present', 'Present']	Q9UKI8	TLK1	S188	Prat_1260
27155012	PTPGSAAAARSLLNHTPPSGRPREGAMDELH		0.999838	H	C	Profiling	Burkitt's lymphoma	Unstimulated@DG75 cells	SILAC	TiO2	LTQ Orbitrap Velos	['Present', 'Present', 'Present', 'Present', 'Present', 'Present']	Q9UKI8	TLK1	T38	Prat_1260
27155012	NSHSHSTPSSSVRPNSPSPTALAFGDHPIVQ		0.959577	H	C	Profiling	Burkitt's lymphoma	Unstimulated@Daudi cells	SILAC	TiO2	LTQ Orbitrap Velos	['Present', 'Present', 'Present', 'Present', 'Present', 'Present']	Q9UKI8	TLK1	S188	Prat_1259
27155012	PTPGSAAAARSLLNHTPPSGRPREGAMDELH		0.999838	H	C	Profiling	Burkitt's lymphoma	Unstimulated@Daudi cells	SILAC	TiO2	LTQ Orbitrap Velos	['Present', 'Present', 'Present', 'Present', 'Present', 'Present']	Q9UKI8	TLK1	T38	Prat_1259
27732954	HKISDYFEYQGGNGSSPVRGIPPAIRSPQNS	_ISDYFEYQGGNGSS(ph)PVR_	0.965989	H	C	Profiling	Inhibition	Crizotinib@NB1 cell-line	SILAC	IMAC	LTQ-Orbitrap Elite	[7873200, 7713500]	Q9UKI8	TLK1	S159	Prat_209
27732954	RQELLEARFTGVASGSTGSTGSCSVGAKAST	FTGVASGS(ph)TGSTGSCS(ph)VGAK	0.976687	H	C	Profiling	Inhibition	Crizotinib@NB1643 cell-line	SILAC	IMAC	LTQ-Orbitrap Elite	[1426100, 6546200]	Q9UKI8	TLK1	S74	Prat_210
27732954	FTGVASGSTGSTGSCSVGAKASTNNESSNHS	FTGVASGS(ph)TGS(ph)TGSCS(ph)VGAK	0.906005	H	C	Profiling	Inhibition	Crizotinib@NB1643 cell-line	SILAC	IMAC	LTQ-Orbitrap Elite	[0, 4872800]	Q9UKI8	TLK1	S82	Prat_210
27732954	PTPGSAAAARSLLNHTPPSGRPREGAMDELH	SLLNHT(ph)PPSGR	0.999903	H	C	Profiling	Inhibition	Crizotinib@SHSY5Y cell-line	SILAC	IMAC	LTQ-Orbitrap Elite	[40419000, 38116000]	Q9UKI8	TLK1	T38	Prat_211
27732954	HKISDYFEYQGGNGSSPVRGIPPAIRSPQNS	_ISDYFEYQGGNGSS(ph)PVR_	0.965989	H	C	Profiling	Inhibition	DMSO@NB1 cell-line	SILAC	IMAC	LTQ-Orbitrap Elite	[6036925, 6397565]	Q9UKI8	TLK1	S159	Prat_359
27732954	RQELLEARFTGVASGSTGSTGSCSVGAKAST	FTGVASGS(ph)TGSTGSCS(ph)VGAK	0.976687	H	C	Profiling	Inhibition	DMSO@NB1643 cell-line	SILAC	IMAC	LTQ-Orbitrap Elite	[1289700, 6836200]	Q9UKI8	TLK1	S74	Prat_360
27732954	FTGVASGSTGSTGSCSVGAKASTNNESSNHS	FTGVASGS(ph)TGS(ph)TGSCS(ph)VGAK	0.906005	H	C	Profiling	Inhibition	DMSO@NB1643 cell-line	SILAC	IMAC	LTQ-Orbitrap Elite	[0, 4424000]	Q9UKI8	TLK1	S82	Prat_360
27732954	PTPGSAAAARSLLNHTPPSGRPREGAMDELH	SLLNHT(ph)PPSGR	0.999903	H	C	Profiling	Inhibition	DMSO@SHSY5Y cell-line	SILAC	IMAC	LTQ-Orbitrap Elite	[32690877.5, 37256147.5]	Q9UKI8	TLK1	T38	Prat_371
28209619	HKISDYFEYQGGNGSSPVRGIPPAIRSPQNS	ISDYFEYQGGNGSS(ph)PVR	0.941277	H	C	Profiling	Breast cancer	Lapatinib@BT-474 cell Parental	dimethyl labeling	IMAC	Q Exactive	[47508400, 46905800, 50785800, 43088000]	Q9UKI8	TLK1	S159	Prat_700
28209619	HKISDYFEYQGGNGSSPVRGIPPAIRSPQNS	ISDYFEYQGGNGSS(ph)PVR	0.941277	H	C	Profiling	Breast cancer	Lapatinib@BT-474 cell Resistant	dimethyl labeling	IMAC	Q Exactive	[38136800, 41312200, 36589400, 42790300]	Q9UKI8	TLK1	S159	Prat_701
28209619	HKISDYFEYQGGNGSSPVRGIPPAIRSPQNS	ISDYFEYQGGNGSS(ph)PVR	0.941277	H	C	Profiling	Breast cancer	Untreated@BT-474 cells Parental	dimethyl labeling	IMAC	Q Exactive	[52695600, 50122800, 50965600, 52462500]	Q9UKI8	TLK1	S159	Prat_1319
29083192	HKISDYFEYQGGNGSSPVRGIPPAIRSPQNS	ISDYFEYQGGNGSS(ph)PVR	0.987818	H	C	Profile	Fractionation-study	CSCX-TiO2@HeLa cell line	TMT	TiO2	LTQ Orbitrap Velos	[2325700.0, '-', '-', '-']	Q9UKI8	TLK1	S159	Prat_212
29083192	HQLANDPYLLPHMRRSNSSGNLHMAGLTASP	RS(ph)NSSGNLHMAGLTASPTPPSSSIITY	0.873632	H	C	Profile	Fractionation-study	SCX@HeLa cell line R2	TMT	TiO2	LTQ Orbitrap Velos	[3490900.0, '-', '-', '-']	Q9UKI8	TLK1	S741	Prat_1043
29083192	HKISDYFEYQGGNGSSPVRGIPPAIRSPQNS	ISDYFEYQGGNGSS(ph)PVR	0.998695	H	C	Profile	Fractionation-study	SCX@HeLa cell line R3	TMT	TiO2	LTQ Orbitrap Velos	[1557400.0, '-', '-', '-']	Q9UKI8	TLK1	S159	Prat_1044
29523821	ANDPYLLPHMRRSNSSGNLHMAGLTASPTPP	RSNS(ph)S(ph)GNLHMAGLTASPTPPSSSIITY	0.958224	H	C	Profiling	Stimuli	PF-3644022+IR-UV@U2OS cells	SILAC	TiO2	Q Exactive or Q Exactive Plus	['Present', 'Present', 'Present', 'Present']	Q9UKI8	TLK1	S744	Prat_877
29523821	GHKISDYFEYQGGNGSSPVRGIPPAIRSPQN	ISDYFEYQGGNGS(ph)SPVR	0.821609	H	C	Profiling	Stimuli	SB203580+IR-UV@U2OS cells	SILAC	TiO2	Q Exactive or Q Exactive Plus	['Present', 'Present', 'Present', 'Present']	Q9UKI8	TLK1	S158	Prat_1035
29523821	LANDPYLLPHMRRSNSSGNLHMAGLTASPTP	RSNS(ph)SGNLHMAGLTASPTPPSSSIITY	0.85658	H	C	Profiling	Stimuli	SB203580+IR-UV@U2OS cells	SILAC	TiO2	Q Exactive or Q Exactive Plus	['Present', 'Present', 'Present', 'Present']	Q9UKI8	TLK1	S743	Prat_1035
29523821	ANDPYLLPHMRRSNSSGNLHMAGLTASPTPP	RSNS(ph)S(ph)GNLHMAGLTASPTPPSSSIITY	0.958224	H	C	Profiling	Stimuli	SB203580+IR-UV@U2OS cells	SILAC	TiO2	Q Exactive or Q Exactive Plus	['Present', 'Present', 'Present', 'Present']	Q9UKI8	TLK1	S744	Prat_1035
29523821	GHKISDYFEYQGGNGSSPVRGIPPAIRSPQN	ISDYFEYQGGNGS(ph)SPVR	0.821609	H	C	Profiling	Stimuli	DMSO@U2OS cells_29523821	SILAC	TiO2	Q Exactive or Q Exactive Plus	['Present', 'Present', 'Present', 'Present']	Q9UKI8	TLK1	S158	dup_3788
29523821	LANDPYLLPHMRRSNSSGNLHMAGLTASPTP	RSNS(ph)SGNLHMAGLTASPTPPSSSIITY	0.85658	H	C	Profiling	Stimuli	DMSO@U2OS cells_29523821	SILAC	TiO2	Q Exactive or Q Exactive Plus	['Present', 'Present', 'Present', 'Present']	Q9UKI8	TLK1	S743	dup_3788
29622655	HKISDYFEYQGGNGSSPVRGIPPAIRSPQNS	ISDYFEYQGGNGSS(ph)PVR	0.828255	H	C	Profiling	Multiple myeloma	DMSOcoculture@MM.1S cells	not mentioned	IMAC	Q-Exactive Plus	[3065400.0]	Q9UKI8	TLK1	S159	Prat_383
29622655	GHKISDYFEYQGGNGSSPVRGIPPAIRSPQN	ISDYFEYQGGNGS(ph)SPVR	0.762255	H	C	Profiling	Multiple myeloma	Tofactinib (24h)@MM.1S cells	not mentioned	IMAC	Q-Exactive Plus	[2151581.788655755]	Q9UKI8	TLK1	S158	Prat_1223
29622655	HKISDYFEYQGGNGSSPVRGIPPAIRSPQNS	ISDYFEYQGGNGSS(ph)PVR	0.768926	H	C	Profiling	Multiple myeloma	Monoculture@MM.1S cells	not mentioned	IMAC	Q-Exactive Plus	[2937634.7975052004]	Q9UKI8	TLK1	S159	Prat_773
29967110	HKISDYFEYQGGNGSSPVRGIPPAIRSPQNS		0.959315	H	C	Profiling	Lung Cancer	DMSO@PC9 cell line	Label free	Fe3+-IMAC	Orbitrap Q-Exactive HF	[0.6008911, -0.858387, -1.329235]	Q9UKI8	TLK1	S159	Prat_362
29967110	RQELLEARFTGVASGSTGSTGSCSVGAKAST		0.842648	H	C	Profiling	Lung Cancer	DMSO@PC9 cell line	Label free	Fe3+-IMAC	Orbitrap Q-Exactive HF	[-0.8199749]	Q9UKI8	TLK1	S74	Prat_362
29967110	HKISDYFEYQGGNGSSPVRGIPPAIRSPQNS		0.959315	H	C	Profiling	Lung Cancer	Afatinib (30min)@PC9 cell line	Label free	Fe3+-IMAC	Orbitrap Q-Exactive HF	[0.3834915, -0.3823891, -0.01382065]	Q9UKI8	TLK1	S159	Prat_44
29967110	RQELLEARFTGVASGSTGSTGSCSVGAKAST		0.842648	H	C	Profiling	Lung Cancer	Afatinib (30min)@PC9 cell line	Label free	Fe3+-IMAC	Orbitrap Q-Exactive HF	[-0.9258099, -0.09744072, -3.154289]	Q9UKI8	TLK1	S74	Prat_44
29967110	HKISDYFEYQGGNGSSPVRGIPPAIRSPQNS		0.959315	H	C	Profiling	Lung Cancer	Afatinib (2d)@PC9 cell line	Label free	Fe3+-IMAC	Orbitrap Q-Exactive HF	[-0.6267109, -0.7667999, -0.3970585]	Q9UKI8	TLK1	S159	Prat_43
29967110	RQELLEARFTGVASGSTGSTGSCSVGAKAST		0.842648	H	C	Profiling	Lung Cancer	Afatinib (2d)@PC9 cell line	Label free	Fe3+-IMAC	Orbitrap Q-Exactive HF	[]	Q9UKI8	TLK1	S74	Prat_43
29967110	RQELLEARFTGVASGSTGSTGSCSVGAKAST		0.842648	H	C	Profiling	Lung Cancer	Afatinib (5d)@PC9 cell line	Label free	Fe3+-IMAC	Orbitrap Q-Exactive HF	[-1.698067, -0.7365761]	Q9UKI8	TLK1	S74	Prat_45
29967110	HKISDYFEYQGGNGSSPVRGIPPAIRSPQNS		0.959315	H	C	Profiling	Lung Cancer	Afatinib (5d)@PC9 cell line	Label free	Fe3+-IMAC	Orbitrap Q-Exactive HF	[-0.3609867, -1.015329, -1.158398]	Q9UKI8	TLK1	S159	Prat_45
30061712			0.999074	H	C	Profiling	Colorectal Cancer	2D cultured HCT116 spheroids-R3	TMT	IMAC	Q Exactive	[0.2434559]	Q9UKI8	TLK1	T38	Prat_6
30061712			0.987109	H	C	Profiling	Colorectal Cancer	3D cultured(CR)HCT116 spheroids-R2	TMT	IMAC	Q Exactive	[0.08686447]	Q9UKI8	TLK1	T38	Prat_13
30061712			0.803122	H	C	Profiling	Colorectal Cancer	3D cultured(CR)HCT116 spheroids-R3	TMT	IMAC	Q Exactive	[1.23262]	Q9UKI8	TLK1	S188	Prat_14
30061712			0.999461	H	C	Profiling	Colorectal Cancer	3D cultured(Dispase)HCT116 spheroids-R1	TMT	IMAC	Q Exactive	[-0.3468781]	Q9UKI8	TLK1	S82	Prat_15
30061712			0.942191	H	C	Profiling	Colorectal Cancer	3D cultured(Dispase)HCT116 spheroids-R1	TMT	IMAC	Q Exactive	[1.631065]	Q9UKI8	TLK1	S188	Prat_15
30061712			0.987074	H	C	Profiling	Colorectal Cancer	3D cultured(Dispase)HCT116 spheroids-R2	TMT	IMAC	Q Exactive	[-0.9114532]	Q9UKI8	TLK1	S82	Prat_16
30157440			0.991269	H	C	Profiling	PARP inhibition	H2O2+olaparib@HeLa cells	Label free	TiO2	Q Exactive HF-X	[28.64424, 25.53501, 28.53158, 28.62221]	Q9UKI8	TLK1	S94	Prat_517
30157440			0.997717	H	C	Profiling	PARP inhibition	H2O2+olaparib@HeLa cells	Label free	TiO2	Q Exactive HF-X	[25.58597, 25.04491, 25.65489, 25.60712]	Q9UKI8	TLK1	T38	Prat_517
30157440			0.997717	H	C	Profiling	PARP inhibition	H2O2@HeLa cells	Label free	TiO2	Q Exactive HF-X	[24.92953, 25.79274, 24.71047, 25.32649]	Q9UKI8	TLK1	T38	Prat_516
30157440			0.991269	H	C	Profiling	PARP inhibition	H2O2@HeLa cells	Label free	TiO2	Q Exactive HF-X	[28.2632, 28.20251, 28.50087, 28.40647]	Q9UKI8	TLK1	S94	Prat_516
30157440			0.991269	H	C	Profiling	PARP inhibition	Untreated@HeLa cells_30157440	Label free	TiO2	Q Exactive HF-X	[28.03998, 27.67346, 27.37093, 27.19925]	Q9UKI8	TLK1	S94	Prat_1329
30157440			0.997717	H	C	Profiling	PARP inhibition	Untreated@HeLa cells_30157440	Label free	TiO2	Q Exactive HF-X	[24.89421, 25.28821, 25.05604, 24.98801]	Q9UKI8	TLK1	T38	Prat_1329
30843680	HKISDYFEYQGGNGSSPVRGIPPAIRSPQNS		0.879704	H	C	Profiling	breast cancer	Without boosting channel@AML cells	TMT	IMAC-Fe3+	Orbitrap fusion lumos tribrid	[12.2192, 12.5047, 12.477, 12.4492, 12.3362, 12.4368, 12.5232, 12.5905, 12.7456]	Q9UKI8	TLK1	S159	Prat_1373
31665227	GHKISDYFEYQGGNGSSPVRGIPPAIRSPQN		0.996645	H	C	Profiling	Cancer	14H@HEK293 cells	TMT	TiO2	Orbitrap Fusion Tribrid	[19.37403, 19.10234, 19.10124]	Q9UKI8	TLK1	S158	Prat_1
31665227	RKRKAENQNESSQGKSIGGRGHKISDYFEYQ		0.997918	H	C	Profiling	Cancer	14H@HEK293 cells	TMT	TiO2	Orbitrap Fusion Tribrid	[17.97045, 18.40366, 18.66858]	Q9UKI8	TLK1	S138	Prat_1
31665227	SSRGRKRKAENQNESSQGKSIGGRGHKISDY		0.91	H	C	Profiling	Cancer	14H@HEK293 cells	TMT	TiO2	Orbitrap Fusion Tribrid	[17.85313, 18.27767, 18.55962]	Q9UKI8	TLK1	S134	Prat_1
31665227	GHKISDYFEYQGGNGSSPVRGIPPAIRSPQN		0.996645	H	C	Profiling	Cancer	DMSO@HEK293 cells	TMT	TiO2	Orbitrap Fusion Tribrid	[19.18519, 19.39757, 19.53687]	Q9UKI8	TLK1	S158	Prat_333
31665227	RKRKAENQNESSQGKSIGGRGHKISDYFEYQ		0.997918	H	C	Profiling	Cancer	DMSO@HEK293 cells	TMT	TiO2	Orbitrap Fusion Tribrid	[18.16256, 17.96443, 18.3581]	Q9UKI8	TLK1	S138	Prat_333
31665227	SSRGRKRKAENQNESSQGKSIGGRGHKISDY		0.91	H	C	Profiling	Cancer	DMSO@HEK293 cells	TMT	TiO2	Orbitrap Fusion Tribrid	[18.03547, 17.83954, 18.26632]	Q9UKI8	TLK1	S134	Prat_333
31665227	ESSRGRKRKAENQNESSQGKSIGGRGHKISD		0.872025	H	C	Profiling	Cancer	KO-SGK3@HEK293	TMT	TiO2	Orbitrap Fusion Tribrid	[17.23257, 17.6937, 17.78596, 17.51268]	Q9UKI8	TLK1	S133	Prat_687
31665227	GHKISDYFEYQGGNGSSPVRGIPPAIRSPQN		0.996645	H	C	Profiling	Cancer	MK2206@HEK293	TMT	TiO2	Orbitrap Fusion Tribrid	[19.33359, 19.14957, 19.55613]	Q9UKI8	TLK1	S158	Prat_731
31665227	RKRKAENQNESSQGKSIGGRGHKISDYFEYQ		0.997918	H	C	Profiling	Cancer	MK2206@HEK293	TMT	TiO2	Orbitrap Fusion Tribrid	[18.09569, 18.06592, 17.91882]	Q9UKI8	TLK1	S138	Prat_731
31665227	SSRGRKRKAENQNESSQGKSIGGRGHKISDY		0.91	H	C	Profiling	Cancer	MK2206@HEK293	TMT	TiO2	Orbitrap Fusion Tribrid	[17.95311, 17.93295, 17.80303]	Q9UKI8	TLK1	S134	Prat_731
31665227	ESSRGRKRKAENQNESSQGKSIGGRGHKISD		0.872025	H	C	Profiling	Cancer	WT-SGK3@HEK293	TMT	TiO2	Orbitrap Fusion Tribrid	[17.86665, 17.63112, 17.8423, 17.85453]	Q9UKI8	TLK1	S133	Prat_1379
31772060	PTPGSAAAARSLLNHTPPSGRPREGAMDELH		0.999435	H	C	Profiling	Breast-cancer	DMSO-Cal51@Hs578T cell line	Label-free	Fe(III)-IMAC	Q Exactive HF	[-1.187747955, -2.29669857, -0.944763184, '-']	Q9UKI8	TLK1	T38	Prat_272
31772060	PTPGSAAAARSLLNHTPPSGRPREGAMDELH		0.999435	H	C	Profiling	Breast-cancer	Gefitinib+GSK269962A@Cal51+Hs578T cell line	Label-free	Fe(III)-IMAC	Q Exactive HF	[-1.17725563, -0.431581497, -1.21954155, '-']	Q9UKI8	TLK1	T38	Prat_488
31772060	PTPGSAAAARSLLNHTPPSGRPREGAMDELH		0.999435	H	C	Profiling	Breast-cancer	Gefitinib@Cal51+Hs578T cell line	Label-free	Fe(III)-IMAC	Q Exactive HF	[-1.684085846, -0.969594002, -2.204221725, '-']	Q9UKI8	TLK1	T38	Prat_486
31772060	PTPGSAAAARSLLNHTPPSGRPREGAMDELH		0.999435	H	C	Profiling	Breast-cancer	GSK269962A@Cal51 +Hs578T cell line	Label-free	Fe(III)-IMAC	Q Exactive HF	[-0.736130714, -0.497901917, -2.229121685, '-']	Q9UKI8	TLK1	T38	Prat_510
32314919	HKISDYFEYQGGNGSSPVRGIPPAIRSPQNS	ISDYFEYQGGNGSSPVR	0.966502	H	C	Profiling	Inhibitors of checkpoint kinase 1 (CHK1)	HU+SCH 900776 SF1@HEK293A cell	SILAC	TiO2	Orbitrap Elite MS	[0.0]	Q9UKI8	TLK1	S159	Prat_558
32314919	HKISDYFEYQGGNGSSPVRGIPPAIRSPQNS	ISDYFEYQGGNGSSPVR	0.966502	H	C	Profiling	Inhibitors of checkpoint kinase 1 (CHK1)	HU SF1@HEK293A cell	SILAC	TiO2	Orbitrap Elite MS	[0.0]	Q9UKI8	TLK1	S159	Prat_551
32755597	HQLANDPYLLPHMRRSNSSGNLHMAGLTASP		0.989654	H	C	profiling	Liver Cancer	KIs@C3A cell line	Labelling Not mention	IMAC	Orbitrap Elite or Orbitrap Fusion Lumos Tribrid	[-3.281238, -3.75551, -4.112075, -3.063955, -3.668565, -2.031673, -1.432746, -1.674991, -2.539772, -4.153354]	Q9UKI8	TLK1	S741	Prat_670
32755597	HQLANDPYLLPHMRRSNSSGNLHMAGLTASP		0.989654	H	C	profiling	Liver Cancer	KIs@Hep3B2 cell line	Labelling Not mention	IMAC	Orbitrap Elite or Orbitrap Fusion Lumos Tribrid	[-2.624284, -3.271094, -3.594331, -3.079858, -3.993644, -3.51909, -3.930033, -3.158338, -2.678849, -3.786802]	Q9UKI8	TLK1	S741	Prat_671
32755597	HQLANDPYLLPHMRRSNSSGNLHMAGLTASP		0.989654	H	C	profiling	Liver Cancer	KIs@HepG2 cell line	Labelling Not mention	IMAC	Orbitrap Elite or Orbitrap Fusion Lumos Tribrid	[-3.126338, -3.087859, -3.536798, -2.938441, -3.024555, -2.590972]	Q9UKI8	TLK1	S741	Prat_672
32755597	HQLANDPYLLPHMRRSNSSGNLHMAGLTASP		0.989654	H	C	profiling	Liver Cancer	KIs@Huh7 cell line	Labelling Not mention	IMAC	Orbitrap Elite or Orbitrap Fusion Lumos Tribrid	[-3.19121, 0.1647606, -3.816072, -3.380531, 0.08176613, -0.8985672, 0.6446171, -3.155766]	Q9UKI8	TLK1	S741	Prat_673
32755597	HQLANDPYLLPHMRRSNSSGNLHMAGLTASP		0.989654	H	C	profiling	Liver Cancer	KIs@JHH4 cell line	Labelling Not mention	IMAC	Orbitrap Elite or Orbitrap Fusion Lumos Tribrid	[-2.93675, -2.991456, -2.923833, -3.343251, -3.073703, -3.722331]	Q9UKI8	TLK1	S741	Prat_674
32755597	HQLANDPYLLPHMRRSNSSGNLHMAGLTASP		0.989654	H	C	profiling	Liver Cancer	KIs@JHH6 cell line	Labelling Not mention	IMAC	Orbitrap Elite or Orbitrap Fusion Lumos Tribrid	[-3.849267, -3.793869, -2.825178, -2.953645, -3.332563, -2.742049]	Q9UKI8	TLK1	S741	Prat_675
32755597	HQLANDPYLLPHMRRSNSSGNLHMAGLTASP		0.989654	H	C	profiling	Liver Cancer	KIs@NIH-H684 cell line	Labelling Not mention	IMAC	Orbitrap Elite or Orbitrap Fusion Lumos Tribrid	[-3.100853, -3.378595, -3.301176, -3.114467, 0.5195007]	Q9UKI8	TLK1	S741	Prat_676
32755597	HQLANDPYLLPHMRRSNSSGNLHMAGLTASP		0.989654	H	C	profiling	Liver Cancer	KIs@PLC5 cell line	Labelling Not mention	IMAC	Orbitrap Elite or Orbitrap Fusion Lumos Tribrid	[-3.482056, -3.808624, -3.471787, -3.430453, -3.77924, -0.145237, -2.431585, -4.480166, -3.140469, -3.053073, -0.2208157]	Q9UKI8	TLK1	S741	Prat_677
32755597	HQLANDPYLLPHMRRSNSSGNLHMAGLTASP		0.989654	H	C	profiling	Liver Cancer	KIs@SKHep1 cell line	Labelling Not mention	IMAC	Orbitrap Elite or Orbitrap Fusion Lumos Tribrid	[-1.258551, -3.547938, -3.746402, -1.961452, -3.759075, -3.691753, -3.143322, -2.422766, -2.832269, -2.298817]	Q9UKI8	TLK1	S741	Prat_678
32755597	HQLANDPYLLPHMRRSNSSGNLHMAGLTASP		0.989654	H	C	profiling	Liver Cancer	KIs@Snu387 cell line	Labelling Not mention	IMAC	Orbitrap Elite or Orbitrap Fusion Lumos Tribrid	[-3.259877, -3.729107, -3.999358, -3.772477, -3.634494, -3.822912, -3.187172, -2.919105, -3.765886, -3.48785, -3.472764, -3.474606]	Q9UKI8	TLK1	S741	Prat_679
32755597	HQLANDPYLLPHMRRSNSSGNLHMAGLTASP		0.989654	H	C	profiling	Liver Cancer	KIs@Snu398 cell line	Labelling Not mention	IMAC	Orbitrap Elite or Orbitrap Fusion Lumos Tribrid	[-2.366461, -2.982856, -3.44517, -3.899673, -3.522854, -3.543439]	Q9UKI8	TLK1	S741	Prat_680
32755597	HQLANDPYLLPHMRRSNSSGNLHMAGLTASP		0.989654	H	C	profiling	Liver Cancer	KIs@Snu423 cell line	Labelling Not mention	IMAC	Orbitrap Elite or Orbitrap Fusion Lumos Tribrid	[-3.160737, -3.564994, -3.804082, -3.444652, -4.248812, -3.686514, -3.572513, -3.707944, -2.698313, -0.7553577, -0.9406509, -1.007835]	Q9UKI8	TLK1	S741	Prat_681
32755597	HQLANDPYLLPHMRRSNSSGNLHMAGLTASP		0.989654	H	C	profiling	Liver Cancer	KIs@Snu449 cell line	Labelling Not mention	IMAC	Orbitrap Elite or Orbitrap Fusion Lumos Tribrid	[-3.420722, -3.843392, -2.950867, -3.232883, -0.4910355, -3.408303, -4.108478, -3.611751, -3.427831, -3.078586, -3.333548, -4.456416]	Q9UKI8	TLK1	S741	Prat_682
32755597	HQLANDPYLLPHMRRSNSSGNLHMAGLTASP		0.989654	H	C	profiling	Liver Cancer	KIs@Snu475 cell line	Labelling Not mention	IMAC	Orbitrap Elite or Orbitrap Fusion Lumos Tribrid	[-2.801848, -3.331795, -3.591319, -2.722773, -3.721476, -4.019396, -3.780473, -3.371033, -3.372173, -3.660316, -2.970572, -1.593725]	Q9UKI8	TLK1	S741	Prat_683
32755597	HQLANDPYLLPHMRRSNSSGNLHMAGLTASP		0.989654	H	C	profiling	Liver Cancer	KIs@Snu761 cell line	Labelling Not mention	IMAC	Orbitrap Elite or Orbitrap Fusion Lumos Tribrid	[-3.503645, -3.630404, -4.083542, -3.92391, -3.680249, -4.013757]	Q9UKI8	TLK1	S741	Prat_684
32755597	HQLANDPYLLPHMRRSNSSGNLHMAGLTASP		0.989654	H	C	profiling	Liver Cancer	KIs@Snu878 cell line	Labelling Not mention	IMAC	Orbitrap Elite or Orbitrap Fusion Lumos Tribrid	[-3.600368, -3.390359, -3.897262, -2.899003, -2.59275, -3.324435, -4.43015]	Q9UKI8	TLK1	S741	Prat_685
32755597	HQLANDPYLLPHMRRSNSSGNLHMAGLTASP		0.989654	H	C	profiling	Liver Cancer	KIs@Snu886 cell line	Labelling Not mention	IMAC	Orbitrap Elite or Orbitrap Fusion Lumos Tribrid	[-2.961833, -3.508245, -3.308272, -3.58518, -3.333991, -3.442243, -3.442124, -3.079885]	Q9UKI8	TLK1	S741	Prat_686
33067575	ISDYFEYQGGNGSSPVR		Class I	H	C	Profile	Blood cancer	Untreated@MV4-11-AML- cell line	iTRAQ	TiO2	LTQ Orbitrap Velos	['Present', 'Present', 'Present', 'Present']	Q9UKI8	TLK1	S159	Prat_1345
33259812	ARFTGVASGSTGSTGSCSVGAKASTNNESSN		0.971887	H	C	Profiling	Pluripotent stem	Mock infection(24h)@iPSC cell line	TMT	Q-Exactive HF-X	Fe-NTA	[16.05482229, 15.94569162, 15.92537572]	Q9UKI8	TLK1	S80	Prat_750
33259812	ARFTGVASGSTGSTGSCSVGAKASTNNESSN		0.971887	H	C	Profiling	Pluripotent stem	SARS-CoV-2(24h)@iPSC cell line	TMT	Q-Exactive HF-X	Fe-NTA	[16.00903377, 15.93801657, 16.00876224]	Q9UKI8	TLK1	S80	Prat_1004
33357429	LLEARFTGVASGSTGSTGSCSVGAKASTNNE	FTGVASGSTGS(ph)TGSCSVGAK	0.82246	H	C	Profiling	Cytokine stimulation	Unstimulated@Th-1 cells	SILAC	Ti-IMAC	Q Exactive Plus	[192180.0, 5785800.0, 6847600.0, 14761000.0]	Q9UKI8	TLK1	S77	Prat_1263
33357429	LLEARFTGVASGSTGSTGSCSVGAKASTNNE	FTGVASGSTGS(ph)TGSCSVGAK	0.82246	H	C	Profiling	Cytokine stimulation	HyIL6@Th-1 cells	SILAC	Ti-IMAC	Q Exactive Plus	[277330.0, 4489600.0, 10960000.0, 21318000.0]	Q9UKI8	TLK1	S77	Prat_562
33357429	LLEARFTGVASGSTGSTGSCSVGAKASTNNE	FTGVASGSTGS(ph)TGSCSVGAK	0.82246	H	C	Profiling	Cytokine stimulation	HyIL6+MSC@Th-1 cells	SILAC	Ti-IMAC	Q Exactive Plus	[4146600.0, 8559600.0, 15079000.0]	Q9UKI8	TLK1	S77	Prat_563
33619172	HKISDYFEYQGGNGSSPVRGIPPAIRSPQNS	ISDYFEYQGGNGSS(ph)PVR	0.949582	H	C	Profile	Signalling-study	ARS1620(24h)@H358 cell line IMAC	TMT	IMAC	Q Exactive HF-X	[7.72554142951262, 8.25130472622225, 7.77397529492535, '-']	Q9UKI8	TLK1	S159	Prat_73
33619172	HKISDYFEYQGGNGSSPVRGIPPAIRSPQNS	ISDYFEYQGGNGSS(ph)PVR	0.949582	H	C	Profile	Signalling-study	ARS1620(24h)@Calu1 cell line IMAC	TMT	IMAC	Q Exactive HF-X	[7.20483685732079, 7.83780798519171, '-']	Q9UKI8	TLK1	S159	Prat_69
33619172	HKISDYFEYQGGNGSSPVRGIPPAIRSPQNS	ISDYFEYQGGNGSS(ph)PVR	0.949582	H	C	Profile	Signalling-study	ARS1620(6h)@H358 cell line IMAC	TMT	IMAC	Q Exactive HF-X	[8.33098978384965, 8.01704536255373, 8.12008417532383, '-']	Q9UKI8	TLK1	S159	Prat_79
33619172	HKISDYFEYQGGNGSSPVRGIPPAIRSPQNS	ISDYFEYQGGNGSS(ph)PVR	0.949582	H	C	Profile	Signalling-study	ARS1620(24h)@H1792 cell line IMAC	TMT	IMAC	Q Exactive HF-X	[7.95634899238822, 8.7184682015261, 8.50596894884394, '-']	Q9UKI8	TLK1	S159	Prat_71
33619172	HKISDYFEYQGGNGSSPVRGIPPAIRSPQNS	ISDYFEYQGGNGSS(ph)PVR	0.949582	H	C	Profile	Signalling-study	ARS1620(6h)@H1792 cell line IMAC	TMT	IMAC	Q Exactive HF-X	[8.75788515954007, 7.62465861133175, 8.35340078210521, '-']	Q9UKI8	TLK1	S159	Prat_77
33797919	FTGVASGSTGSTGSCSVGAK		0.882741	H	C	Profiling	Cervical cancer	Untreated control@HeLa cell line R1	SILAC	TiO2	Q Exactive	[6441400, 'PRESENT', 'PRESENT', 'PRESENT']	Q9UKI8	TLK1	S77	Prat_1301
33845483	NSHSHSTPSSSVRPNSPSPTALAFGDHPIVQ		provided	H	C	Profiling	SARS-Infection	DMSO(12h)@A549 cell line	Label-free	Fe3+NTA	Orbitrap Exploris 480	['Present', 'Present', 'Present', 'Present']	Q9UKI8	TLK1	S188	Prat_281
33845483	NSHSHSTPSSSVRPNSPSPTALAFGDHPIVQ		provided	H	C	Profiling	SARS-Infection	DMSO(6h)@A549 cell line	Label-free	Fe3+NTA	Orbitrap Exploris 480	['Present', 'Present', 'Present', 'Present']	Q9UKI8	TLK1	S188	Prat_299
33845483	NSHSHSTPSSSVRPNSPSPTALAFGDHPIVQ		provided	H	C	Profiling	SARS-Infection	SARS-CoV(24h)@A549 cell line	Label-free	Fe3+NTA	Orbitrap Exploris 480	['Present', 'Present', 'Present', 'Present']	Q9UKI8	TLK1	S188	Prat_1012
33845483	HKISDYFEYQGGNGSSPVRGIPPAIRSPQNS		provided	H	C	Profiling	SARS-Infection	SARS-CoV(36h)@A549 cell line	Label-free	Fe3+NTA	Orbitrap Exploris 480	['Present', 'Present', 'Present', 'Present']	Q9UKI8	TLK1	S159	Prat_1013
33845483	NSHSHSTPSSSVRPNSPSPTALAFGDHPIVQ		provided	H	C	Profiling	SARS-Infection	SARS-CoV(36h)@A549 cell line	Label-free	Fe3+NTA	Orbitrap Exploris 480	['Present', 'Present', 'Present', 'Present']	Q9UKI8	TLK1	S188	Prat_1013
33845483	HSTPSSSVRPNSPSPTALAFGDHPIVQPKQL		provided	H	C	Profiling	SARS-Infection	SARS-CoV(36h)@A549 cell line	Label-free	Fe3+NTA	Orbitrap Exploris 480	['Present', 'Present', 'Present', 'Present']	Q9UKI8	TLK1	T192	Prat_1013
33845483	NSHSHSTPSSSVRPNSPSPTALAFGDHPIVQ		provided	H	C	Profiling	SARS-Infection	SARS-CoV2(12h)@A549 cell line	Label-free	Fe3+NTA	Orbitrap Exploris 480	['Present', 'Present', 'Present', 'Present']	Q9UKI8	TLK1	S188	Prat_1015
33845483	NSHSHSTPSSSVRPNSPSPTALAFGDHPIVQ		provided	H	C	Profiling	SARS-Infection	SARS-CoV2(6h)@A549 cell line	Label-free	Fe3+NTA	Orbitrap Exploris 480	['Present', 'Present', 'Present', 'Present']	Q9UKI8	TLK1	S188	Prat_1018
33889818	GHKISDYFEYQGGNGSSPVRGIPPAIRSPQN		0.897348	H	C	Profiling	Neuroblastoma cancer	Untreated@SH-SY5Y cell line	TMT	Ti02	QExactive HF	[0.2871923, -0.04369545, 0.2536459]	Q9UKI8	TLK1	S158	Prat_1349
33889818	GHKISDYFEYQGGNGSSPVRGIPPAIRSPQN		0.897348	H	C	Profiling	Neuroblastoma cancer	CBLsKD@SH-SY5Y cell line	TMT	Ti02	QExactive HF	[0, 0.4350128, 0]	Q9UKI8	TLK1	S158	Prat_133
33889818	GHKISDYFEYQGGNGSSPVRGIPPAIRSPQN		0.897348	H	C	Profiling	Neuroblastoma cancer	Retinoic acid@SH-SY5Y cell line	TMT	Ti02	QExactive HF	[-0.525815, 0, -0.09278965]	Q9UKI8	TLK1	S158	Prat_958
33947818			0.892073	H	C	Profiling	Salmonella infection	Salmonella(2h)@HCT116 cells	SILAC	TiO2	Q-Exactive HF	['Present', 'Present', 'Present', 'Present']	Q9UKI8	TLK1	S74	Prat_995
33947818			0.97923	H	C	Profiling	Salmonella infection	Salmonella(2h)@HCT116 cells	SILAC	TiO2	Q-Exactive HF	['Present', 'Present', 'Present', 'Present']	Q9UKI8	TLK1	S94	Prat_995
33947818			0.992455	H	C	Profiling	Salmonella infection	Salmonella(2h)@HCT116 cells	SILAC	TiO2	Q-Exactive HF	['Present', 'Present', 'Present', 'Present']	Q9UKI8	TLK1	S80	Prat_995
33947818			0.992455	H	C	Profiling	Salmonella infection	Salmonella(30min)@HCT116 cells	SILAC	TiO2	Q-Exactive HF	['Present', 'Present', 'Present', 'Present']	Q9UKI8	TLK1	S80	Prat_996
33947818			0.892073	H	C	Profiling	Salmonella infection	Salmonella(30min)@HCT116 cells	SILAC	TiO2	Q-Exactive HF	['Present', 'Present', 'Present', 'Present']	Q9UKI8	TLK1	S74	Prat_996
33947818			0.97923	H	C	Profiling	Salmonella infection	Salmonella(30min)@HCT116 cells	SILAC	TiO2	Q-Exactive HF	['Present', 'Present', 'Present', 'Present']	Q9UKI8	TLK1	S94	Prat_996
33947818			0.97923	H	C	Profiling	Salmonella infection	Uninfected@HCT116 cells	SILAC	TiO2	Q-Exactive HF	['Present', 'Present', 'Present', 'Present']	Q9UKI8	TLK1	S94	Prat_1254
33947818			0.892073	H	C	Profiling	Salmonella infection	Uninfected@HCT116 cells	SILAC	TiO2	Q-Exactive HF	['Present', 'Present', 'Present', 'Present']	Q9UKI8	TLK1	S74	Prat_1254
33947818			0.992455	H	C	Profiling	Salmonella infection	Uninfected@HCT116 cells	SILAC	TiO2	Q-Exactive HF	['Present', 'Present', 'Present', 'Present']	Q9UKI8	TLK1	S80	Prat_1254
34186244	HKISDYFEYQGGNGSSPVRGIPPAIRSPQNS	-	Class I	H	C	Profiling	Kinase-study	DMSO ctrl1@HEK293T cell line	TMT	TIO2(HAMMOC)	Orbitrap Fusion Lumos or Q Exactive	[260071.7374, 259118.0649, 247917.3992, '-']	Q9UKI8	TLK1	S159	Prat_270
34186244	ARFTGVASGSTGSTGSCSVGAKASTNNESSN	-	Class I	H	C	Profiling	Kinase-study	DMSO ctrl1@HEK293T cell line	TMT	TIO2(HAMMOC)	Orbitrap Fusion Lumos or Q Exactive	[84763.1805, 86226.8809, 88998.90713, '-']	Q9UKI8	TLK1	S80	Prat_270
34186244	HKISDYFEYQGGNGSSPVRGIPPAIRSPQNS	-	Class I	H	C	Profiling	Kinase-study	DMSO ctrl2@HEK293T cell line	TMT	TIO2(HAMMOC)	Orbitrap Fusion Lumos or Q Exactive	[362369, 395084, 380227, '-']	Q9UKI8	TLK1	S159	Prat_271
34186244	ARFTGVASGSTGSTGSCSVGAKASTNNESSN	-	Class I	H	C	Profiling	Kinase-study	DMSO ctrl2@HEK293T cell line	TMT	TIO2(HAMMOC)	Orbitrap Fusion Lumos or Q Exactive	[74415, 67833, 71077, '-']	Q9UKI8	TLK1	S80	Prat_271
34186244	HKISDYFEYQGGNGSSPVRGIPPAIRSPQNS	-	Class I	H	C	Profiling	Kinase-study	CX-4945@HEK293T cell line	TMT	TIO2(HAMMOC)	Orbitrap Fusion Lumos or Q Exactive	[377456.2785, 372453.3219, 315799.6597, '-']	Q9UKI8	TLK1	S159	Prat_224
34186244	ARFTGVASGSTGSTGSCSVGAKASTNNESSN	-	Class I	H	C	Profiling	Kinase-study	CX-4945@HEK293T cell line	TMT	TIO2(HAMMOC)	Orbitrap Fusion Lumos or Q Exactive	[91790.04135, 89686.30627, 95966.95459, '-']	Q9UKI8	TLK1	S80	Prat_224
34186244	HKISDYFEYQGGNGSSPVRGIPPAIRSPQNS	-	Class I	H	C	Profiling	Kinase-study	Forskolin@HEK293T cell line	TMT	TIO2(HAMMOC)	Orbitrap Fusion Lumos or Q Exactive	[339205, 346381, 366918, '-']	Q9UKI8	TLK1	S159	Prat_474
34186244	ARFTGVASGSTGSTGSCSVGAKASTNNESSN	-	Class I	H	C	Profiling	Kinase-study	Forskolin@HEK293T cell line	TMT	TIO2(HAMMOC)	Orbitrap Fusion Lumos or Q Exactive	[76316, 69842, 69571, '-']	Q9UKI8	TLK1	S80	Prat_474
34343000	PTPGSAAAARSLLNHTPPSGRPREGAMDELH		0.999989	H	C	Profiling	Melanoma	ERK1 KO(0d)@BRAFMUT 451Lu cells	Label free	IMAC(Fe(III)-NTA)	Orbitrap Q Exactive HF	[-0.85]	Q9UKI8	TLK1	T38	Prat_429
34343000	PTPGSAAAARSLLNHTPPSGRPREGAMDELH		0.999989	H	C	Profiling	Melanoma	ERK1 KO(1d)@BRAFMUT 451Lu cells	Label free	IMAC(Fe(III)-NTA)	Orbitrap Q Exactive HF	[-0.93, -1.74, -0.75, -1.44]	Q9UKI8	TLK1	T38	Prat_430
34343000	PTPGSAAAARSLLNHTPPSGRPREGAMDELH		0.999989	H	C	Profiling	Melanoma	ERK1 KO(3d)@BRAFMUT 451Lu cells	Label free	IMAC(Fe(III)-NTA)	Orbitrap Q Exactive HF	[-1.84, -1.28, -1.51]	Q9UKI8	TLK1	T38	Prat_431
34343000	PTPGSAAAARSLLNHTPPSGRPREGAMDELH		0.999989	H	C	Profiling	Melanoma	ERK2 KO(0d)@BRAFMUT 451Lu cells	Label free	IMAC(Fe(III)-NTA)	Orbitrap Q Exactive HF	[-1.63, -1.29]	Q9UKI8	TLK1	T38	Prat_432
34343000	PTPGSAAAARSLLNHTPPSGRPREGAMDELH		0.999989	H	C	Profiling	Melanoma	ERK2 KO(1d)@BRAFMUT 451Lu cells	Label free	IMAC(Fe(III)-NTA)	Orbitrap Q Exactive HF	[-1.65, -0.95, -0.99]	Q9UKI8	TLK1	T38	Prat_433
34343000	PTPGSAAAARSLLNHTPPSGRPREGAMDELH		0.999989	H	C	Profiling	Melanoma	ERK2 KO(3d)@BRAFMUT 451Lu cells	Label free	IMAC(Fe(III)-NTA)	Orbitrap Q Exactive HF	[-1.15, -0.67]	Q9UKI8	TLK1	T38	Prat_434
34343000	PTPGSAAAARSLLNHTPPSGRPREGAMDELH		0.999989	H	C	Profiling	Melanoma	JUNB KO(0d)@BRAFMUT 451Lu cells	Label free	IMAC(Fe(III)-NTA)	Orbitrap Q Exactive HF	[-1.8]	Q9UKI8	TLK1	T38	Prat_654
34343000	PTPGSAAAARSLLNHTPPSGRPREGAMDELH		0.999989	H	C	Profiling	Melanoma	JUNB KO(1d)@BRAFMUT 451Lu cells	Label free	IMAC(Fe(III)-NTA)	Orbitrap Q Exactive HF	[-1.24]	Q9UKI8	TLK1	T38	Prat_655
34343000	PTPGSAAAARSLLNHTPPSGRPREGAMDELH		0.999989	H	C	Profiling	Melanoma	JUNB KO(3d)@BRAFMUT 451Lu cells	Label free	IMAC(Fe(III)-NTA)	Orbitrap Q Exactive HF	[]	Q9UKI8	TLK1	T38	Prat_656
34343000	PTPGSAAAARSLLNHTPPSGRPREGAMDELH		0.999989	H	C	Profiling	Melanoma	WT(0d)@BRAFMUT 451Lu cells	Label free	IMAC(Fe(III)-NTA)	Orbitrap Q Exactive HF	[]	Q9UKI8	TLK1	T38	Prat_1380
34343000	PTPGSAAAARSLLNHTPPSGRPREGAMDELH		0.999989	H	C	Profiling	Melanoma	WT(1d)@BRAFMUT 451Lu cells	Label free	IMAC(Fe(III)-NTA)	Orbitrap Q Exactive HF	[-1.38, -1.42, -0.72]	Q9UKI8	TLK1	T38	Prat_1381
34343000	PTPGSAAAARSLLNHTPPSGRPREGAMDELH		0.999989	H	C	Profiling	Melanoma	WT(3d)@BRAFMUT 451Lu cells	Label free	IMAC(Fe(III)-NTA)	Orbitrap Q Exactive HF	[-1.3, -1.65, -1.98]	Q9UKI8	TLK1	T38	Prat_1382
34974192	LLEARFTGVASGSTGSTGSCSVGAKASTNNE	FTGVASGSTGS(ph)TGSCSVGAK	0.998968	H	C	Profiling	Mitophagy	CCP(0h)@C431A-Parkin HeLa cells	Dimethyl Labeling	IMAC	Q Exactive HF	[14739000, 11427000, 7705700, 0]	Q9UKI8	TLK1	S77	Prat_141
34974192	LLEARFTGVASGSTGSTGSCSVGAKASTNNE	FTGVASGSTGS(ph)TGSCSVGAK	0.998968	H	C	Profiling	Mitophagy	CCP(0h)@WT Parkin HeLa cells	Dimethyl Labeling	IMAC	Q Exactive HF	[7816600, 16397000, 5521500, 1337000]	Q9UKI8	TLK1	S77	Prat_142
34974192	LLEARFTGVASGSTGSTGSCSVGAKASTNNE	FTGVASGSTGS(ph)TGSCSVGAK	0.998968	H	C	Profiling	Mitophagy	CCP(12h)@C431A-Parkin HeLa cells	Dimethyl Labeling	IMAC	Q Exactive HF	[4165500, 0]	Q9UKI8	TLK1	S77	Prat_143
34974192	LLEARFTGVASGSTGSTGSCSVGAKASTNNE	FTGVASGSTGS(ph)TGSCSVGAK	0.998968	H	C	Profiling	Mitophagy	CCP(12h)@WT Parkin HeLa cells	Dimethyl Labeling	IMAC	Q Exactive HF	[10818000, 4379000]	Q9UKI8	TLK1	S77	Prat_144
34974192	LLEARFTGVASGSTGSTGSCSVGAKASTNNE	FTGVASGSTGS(ph)TGSCSVGAK	0.998968	H	C	Profiling	Mitophagy	CCP(18h)@C431A-Parkin HeLa cells	Dimethyl Labeling	IMAC	Q Exactive HF	[4900000, 0]	Q9UKI8	TLK1	S77	Prat_145
34974192	LLEARFTGVASGSTGSTGSCSVGAKASTNNE	FTGVASGSTGS(ph)TGSCSVGAK	0.998968	H	C	Profiling	Mitophagy	CCP(18h)@WT Parkin HeLa cells	Dimethyl Labeling	IMAC	Q Exactive HF	[5991200, 19521000]	Q9UKI8	TLK1	S77	Prat_146
34974192	LLEARFTGVASGSTGSTGSCSVGAKASTNNE	FTGVASGSTGS(ph)TGSCSVGAK	0.998968	H	C	Profiling	Mitophagy	CCP(2h)@C431A-Parkin HeLa cells	Dimethyl Labeling	IMAC	Q Exactive HF	[17702000, 22521000]	Q9UKI8	TLK1	S77	Prat_147
34974192	LLEARFTGVASGSTGSTGSCSVGAKASTNNE	FTGVASGSTGS(ph)TGSCSVGAK	0.998968	H	C	Profiling	Mitophagy	CCP(2h)@WT Parkin HeLa cells	Dimethyl Labeling	IMAC	Q Exactive HF	[21330000, 28457000]	Q9UKI8	TLK1	S77	Prat_148
34974192	LLEARFTGVASGSTGSTGSCSVGAKASTNNE	FTGVASGSTGS(ph)TGSCSVGAK	0.998968	H	C	Profiling	Mitophagy	CCP(6h)@C431A-Parkin HeLa cells	Dimethyl Labeling	IMAC	Q Exactive HF	[17450000, 12780000]	Q9UKI8	TLK1	S77	Prat_149
34974192	LLEARFTGVASGSTGSTGSCSVGAKASTNNE	FTGVASGSTGS(ph)TGSCSVGAK	0.998968	H	C	Profiling	Mitophagy	CCP(6h)@WT Parkin HeLa cells	Dimethyl Labeling	IMAC	Q Exactive HF	[15870000, 36783000]	Q9UKI8	TLK1	S77	Prat_150
35301407	GHKISDYFEYQGGNGSSPVRGIPPAIRSPQN	ISDYFEYQGGNGS(ph)SPVR	0.946649	H	C	Profiling	choriocarcinoma	Vehicle-only@JEG3R cell lines	SILAC	TiO2	LTQ-Orbitrap Velos	[]	Q9UKI8	TLK1	S158	Prat_1360
35688186	QELLEARFTGVASGSTGSTGSCSVGAKASTN	FTGVASGST(ph)GSTGSCSVGAK	0.7675	H	C	Profiling	Signaling	Coumarin(0Î¼M)@HepG2 cells	label-free		Orbitrap Lumos	[2187600.0, 4778100.0, 0.0]	Q9UKI8	TLK1	T75	Prat_200
35688186	HSLDPRRQELLEARFTGVASGSTGSTGSCSV	FT(ph)GVASGSTGSTGSCSVGAK	0.994133	H	C	Profiling	Signaling	Coumarin(0Î¼M)@HepG2 cells	label-free	Enrichment (no details)	Orbitrap Lumos	[4592000.0, 0.0, 3979200.0]	Q9UKI8	TLK1	T68	Prat_200
35688186	QELLEARFTGVASGSTGSTGSCSVGAKASTN	FTGVASGST(ph)GSTGSCSVGAK	0.807343	H	C	Profiling	Signaling	Quercetin(0Î¼M)@HepG2 cells	label-free		Orbitrap Lumos	[0.0, 0.0, 0.0]	Q9UKI8	TLK1	T75	Prat_928
35688186	QELLEARFTGVASGSTGSTGSCSVGAKASTN	FTGVASGST(ph)GSTGSCSVGAK	0.7675	H	C	Profiling	Signaling	Coumarin(0.001Î¼M)@HepG2 cells	label-free		Orbitrap Lumos	[2187600.0, 4778100.0, 0.0]	Q9UKI8	TLK1	T75	Prat_196
35688186	HSLDPRRQELLEARFTGVASGSTGSTGSCSV	FT(ph)GVASGSTGSTGSCSVGAK	0.994133	H	C	Profiling	Signaling	Coumarin(0.001Î¼M)@HepG2 cells	label-free	Enrichment (no details)	Orbitrap Lumos	[4592000.0, 0.0, 3979200.0]	Q9UKI8	TLK1	T68	Prat_196
35688186	QELLEARFTGVASGSTGSTGSCSVGAKASTN	FTGVASGST(ph)GSTGSCSVGAK	0.7675	H	C	Profiling	Signaling	Coumarin(0.01Î¼M)@HepG2 cells	label-free		Orbitrap Lumos	[0.0, 2512100.0, 0.0]	Q9UKI8	TLK1	T75	Prat_198
35688186	HSLDPRRQELLEARFTGVASGSTGSTGSCSV	FT(ph)GVASGSTGSTGSCSVGAK	0.994133	H	C	Profiling	Signaling	Coumarin(0.01Î¼M)@HepG2 cells	label-free	Enrichment (no details)	Orbitrap Lumos	[4935900.0, 0.0, 0.0]	Q9UKI8	TLK1	T68	Prat_198
35688186	HSLDPRRQELLEARFTGVASGSTGSTGSCSV	FT(ph)GVASGSTGSTGSCSVGAK	0.999205	H	C	Profiling	Signaling	Caffeine(0.01Î¼M)@HepG2 cells	label-free	Enrichment (no details)	Orbitrap Lumos	[0.0, 0.0, 0.0]	Q9UKI8	TLK1	T68	Prat_121
35688186	LLEARFTGVASGSTGSTGSCSVGAKASTNNE	FTGVASGSTGS(ph)TGSCSVGAK	0.97541	H	C	Profiling	Signaling	Caffeine(0.01Î¼M)@HepG2 cells	label-free	Enrichment (no details)	Orbitrap Lumos	[0.0, 0.0, 0.0]	Q9UKI8	TLK1	S77	Prat_121
35688186	QELLEARFTGVASGSTGSTGSCSVGAKASTN	FTGVASGST(ph)GSTGSCSVGAK	0.7675	H	C	Profiling	Signaling	Coumarin(0.1Î¼M)@HepG2 cells	label-free		Orbitrap Lumos	[0.0, 1289300.0, 0.0]	Q9UKI8	TLK1	T75	Prat_199
35688186	HSLDPRRQELLEARFTGVASGSTGSTGSCSV	FT(ph)GVASGSTGSTGSCSVGAK	0.994133	H	C	Profiling	Signaling	Coumarin(0.1Î¼M)@HepG2 cells	label-free	Enrichment (no details)	Orbitrap Lumos	[0.0, 0.0, 6483800.0]	Q9UKI8	TLK1	T68	Prat_199
35688186	HSLDPRRQELLEARFTGVASGSTGSTGSCSV	FT(ph)GVASGSTGSTGSCSVGAK	0.999205	H	C	Profiling	Signaling	Caffeine(0.1Î¼M)@HepG2 cells	label-free	Enrichment (no details)	Orbitrap Lumos	[0.0, 4881500.0, 0.0]	Q9UKI8	TLK1	T68	Prat_122
35688186	LLEARFTGVASGSTGSTGSCSVGAKASTNNE	FTGVASGSTGS(ph)TGSCSVGAK	0.97541	H	C	Profiling	Signaling	Caffeine(0.1Î¼M)@HepG2 cells	label-free	Enrichment (no details)	Orbitrap Lumos	[0.0, 0.0, 0.0]	Q9UKI8	TLK1	S77	Prat_122
35688186	QELLEARFTGVASGSTGSTGSCSVGAKASTN	FTGVASGST(ph)GSTGSCSVGAK	0.7675	H	C	Profiling	Signaling	Coumarin(1Î¼M)@HepG2 cells	label-free		Orbitrap Lumos	[4207800.0, 0.0, 4139700.0]	Q9UKI8	TLK1	T75	Prat_206
35688186	HSLDPRRQELLEARFTGVASGSTGSTGSCSV	FT(ph)GVASGSTGSTGSCSVGAK	0.994133	H	C	Profiling	Signaling	Coumarin(1Î¼M)@HepG2 cells	label-free	Enrichment (no details)	Orbitrap Lumos	[0.0, 8630600.0, 0.0]	Q9UKI8	TLK1	T68	Prat_206
35688186	HSLDPRRQELLEARFTGVASGSTGSTGSCSV	FT(ph)GVASGSTGSTGSCSVGAK	0.999205	H	C	Profiling	Signaling	Caffeine(1Î¼M)@HepG2 cells	label-free	Enrichment (no details)	Orbitrap Lumos	[0.0, 0.0, 0.0]	Q9UKI8	TLK1	T68	Prat_129
35688186	LLEARFTGVASGSTGSTGSCSVGAKASTNNE	FTGVASGSTGS(ph)TGSCSVGAK	0.97541	H	C	Profiling	Signaling	Caffeine(1Î¼M)@HepG2 cells	label-free	Enrichment (no details)	Orbitrap Lumos	[7782600.0, 0.0, 0.0]	Q9UKI8	TLK1	S77	Prat_129
35688186	QELLEARFTGVASGSTGSTGSCSVGAKASTN	FTGVASGST(ph)GSTGSCSVGAK	0.7675	H	C	Profiling	Signaling	Coumarin(10Î¼M)@HepG2 cells	label-free		Orbitrap Lumos	[0.0, 4720800.0, 0.0]	Q9UKI8	TLK1	T75	Prat_204
35688186	HSLDPRRQELLEARFTGVASGSTGSTGSCSV	FT(ph)GVASGSTGSTGSCSVGAK	0.994133	H	C	Profiling	Signaling	Coumarin(10Î¼M)@HepG2 cells	label-free	Enrichment (no details)	Orbitrap Lumos	[6482200.0, 8732600.0, 0.0]	Q9UKI8	TLK1	T68	Prat_204
35688186	HSLDPRRQELLEARFTGVASGSTGSTGSCSV	FT(ph)GVASGSTGSTGSCSVGAK	0.999205	H	C	Profiling	Signaling	Caffeine(10Î¼M)@HepG2 cells	label-free	Enrichment (no details)	Orbitrap Lumos	[0.0, 0.0, 0.0]	Q9UKI8	TLK1	T68	Prat_127
35688186	LLEARFTGVASGSTGSTGSCSVGAKASTNNE	FTGVASGSTGS(ph)TGSCSVGAK	0.97541	H	C	Profiling	Signaling	Caffeine(10Î¼M)@HepG2 cells	label-free	Enrichment (no details)	Orbitrap Lumos	[14309000.0, 0.0, 62136000.0]	Q9UKI8	TLK1	S77	Prat_127
35688186	QELLEARFTGVASGSTGSTGSCSVGAKASTN	FTGVASGST(ph)GSTGSCSVGAK	0.7675	H	C	Profiling	Signaling	Coumarin(100Î¼M)@HepG2 cells	label-free		Orbitrap Lumos	[0.0, 0.0, 0.0]	Q9UKI8	TLK1	T75	Prat_202
35688186	HSLDPRRQELLEARFTGVASGSTGSTGSCSV	FT(ph)GVASGSTGSTGSCSVGAK	0.994133	H	C	Profiling	Signaling	Coumarin(100Î¼M)@HepG2 cells	label-free	Enrichment (no details)	Orbitrap Lumos	[0.0, 0.0, 0.0]	Q9UKI8	TLK1	T68	Prat_202
35688186	HSLDPRRQELLEARFTGVASGSTGSTGSCSV	FT(ph)GVASGSTGSTGSCSVGAK	0.999205	H	C	Profiling	Signaling	Caffeine(100Î¼M)@HepG2 cells	label-free	Enrichment (no details)	Orbitrap Lumos	[0.0, 0.0, 0.0]	Q9UKI8	TLK1	T68	Prat_125
35688186	LLEARFTGVASGSTGSTGSCSVGAKASTNNE	FTGVASGSTGS(ph)TGSCSVGAK	0.97541	H	C	Profiling	Signaling	Caffeine(100Î¼M)@HepG2 cells	label-free	Enrichment (no details)	Orbitrap Lumos	[0.0, 22954000.0, 0.0]	Q9UKI8	TLK1	S77	Prat_125
35688186	HSLDPRRQELLEARFTGVASGSTGSTGSCSV	FT(ph)GVASGSTGSTGSCSVGAK	0.999205	H	C	Profiling	Signaling	Caffeine(1000Î¼M)@HepG2 cells	label-free	Enrichment (no details)	Orbitrap Lumos	[0.0, 0.0, 0.0]	Q9UKI8	TLK1	T68	Prat_123
35688186	LLEARFTGVASGSTGSTGSCSVGAKASTNNE	FTGVASGSTGS(ph)TGSCSVGAK	0.97541	H	C	Profiling	Signaling	Caffeine(1000Î¼M)@HepG2 cells	label-free	Enrichment (no details)	Orbitrap Lumos	[0.0, 19624000.0, 0.0]	Q9UKI8	TLK1	S77	Prat_123
35688186	QELLEARFTGVASGSTGSTGSCSVGAKASTN	FTGVASGST(ph)GSTGSCSVGAK	0.807343	H	C	Profiling	Signaling	Quercetin(0.2Î¼M)@HepG2 cells	label-free		Orbitrap Lumos	[0.0, 0.0, 0.0]	Q9UKI8	TLK1	T75	Prat_927
35688186	QELLEARFTGVASGSTGSTGSCSVGAKASTN	FTGVASGST(ph)GSTGSCSVGAK	0.807343	H	C	Profiling	Signaling	Quercetin(10Î¼M)@HepG2 cells	label-free		Orbitrap Lumos	[0.0, 0.0, 0.0]	Q9UKI8	TLK1	T75	Prat_929
35688186	HSLDPRRQELLEARFTGVASGSTGSTGSCSV	FT(ph)GVASGSTGSTGSCSVGAK	0.999205	H	C	Profiling	Signaling	Quercetin(10Î¼M)@HepG2 cells	label-free	Enrichment (no details)	Orbitrap Lumos	[4188000.0, 0.0, 0.0]	Q9UKI8	TLK1	T68	Prat_929
35688186	LLEARFTGVASGSTGSTGSCSVGAKASTNNE	FTGVASGSTGS(ph)TGSCSVGAK	0.97541	H	C	Profiling	Signaling	Quercetin(10Î¼M)@HepG2 cells	label-free	Enrichment (no details)	Orbitrap Lumos	[0.0, 0.0, 0.0]	Q9UKI8	TLK1	S77	Prat_929
35882839			Class I	H	C	Profiling	Colon-cancer	Irrelevant shRNA@HCT116	Label-free	not mentioned	Orbitrap Fusion Lumos	['present', 'present', 'present', 'present']	Q9UKI8	TLK1	S741	Prat_640
35882839			Class I	H	C	Profiling	Colon-cancer	Irrelevant shRNA@HCT116	Label-free	not mentioned	Orbitrap Fusion Lumos	['present', 'present', 'present', 'present']	Q9UKI8	TLK1	S159	Prat_640
35882839			Class I	H	C	Profiling	Colon-cancer	Irrelevant shRNA@HCT116	Label-free	not mentioned	Orbitrap Fusion Lumos	['present', 'present', 'present', 'present']	Q9UKI8	TLK1	S188	Prat_640
35882839			Class I	H	C	Profiling	Colon-cancer	shRNA 947@HCT116	Label-free	not mentioned	Orbitrap Fusion Lumos	['present', 'present', 'present', 'present']	Q9UKI8	TLK1	S159	Prat_1091
35882839			Class I	H	C	Profiling	Colon-cancer	shRNA 947@HCT116	Label-free	not mentioned	Orbitrap Fusion Lumos	['present', 'present', 'present', 'present']	Q9UKI8	TLK1	S741	Prat_1091
35882839			Class I	H	C	Profiling	Colon-cancer	shRNA 947@HCT116	Label-free	not mentioned	Orbitrap Fusion Lumos	['present', 'present', 'present', 'present']	Q9UKI8	TLK1	S188	Prat_1091
35947955	FGSLGSLSDKESETP		0.93	H	C	Profiling	Blood-cancer	MK2206@PL21 cell line F4 MBO	TMT	TiO2	Q Exactive HF-X	[-0.376758098602295, -0.320188045501709, -0.289772987365723, -0.229214191436768]	Q9UKI8	TLK1	S105	Prat_740
35947955	FGSLGSLSDKESETP		0.93	H	C	Profiling	Blood-cancer	MK2206@PL21 cell line F2 CC	TMT	TiO2	Q Exactive HF-X	[-0.376758098602295, -0.320188045501709, -0.289772987365723, -0.229214191436768]	Q9UKI8	TLK1	S105	Prat_738
35947955	FGSLGSLSDKESETP		0.93	H	C	Profiling	Blood-cancer	Selinexor+MK2206@PL21 cell line F4 MBO	TMT	TiO2	Q Exactive HF-X	[-0.263729572296143, -0.393594264984131, -0.233448028564453, -0.235433101654053]	Q9UKI8	TLK1	S105	Prat_1064
35947955	FGSLGSLSDKESETP		0.93	H	C	Profiling	Blood-cancer	Selinexor+MK2206@PL21 cell line F2 CC	TMT	TiO2	Q Exactive HF-X	[-0.263729572296143, -0.393594264984131, -0.233448028564453, -0.235433101654053]	Q9UKI8	TLK1	S105	Prat_1062
35947955	FGSLGSLSDKESETP		0.93	H	C	Profiling	Blood-cancer	Selinexor@PL21 cell line F4 MBO	TMT	TiO2	Q Exactive HF-X	[0.460700511932373, 0.378808498382568, 0.539653778076172, 0.229214191436768]	Q9UKI8	TLK1	S105	Prat_1053
35947955	FGSLGSLSDKESETP		0.93	H	C	Profiling	Blood-cancer	Selinexor@PL21 cell line F2 CC	TMT	TiO2	Q Exactive HF-X	[0.460700511932373, 0.378808498382568, 0.539653778076172, 0.229214191436768]	Q9UKI8	TLK1	S105	Prat_1051
35947955	FGSLGSLSDKESETP		0.93	H	C	Profiling	Blood-cancer	DMSO@PL21 cell line F4 MBO	TMT	TiO2	Q Exactive HF-X	[0.263729572296143, 0.320188045501709, 0.233448028564453, 0.390477657318115]	Q9UKI8	TLK1	S105	Prat_367
35947955	EYQGGNGSSPVRGIP		0.95	H	C	Profiling	Blood-cancer	DMSO@MV4-11 cell line F1 CC	TMT	TiO2	Q Exactive HF-X	[-0.863543033599854, 0.120597362518311, -1.38780546188354, 0.198596954345703]	Q9UKI8	TLK1	S158	Prat_352
35947955	FGSLGSLSDKESETP		0.93	H	C	Profiling	Blood-cancer	DMSO@PL21 cell line F2 CC	TMT	TiO2	Q Exactive HF-X	[0.263729572296143, 0.320188045501709, 0.233448028564453, 0.390477657318115]	Q9UKI8	TLK1	S105	Prat_365
35947955	EYQGGNGSSPVRGIP		0.95	H	C	Profiling	Blood-cancer	MK2206@MV4-11 cell line F1 CC	TMT	TiO2	Q Exactive HF-X	[0.863543033599854, 0.303759098052979, 0.730559825897217, 0.430033683776855]	Q9UKI8	TLK1	S158	Prat_732
35947955	EYQGGNGSSPVRGIP		0.95	H	C	Profiling	Blood-cancer	MK2206@MV4-11 cell line F2 CC	TMT	TiO2	Q Exactive HF-X	[0.272531509399414, 0.781543731689453, 0.635986328125, 1.02058267593384]	Q9UKI8	TLK1	S158	Prat_733
35947955	EYQGGNGSSPVRGIP		0.95	H	C	Profiling	Blood-cancer	MK2206@MV4-11 cell line F3 MBO	TMT	TiO2	Q Exactive HF-X	[-0.0765390396118164, 0.32835578918457, -0.0992641448974609, 0.145151615142822]	Q9UKI8	TLK1	S158	Prat_734
35947955	EYQGGNGSSPVRGIP		0.95	H	C	Profiling	Blood-cancer	Selinexor@MV4-11 cell line F1 CC	TMT	TiO2	Q Exactive HF-X	[-0.902846813201904, -0.382535457611084, -0.606759548187256, -0.758256912231445]	Q9UKI8	TLK1	S158	Prat_1046
35947955	EYQGGNGSSPVRGIP		0.95	H	C	Profiling	Blood-cancer	Selinexor+MK2206@MV4-11 cell line F1 CC	TMT	TiO2	Q Exactive HF-X	[1.12507009506226, -0.120597362518311, 0.606759548187256, -0.198596954345703]	Q9UKI8	TLK1	S158	Prat_1056
35947955	EYQGGNGSSPVRGIP		0.95	H	C	Profiling	Blood-cancer	Selinexor+MK2206@MV4-11 cell line F2 CC	TMT	TiO2	Q Exactive HF-X	[-0.272531509399414, -0.561447143554688, -0.972091674804688, -1.09014940261841]	Q9UKI8	TLK1	S158	Prat_1057
35947955	EYQGGNGSSPVRGIP		0.95	H	C	Profiling	Blood-cancer	Selinexor+MK2206@MV4-11 cell line F3 MBO	TMT	TiO2	Q Exactive HF-X	[0.0765390396118164, -0.321831703186035, 0.517394065856934, 0.0352959632873535]	Q9UKI8	TLK1	S158	Prat_1058
35947955	EYQGGNGSSPVRGIP		0.95	H	C	Profiling	Blood-cancer	Selinexor@MV4-11 cell line F2 CC	TMT	TiO2	Q Exactive HF-X	[-0.292930603027344, -0.411739349365234, -0.604015350341797, -0.613928318023682]	Q9UKI8	TLK1	S158	Prat_1047
35947955	EYQGGNGSSPVRGIP		0.95	H	C	Profiling	Blood-cancer	Selinexor@MV4-11 cell line F3 MBO	TMT	TiO2	Q Exactive HF-X	[-0.339557647705078, -1.18942737579346, -3.05491924285889, -0.345219135284424]	Q9UKI8	TLK1	S158	Prat_1048
35947955	EYQGGNGSSPVRGIP		0.95	H	C	Profiling	Blood-cancer	DMSO@MV4-11 cell line F3 MBO	TMT	TiO2	Q Exactive HF-X	[0.183573722839355, 0.321831703186035, 0.0992641448974609, -0.0352959632873535]	Q9UKI8	TLK1	S158	Prat_354
35947955	EYQGGNGSSPVRGIP		0.95	H	C	Profiling	Blood-cancer	DMSO@MV4-11 cell line F2 CC	TMT	TiO2	Q Exactive HF-X	[0.322240829467773, 0.411739349365234, 0.604015350341797, 0.613928318023682]	Q9UKI8	TLK1	S158	Prat_353
36060052	NSHSHSTPSSSVRPNSPSPTALAFGDHPIVQ		0.994886	H	C	Profiling	PPM1D inhibition	Eto@HCT116 cells	SILAC	TiO2	Q Exactive Plus	['Present']	Q9UKI8	TLK1	S188	Prat_449
36060052	NSHSHSTPSSSVRPNSPSPTALAFGDHPIVQ		0.994886	H	C	Profiling	PPM1D inhibition	Eto+PPM1Di@HCT116 cells	SILAC	TiO2	Q Exactive Plus	['Present']	Q9UKI8	TLK1	S188	Prat_451
36060052	NSHSHSTPSSSVRPNSPSPTALAFGDHPIVQ		0.994886	H	C	Profiling	PPM1D inhibition	DMSO@HCT116 cells_36060052	SILAC	TiO2	Q Exactive Plus	['Present']	Q9UKI8	TLK1	S188	dup_331
36183837	HKISDYFEYQGGNGSSPVRGIPPAIRSPQNS	ISDYFEY(ph)QGGNGSS(ph)(ph)PVR	0.915895	H	C	Profiling	Malignant neoplasm of ovary	DMSO@UWB cells	TMT	IMAC	Q Exactive	['Present', 'Present', 'Present']	Q9UKI8	TLK1	S159	Prat_378
36183837	HKISDYFEYQGGNGSSPVRGIPPAIRSPQNS	ISDYFEY(ph)QGGNGSS(ph)(ph)PVR	0.915895	H	C	Profiling	Malignant neoplasm of ovary	DMSO@UWB+B cells	TMT	IMAC	Q Exactive	['Present', 'Present', 'Present']	Q9UKI8	TLK1	S159	Prat_379
36183837	HKISDYFEYQGGNGSSPVRGIPPAIRSPQNS	ISDYFEY(ph)QGGNGSS(ph)(ph)PVR	0.915895	H	C	Profiling	Malignant neoplasm of ovary	Rucaparib@UWB cells	TMT	IMAC	Q Exactive	['Present', 'Present', 'Present']	Q9UKI8	TLK1	S159	Prat_968
36183837	HKISDYFEYQGGNGSSPVRGIPPAIRSPQNS	ISDYFEY(ph)QGGNGSS(ph)(ph)PVR	0.915895	H	C	Profiling	Malignant neoplasm of ovary	Rucaparib@UWB+B cells	TMT	IMAC	Q Exactive	['Present', 'Present', 'Present']	Q9UKI8	TLK1	S159	Prat_969
36477497		S(ph)PQNSHSHSTPSSSVRPNSPSPTALAFGDHPIVQPK	0.96729	H	C	Profiling	Salmonella infection	WT+Salmonella@HeLa cells	Label-free	Enrichment (no details)	Orbitrap	[1.152]	Q9UKI8	TLK1	S170	Prat_1387
36477497		S(ph)PQNSHSHSTPSSSVRPNSPSPTALAFGDHPIVQPK	0.96729	H	C	Profiling	Salmonella infection	ipaJ+Salmonella@HeLa cells	Label-free	Enrichment (no details)	Orbitrap	[]	Q9UKI8	TLK1	S170	Prat_627
25159151	HKISDYFEYQGGNGSSPVRGIPPAIRSPQNS		0.983995	H	C	Profiling	Cancer	Nocodazole(pY)@Hela cell line	label-free	pY	Q Exactive	[0.0, 0.0, 0.0, 0.0]	Q9UKI8-2	TLK1	S180	Prat_797
25159151	HKISDYFEYQGGNGSSPVRGIPPAIRSPQNS		0.983995	H	C	Profiling	Cancer	Pervanadate@Hela cell line_25159151	label-free	pY	Q Exactive	[0.0, 0.0, 0.0, 0.0]	Q9UKI8-2	TLK1	S180	Prat_845
25159151	HKISDYFEYQGGNGSSPVRGIPPAIRSPQNS		0.983995	H	C	Profiling	Cancer	EGF(15min)@HeLa cell line	label-free	TiO2	Q Exactive mass spectrometer	[55223000, 29421000, 30541000, 90915000, 'Yes', 'Yes']	Q9UKI8-2	TLK1	S180	Prat_412
25159151	HKISDYFEYQGGNGSSPVRGIPPAIRSPQNS		0.983995	H	C	Profiling	Cancer	EGF(5min)@HeLa cell line	label-free	pY	Q Exactive	[4868600000.0, 0.0, 0.0, 0.0]	Q9UKI8-2	TLK1	S180	Prat_414
25159151	HKISDYFEYQGGNGSSPVRGIPPAIRSPQNS		0.983995	H	C	Profiling	Cancer	Nocodazole(TiO2)@Hela cell line	label-free	TiO2	Q Exactive mass spectrometer	[368000000, 600960000, 335280000, 478850000, 'Yes', 'Yes']	Q9UKI8-2	TLK1	S180	Prat_798
25159151	HKISDYFEYQGGNGSSPVRGIPPAIRSPQNS		0.983995	H	C	Profiling	Cancer	Untreated@HeLa cell line	label-free	TiO2	Q Exactive mass spectrometer	[96688000, 82836000, 92975000, 129560000, 79953000, 55256000]	Q9UKI8-2	TLK1	S180	Prat_1327
25159151	HKISDYFEYQGGNGSSPVRGIPPAIRSPQNS		0.983995	H	C	Profiling	Cancer	Untreated@HeLa cell line	label-free	pY	Q Exactive	[0.0, 0.0, 0.0]	Q9UKI8-2	TLK1	S180	Prat_1327
26471730	STGSTGSCSVGAK	FTGVASGSTGSTGS(ph)CSVGAK	0.76462	H	C	Profiling	Parkinson's disease (PD)	PINK1 KO@HEK293 cells	SILAC	TiO2	LTQ-Orbitrap Velos Pro	['Present', 'Present ', 'Present ', 'Present', 'Present', 'Present']	Q9UKI8-2	TLK1	S80	Prat_901
26471730	STGSTGSCSVGAK	FTGVASGSTGSTGS(ph)CSVGAK	0.76462	H	C	Profiling	Parkinson's disease (PD)	PINK1 WT@HEK293 cells	SILAC	TiO2	LTQ-Orbitrap Velos Pro	['Present', 'Present ', 'Present ', 'Present', 'Present', 'Present']	Q9UKI8-2	TLK1	S80	Prat_902
26572502	HMRRSNSSGNLHM	RSNS(ph)SGNLHMAGLTASPTPPSSSIITY	0.828706	H	C	Profiling	Cancer	VE-821+Hydroxyurea@U2OS cells	SILAC	TiO2	Q-Exactive Plus	['Present', 'Present ', 'Present ', 'Present ', 'Present ', 'Present ']	Q9UKI8-4	TLK1	S647	Prat_1358
26572502	QGGNGSSPVRGIP	ISDYFEYQGGNGSS(ph)PVR	0.952501	H	C	Profiling	Cancer	VE-821+Hydroxyurea@U2OS cells	SILAC	TiO2	Q-Exactive Plus	['Present', 'Present ', 'Present ', 'Present ', 'Present ', 'Present ']	Q9UKI8-4	TLK1	S63	Prat_1358
26572502	HMRRSNSSGNLHM	RSNS(ph)SGNLHMAGLTASPTPPSSSIITY	0.828706	H	C	Profiling	Cancer	DMSO@U2OS cells_26572502	SILAC	TiO2	Q-Exactive Plus	['Present', 'Present ', 'Present ', 'Present ', 'Present ', 'Present ']	Q9UKI8-4	TLK1	S647	dup_377
26572502	QGGNGSSPVRGIP	ISDYFEYQGGNGSS(ph)PVR	0.952501	H	C	Profiling	Cancer	DMSO@U2OS cells_26572502	SILAC	TiO2	Q-Exactive Plus	['Present', 'Present ', 'Present ', 'Present ', 'Present ', 'Present ']	Q9UKI8-4	TLK1	S63	dup_377
26572502	HMRRSNSSGNLHM	RSNS(ph)SGNLHMAGLTASPTPPSSSIITY	0.828706	H	C	Profiling	Cancer	Hydroxyurea@U2OS cells	SILAC	TiO2	Q-Exactive Plus	['Present', 'Present ', 'Present ', 'Present ', 'Present ', 'Present ']	Q9UKI8-4	TLK1	S647	Prat_561
26572502	QGGNGSSPVRGIP	ISDYFEYQGGNGSS(ph)PVR	0.952501	H	C	Profiling	Cancer	Hydroxyurea@U2OS cells	SILAC	TiO2	Q-Exactive Plus	['Present', 'Present ', 'Present ', 'Present ', 'Present ', 'Present ']	Q9UKI8-4	TLK1	S63	Prat_561
27050516	HKISDYFEYQGGNGSSPVRGIPPAIRSPQNS	_ISDYFEYQGGNGSS(ph)PVR_	0.998859	H	C	Profiling	Inflammation	Cortistatin A@HCT116 cells	SILAC	TiO2	Orbitrap LTQ	[12672000]	Q9UKI8-5	TLK1	S111	Prat_195
27050516	HKISDYFEYQGGNGSSPVRGIPPAIRSPQNS	_ISDYFEYQGGNGSS(ph)PVR_	0.998859	H	C	Profiling	Inflammation	DMSO@HCT116 cells_27050516	SILAC	TiO2	Orbitrap LTQ	[12672000]	Q9UKI8-5	TLK1	S111	Prat_331
27135362	FTGVASGSTGSTGSCSVGAKASTNNESSNHS		0.958243	H	C	Profiling	Breast Cancer	Metformin@MCF7 cells	Label free	TiO2	Q Exactive	[22.03983, 23.54557, 24.37663]	Q9UKI8-2	TLK1	S82	Prat_718
27135362	FTGVASGSTGSTGSCSVGAKASTNNESSNHS		0.958243	H	C	Profiling	Breast Cancer	Untreated@MCF7 cells	Label free	TiO2	Q Exactive	[23.08566, 23.60625, 23.65316]	Q9UKI8-2	TLK1	S82	Prat_1344
27174698		SLLNHT(ph)PPSGRPR	0.998187	H	C	Profiling	Knockdown	CHC siRNA@HeLa S3 cells	Dimethyl labeling	TiO2	LTQ-Orbitrap Velos	['Present', 'Present', 'Present', 'Present']	Q9UKI8-2	TLK1	T38	Prat_160
27174698		SLLNHT(ph)PPSGRPR	0.998187	H	C	Profiling	Knockdown	Luc siRNA@HeLa S3 cells	Dimethyl labeling	TiO2	LTQ-Orbitrap Velos	['Present', 'Present', 'Present', 'Present']	Q9UKI8-2	TLK1	T38	Prat_710
27642862	HSHSTPSSSVRPNSPSPTALAFGDHPIVQPK	GIPPAIRSPQNSHSHSTPSSSVRPNSPS(ph)PTALAFGDHPIVQPK	0.78919	H	C	Profile	Enrichment-study	Pervanadate@HEPG2 cell line	Label-free	Src superbinder+Ti-IMAC	LTQ-Orbitrap Velos	[0.0, 602320.0, 0.0]	Q9UKI8-2	TLK1	S211	Prat_847
27642862	NSHSHSTPSSSVRPNSPSPTALAFGDHPIVQ	SPQNSHSHSTPSSSVRPNS(ph)PSPTALAFGDHPIVQPK	0.940275	H	C	Profile	Enrichment-study	Pervanadate@JURKAT cell line	Label-free	Src superbinder+Ti-IMAC	LTQ-Orbitrap Velos	[0.0, 379650.0, 0.0]	Q9UKI8-2	TLK1	S209	Prat_848
27642862	HSHSTPSSSVRPNSPSPTALAFGDHPIVQPK	GIPPAIRSPQNSHSHSTPSSSVRPNSPS(ph)PTALAFGDHPIVQPK	0.770403	H	C	Profile	Enrichment-study	Pervanadate@MCF10A cell line	Label-free	Src superbinder+Ti-IMAC	LTQ-Orbitrap Velos	[0.0, 685840.0, 0.0]	Q9UKI8-2	TLK1	S211	Prat_851
27642862	NSHSHSTPSSSVRPNSPSPTALAFGDHPIVQ	SPQNSHSHSTPSSSVRPNS(ph)PSPTALAFGDHPIVQPK	0.802748	H	C	Profile	Enrichment-study	Pervanadate@MDAMB231 cell line	Label-free	Src superbinder+Ti-IMAC	LTQ-Orbitrap Velos	[868700.0, 0.0, 0.0]	Q9UKI8-2	TLK1	S209	Prat_853
27642862	NSHSHSTPSSSVRPNSPSPTALAFGDHPIVQ	SPQNSHSHSTPSSSVRPNS(ph)PSPTALAFGDHPIVQPK	0.766208	H	C	Profile	Enrichment-study	Pervanadate@SKBR3 cell line	Label-free	Src superbinder+Ti-IMAC	LTQ-Orbitrap Velos	[487180.0, 337950.0, 0.0]	Q9UKI8-2	TLK1	S209	Prat_856
32755597	HKISDYFEYQGGNGSSPVRGIPPAIRSPQNS	ISDYFEYQGGNGSS(ph)PVR	0.893174	H	C	profiling	Liver Cancer	AXL-RNAi@HCC	Labelling Not mention	IMAC	Orbitrap Elite or Orbitrap Fusion Lumos Tribrid	[-0.930872, -1.041584, -0.3315735, -0.5526371, -1.001553]	Q9UKI8-4	TLK1	S63	Prat_81
32755597	HKISDYFEYQGGNGSSPVRGIPPAIRSPQNS	ISDYFEYQGGNGSS(ph)PVR	0.893174	H	C	profiling	Liver Cancer	WT-AXL-RNAi@HCC	Labelling Not mention	IMAC	Orbitrap Elite or Orbitrap Fusion Lumos Tribrid	[-0.4994278, -0.6762772, -0.7434216, -1.120754, -0.9746456, -0.6598759]	Q9UKI8-4	TLK1	S63	Prat_1377
33819647	GHKISDYFEYQGGNGSSPVRGIPPAIRSPQN	ISDYFEYQGGNGS(ph)SPVR	0.849724	H	C	Profiling	osteosarcoma	IR-RNAB@U2OS cell	Label free	TiO2	Q Exactive HF	[23.8679406314661]	Q9UKI8-4	TLK1	S62	Prat_632
33863878	NSHSHSTPSSSVRPNSPSPTALAFGDHPIVQ		0.797897	H	C	Profiling	Glioblastoma	ALGERNON(1ÂµM)(72h)@U251 cells	Label free	TiO2	Q Exactive HF X benchtop Orbitrap	[]	Q9UKI8-5	TLK1	S140	Prat_51
33863878	SSRGRKRKAENQNESSQGKSIGGRGHKISDY		0.998613	H	C	Profiling	Glioblastoma	ALGERNON(1ÂµM)(72h)@U251 cells	Label free	TiO2	Q Exactive HF X benchtop Orbitrap	[1.258801103]	Q9UKI8-5	TLK1	S86	Prat_51
33863878	NSHSHSTPSSSVRPNSPSPTALAFGDHPIVQ		0.797897	H	C	Profiling	Glioblastoma	ALGERNON(10ÂµM)(72h)@U251 cells	Label free	TiO2	Q Exactive HF X benchtop Orbitrap	[]	Q9UKI8-5	TLK1	S140	Prat_50
33863878	SSRGRKRKAENQNESSQGKSIGGRGHKISDY		0.998613	H	C	Profiling	Glioblastoma	ALGERNON(10ÂµM)(72h)@U251 cells	Label free	TiO2	Q Exactive HF X benchtop Orbitrap	[1.017561436]	Q9UKI8-5	TLK1	S86	Prat_50
33863878	NSHSHSTPSSSVRPNSPSPTALAFGDHPIVQ		0.797897	H	C	Profiling	Glioblastoma	DOX(48h)@U251 cells	Label free	TiO2	Q Exactive HF X benchtop Orbitrap	[]	Q9UKI8-5	TLK1	S140	Prat_396
33863878	SSRGRKRKAENQNESSQGKSIGGRGHKISDY		0.998613	H	C	Profiling	Glioblastoma	DOX(48h)@U251 cells	Label free	TiO2	Q Exactive HF X benchtop Orbitrap	[]	Q9UKI8-5	TLK1	S86	Prat_396
33863878	NSHSHSTPSSSVRPNSPSPTALAFGDHPIVQ		0.797897	H	C	Profiling	Glioblastoma	DOX(72h)@U251 cells	Label free	TiO2	Q Exactive HF X benchtop Orbitrap	[]	Q9UKI8-5	TLK1	S140	Prat_397
33863878	SSRGRKRKAENQNESSQGKSIGGRGHKISDY		0.998613	H	C	Profiling	Glioblastoma	DOX(72h)@U251 cells	Label free	TiO2	Q Exactive HF X benchtop Orbitrap	[]	Q9UKI8-5	TLK1	S86	Prat_397
33863878	NSHSHSTPSSSVRPNSPSPTALAFGDHPIVQ		0.797897	H	C	Profiling	Glioblastoma	Leucettine41(1ÂµM)(72h)@U251 cells	Label free	TiO2	Q Exactive HF X benchtop Orbitrap	[]	Q9UKI8-5	TLK1	S140	Prat_705
33863878	SSRGRKRKAENQNESSQGKSIGGRGHKISDY		0.998613	H	C	Profiling	Glioblastoma	Leucettine41(1ÂµM)(72h)@U251 cells	Label free	TiO2	Q Exactive HF X benchtop Orbitrap	[2.52345705]	Q9UKI8-5	TLK1	S86	Prat_705
33863878	NSHSHSTPSSSVRPNSPSPTALAFGDHPIVQ		0.797897	H	C	Profiling	Glioblastoma	Leucettine41(10ÂµM)(72h)@U251 cells	Label free	TiO2	Q Exactive HF X benchtop Orbitrap	[2.693477631]	Q9UKI8-5	TLK1	S140	Prat_704
33863878	SSRGRKRKAENQNESSQGKSIGGRGHKISDY		0.998613	H	C	Profiling	Glioblastoma	Leucettine41(10ÂµM)(72h)@U251 cells	Label free	TiO2	Q Exactive HF X benchtop Orbitrap	[0.4194327295]	Q9UKI8-5	TLK1	S86	Prat_704
34417301	RSNSSGNLHMAGLTASPTPPSSSIITY____	SNSSGNLHMAGLTAS(ph)PTPPSSSIITY	0.995125	H	C	Profiling	KIF2A	Mitotic arrest G1@RPE1 cells	SILAC	TiO2	Orbitrap	[0, 0.0]	Q9UKI8-4	TLK1	S659	Prat_724
34417301	RSNSSGNLHMAGLTASPTPPSSSIITY____	SNSSGNLHMAGLTAS(ph)PTPPSSSIITY	0.995125	H	C	Profiling	KIF2A	DKK1@RPE1 cells	SILAC	TiO2	Orbitrap	[0, 0.0]	Q9UKI8-4	TLK1	S659	Prat_267
29449344	HKISDYFEYQGGNGSSPVRGIPPAIRSPQNS	ISDYFEYQGGNGSS(ph)PVR	0.877367	H	C	Profiling	Benzonase digestion	Optimised cell lysis@HeLa cells		Fe3+-IMAC	Orbitrap Q- Exactive HF	Present	Q9UKI8	TLK1	S159	Prat_815
30624053		ASTNNES(ph)SNHSFGSLGSLSDKESETPEKK	98.72	H	C	Profiling	Colon carcinoma	SCX-RPLC-CZE-MS/MS@HCT116 cell	Not mentioned	TiO2	Q-Exactive HF	Presesnt	Q9UKI8	TLK1	S93	Prat_1039
30624053		ISDYFEYQGGNGSS(ph)PVR	99.32	H	C	Profiling	Colon carcinoma	SCX-RPLC-CZE-MS/MS@HCT116 cell	Not mentioned	TiO2	Q-Exactive HF	Presesnt	Q9UKI8	TLK1	S159	Prat_1039
30624053		ISDYFEYQGGNGSS(ph)PVRGIPPAIR	99.04	H	C	Profiling	Colon carcinoma	SCX-RPLC-CZE-MS/MS@HCT116 cell	Not mentioned	TiO2	Q-Exactive HF	Presesnt	Q9UKI8	TLK1	S159	Prat_1039
30177828	FTGVASGSTGSTGSCSVGAKASTNNESSNHS	FTGVASGS(ph)TGSTGS(ph)CS(ph)VGAK	0.997306	H	C	Profiling	Infection	Mock(24h)@SK-N-BE2 cells	Label free	EasyPhos	LTQ-Orbitrap XL + Orbitrap Q Exactive HF	[21.85]	Q9UKI8	TLK1	S74	Prat_760
30177828	FTGVASGSTGSTGSCSVGAKASTNNESSNHS	FTGVASGS(ph)TGSTGS(ph)CS(ph)VGAK	0.997306	H	C	Profiling	Infection	Mock(24h)@SK-N-BE2 cells	Label free	EasyPhos	LTQ-Orbitrap XL + Orbitrap Q Exactive HF	[21.85]	Q9UKI8	TLK1	S80	Prat_760
30177828	FTGVASGSTGSTGSCSVGAKASTNNESSNHS	FTGVASGS(ph)TGSTGS(ph)CS(ph)VGAK	0.997306	H	C	Profiling	Infection	Mock(24h)@SK-N-BE2 cells	Label free	EasyPhos	LTQ-Orbitrap XL + Orbitrap Q Exactive HF	[21.85]	Q9UKI8	TLK1	S82	Prat_760
30177828	FTGVASGSTGSTGSCSVGAKASTNNESSNHS	FTGVASGS(ph)TGSTGS(ph)CS(ph)VGAK	0.997306	H	C	Profiling	Infection	Mock(48h)@SK-N-BE2 cells	Label free	EasyPhos	LTQ-Orbitrap XL + Orbitrap Q Exactive HF	[23.35]	Q9UKI8	TLK1	S74	Prat_761
30177828	FTGVASGSTGSTGSCSVGAKASTNNESSNHS	FTGVASGS(ph)TGSTGS(ph)CS(ph)VGAK	0.997306	H	C	Profiling	Infection	Mock(48h)@SK-N-BE2 cells	Label free	EasyPhos	LTQ-Orbitrap XL + Orbitrap Q Exactive HF	[23.35]	Q9UKI8	TLK1	S80	Prat_761
30177828	FTGVASGSTGSTGSCSVGAKASTNNESSNHS	FTGVASGS(ph)TGSTGS(ph)CS(ph)VGAK	0.997306	H	C	Profiling	Infection	Mock(48h)@SK-N-BE2 cells	Label free	EasyPhos	LTQ-Orbitrap XL + Orbitrap Q Exactive HF	[23.35]	Q9UKI8	TLK1	S82	Prat_761
30177828	FTGVASGSTGSTGSCSVGAKASTNNESSNHS	FTGVASGS(ph)TGSTGS(ph)CS(ph)VGAK	0.997306	H	C	Profiling	Infection	Mock(72h)@SK-N-BE2 cells	Label free	EasyPhos	LTQ-Orbitrap XL + Orbitrap Q Exactive HF	[23.61]	Q9UKI8	TLK1	S74	Prat_763
30177828	FTGVASGSTGSTGSCSVGAKASTNNESSNHS	FTGVASGS(ph)TGSTGS(ph)CS(ph)VGAK	0.997306	H	C	Profiling	Infection	Mock(72h)@SK-N-BE2 cells	Label free	EasyPhos	LTQ-Orbitrap XL + Orbitrap Q Exactive HF	[23.61]	Q9UKI8	TLK1	S80	Prat_763
30177828	FTGVASGSTGSTGSCSVGAKASTNNESSNHS	FTGVASGS(ph)TGSTGS(ph)CS(ph)VGAK	0.997306	H	C	Profiling	Infection	Mock(72h)@SK-N-BE2 cells	Label free	EasyPhos	LTQ-Orbitrap XL + Orbitrap Q Exactive HF	[23.61]	Q9UKI8	TLK1	S82	Prat_763
30177828	FTGVASGSTGSTGSCSVGAKASTNNESSNHS	FTGVASGS(ph)TGSTGS(ph)CS(ph)VGAK	0.997306	H	C	Profiling	Infection	ZIKV(24h)@SK-N-BE2 cells	Label free	EasyPhos	LTQ-Orbitrap XL + Orbitrap Q Exactive HF	[21.16]	Q9UKI8	TLK1	S74	Prat_1392
30177828	FTGVASGSTGSTGSCSVGAKASTNNESSNHS	FTGVASGS(ph)TGSTGS(ph)CS(ph)VGAK	0.997306	H	C	Profiling	Infection	ZIKV(24h)@SK-N-BE2 cells	Label free	EasyPhos	LTQ-Orbitrap XL + Orbitrap Q Exactive HF	[21.16]	Q9UKI8	TLK1	S80	Prat_1392
30177828	FTGVASGSTGSTGSCSVGAKASTNNESSNHS	FTGVASGS(ph)TGSTGS(ph)CS(ph)VGAK	0.997306	H	C	Profiling	Infection	ZIKV(24h)@SK-N-BE2 cells	Label free	EasyPhos	LTQ-Orbitrap XL + Orbitrap Q Exactive HF	[21.16]	Q9UKI8	TLK1	S82	Prat_1392
30177828	FTGVASGSTGSTGSCSVGAKASTNNESSNHS	FTGVASGS(ph)TGSTGS(ph)CS(ph)VGAK	0.997306	H	C	Profiling	Infection	ZIKV(48h)@SK-N-BE2 cells	Label free	EasyPhos	LTQ-Orbitrap XL + Orbitrap Q Exactive HF	[22.96]	Q9UKI8	TLK1	S74	Prat_1393
30177828	FTGVASGSTGSTGSCSVGAKASTNNESSNHS	FTGVASGS(ph)TGSTGS(ph)CS(ph)VGAK	0.997306	H	C	Profiling	Infection	ZIKV(48h)@SK-N-BE2 cells	Label free	EasyPhos	LTQ-Orbitrap XL + Orbitrap Q Exactive HF	[22.96]	Q9UKI8	TLK1	S80	Prat_1393
30177828	FTGVASGSTGSTGSCSVGAKASTNNESSNHS	FTGVASGS(ph)TGSTGS(ph)CS(ph)VGAK	0.997306	H	C	Profiling	Infection	ZIKV(48h)@SK-N-BE2 cells	Label free	EasyPhos	LTQ-Orbitrap XL + Orbitrap Q Exactive HF	[22.96]	Q9UKI8	TLK1	S82	Prat_1393
30177828	FTGVASGSTGSTGSCSVGAKASTNNESSNHS	FTGVASGS(ph)TGSTGS(ph)CS(ph)VGAK	0.997306	H	C	Profiling	Infection	ZIKV(72h)@SK-N-BE2 cells	Label free	EasyPhos	LTQ-Orbitrap XL + Orbitrap Q Exactive HF	[22.67]	Q9UKI8	TLK1	S74	Prat_1394
30177828	FTGVASGSTGSTGSCSVGAKASTNNESSNHS	FTGVASGS(ph)TGSTGS(ph)CS(ph)VGAK	0.997306	H	C	Profiling	Infection	ZIKV(72h)@SK-N-BE2 cells	Label free	EasyPhos	LTQ-Orbitrap XL + Orbitrap Q Exactive HF	[22.67]	Q9UKI8	TLK1	S80	Prat_1394
30177828	FTGVASGSTGSTGSCSVGAKASTNNESSNHS	FTGVASGS(ph)TGSTGS(ph)CS(ph)VGAK	0.997306	H	C	Profiling	Infection	ZIKV(72h)@SK-N-BE2 cells	Label free	EasyPhos	LTQ-Orbitrap XL + Orbitrap Q Exactive HF	[22.67]	Q9UKI8	TLK1	S82	Prat_1394
35882839			Class I	H	C	Profiling	Colon-cancer	shRNA 312@HCT116	Label-free	not mentioned	Orbitrap Fusion Lumos	['present', 'present', 'present', 'present']	Q9UKI8	TLK1	S760	Prat_1090
35882839			Class I	H	C	Profiling	Colon-cancer	shRNA 312@HCT116	Label-free	not mentioned	Orbitrap Fusion Lumos	['present', 'present', 'present', 'present']	Q9UKI8	TLK1	S741	Prat_1090
35882839			Class I	H	C	Profiling	Colon-cancer	shRNA 312@HCT116	Label-free	not mentioned	Orbitrap Fusion Lumos	['present', 'present', 'present', 'present']	Q9UKI8	TLK1	S743	Prat_1090
35882839			Class I	H	C	Profiling	Colon-cancer	shRNA 312@HCT116	Label-free	not mentioned	Orbitrap Fusion Lumos	['present', 'present', 'present', 'present']	Q9UKI8	TLK1	S744	Prat_1090
35882839			Class I	H	C	Profiling	Colon-cancer	shRNA 312@HCT116	Label-free	not mentioned	Orbitrap Fusion Lumos	['present', 'present', 'present', 'present']	Q9UKI8	TLK1	S158	Prat_1090
35882839			Class I	H	C	Profiling	Colon-cancer	shRNA 312@HCT116	Label-free	not mentioned	Orbitrap Fusion Lumos	['present', 'present', 'present', 'present']	Q9UKI8	TLK1	S159	Prat_1090
35882839			Class I	H	C	Profiling	Colon-cancer	shRNA 312@HCT116	Label-free	not mentioned	Orbitrap Fusion Lumos	['present', 'present', 'present', 'present']	Q9UKI8	TLK1	S176	Prat_1090
35882839			Class I	H	C	Profiling	Colon-cancer	shRNA 312@HCT116	Label-free	not mentioned	Orbitrap Fusion Lumos	['present', 'present', 'present', 'present']	Q9UKI8	TLK1	S170	Prat_1090
20873877	GVASGSTGSTGSC	FTGVASGST(ph)GST(ph)GSCSVGAK	0.876429	H	C	Profiling	No Disease	Collisional induced dissociation-CID1@HeLa S3 cells	Label free	TiO2	LTQ-Orbitrap Velos instrument	[1796800.0]	Q9UKI8	TLK1	T75	Prat_189
20873877	QGGNGSSPVRGIP	ISDYFEYQGGNGSS(ph)PVR	0.901308	H	C	Profiling	No disease	High collision dissociation fragment-HCD1@HeLa S3 cells	Label free	TiO2	LTQ-Orbitrap Velos instrument	[189510.0]	Q9UKI8	TLK1	S159	Prat_537
20873877	PFGHNQSQQDILQ	KPFGHNQS(ph)QQDILQENTILK	1	H	C	Profiling	No disease	High collision dissociation fragment-HCD1@HeLa S3 cells	Label free	TiO2	LTQ-Orbitrap Velos instrument	[625650.0]	Q9UKI8	TLK1	S679	Prat_537
20873877	SAAAARSLLNHTP	S(ph)LLNHTPPS(ph)GRPR	1	H	C	Profiling	No Disease	High collision dissociation fragment-HCD2@HeLa S3 cells	Label free	TiO2	LTQ-Orbitrap Velos instrument	[3423900.0]	Q9UKI8	TLK1	S33	Prat_538
20873877	IPPAIRSPQNSHS	S(ph)PQNSHSHSTPS(ph)SSVRPNSPSPTALAFGDHPIVQPK	0.837966	H	C	Profiling	No Disease	High collision dissociation fragment-HCD2@HeLa S3 cells	Label free	TiO2	LTQ-Orbitrap Velos instrument	[1475800.0]	Q9UKI8	TLK1	S170	Prat_538
21406692	ISDYFEYQGGNGSSPVR	ISDYFEYQGGNGSS(ph)PVR	1	H	C	Profiling	no disease	NCM(1h)@HUES9 cell	Label free	TiO2	Q Exactive HF	['Presnt']	Q9UKI8	TLK1	S159	Prat_778
21406692	ISDYFEYQGGNGSSPVR	ISDYFEYQGGNGSS(ph)PVR	1	H	C	Profiling	no disease	NCM(24h)@HUES9 cell	Label free	TiO2	Q Exactive HF	['Presnt']	Q9UKI8	TLK1	S159	Prat_779
21406692	ISDYFEYQGGNGSSPVR	ISDYFEYQGGNGSS(ph)PVR	1	H	C	Profiling	no disease	NCM(6h)@HUES9 cell	Label free	TiO2	Q Exactive HF	['Presnt']	Q9UKI8	TLK1	S159	Prat_781
21406692	ISDYFEYQGGNGSSPVR	ISDYFEYQGGNGSS(ph)PVR	1	H	C	Profiling	no disease	PMA(1h)@HUES9 cell	Label free	TiO2	Q Exactive HF	['Present']	Q9UKI8	TLK1	S159	Prat_908
21406692	ISDYFEYQGGNGSSPVR	ISDYFEYQGGNGSS(ph)PVR	1	H	C	Profiling	no disease	PMA(24h)@HUES9 cell	Label free	TiO2	Q Exactive HF	['Present']	Q9UKI8	TLK1	S159	Prat_909
21406692	ISDYFEYQGGNGSSPVR	ISDYFEYQGGNGSS(ph)PVR	1	H	C	Profiling	no disease	PMA(30min)@HUES9 cell	Label free	TiO2	Q Exactive HF	['Present']	Q9UKI8	TLK1	S159	Prat_911
21406692	ISDYFEYQGGNGSSPVR	ISDYFEYQGGNGSS(ph)PVR	1	H	C	Profiling	no disease	PMA(6h)@HUES9 cell	Label free	TiO2	Q Exactive HF	['Present']	Q9UKI8	TLK1	S159	Prat_915
22424773	RSLLNHTPPSGRP	SLLNHT(ph)PPSGRPR	0.971364	H	C	Profiling	DNA damage response	Etoposide(24h)@U2OS cells	SILAC	TiO2	LTQ Orbitrap	['Present', 'Present', 'Present', 'Present']	Q9UKI8	TLK1	T38	Prat_453
22424773	NESSNHSFGSLGS	ASTNNES(ph)SNHS(ph)FGSLGSLSDK	0.872661	H	C	Profiling	DNA damage response	Etoposide(24h)@U2OS cells	SILAC	TiO2	LTQ Orbitrap	['Present', 'Present', 'Present', 'Present']	Q9UKI8	TLK1	S97	Prat_453
22424773	RSLLNHTPPSGRP	SLLNHT(ph)PPSGRPR	0.971364	H	C	Profiling	DNA damage response	DMSO@U2OS cells_22424773	SILAC	TiO2	LTQ Orbitrap	['Present', 'Present', 'Present', 'Present']	Q9UKI8	TLK1	T38	Prat_377
22424773	NESSNHSFGSLGS	ASTNNES(ph)SNHS(ph)FGSLGSLSDK	0.872661	H	C	Profiling	DNA damage response	DMSO@U2OS cells_22424773	SILAC	TiO2	LTQ Orbitrap	['Present', 'Present', 'Present', 'Present']	Q9UKI8	TLK1	S97	Prat_377
23898821	HMRRSNSSGNLHM	RSNS(ph)SGNLHMAGLTASPTPPSSSIITY	0.828713	H	C	Profiling	Lung cancer	Crizotinib@H3122 cell line	SILAC	IMAC	Q Exactive	[]	Q9UKI8	TLK1	S743	Prat_207
24961811	ARSLLNHTPPSGRPR	SLLNHT(ph)PS(ph)GRPR	99.1	H	C	Profiling	Cancer	BRAFV600E+OISb(3d)@HDF cells	Label free	Ti4+-IMAC	LTQ-Orbitrap Velos	['Present', 'Present', 'Present', 'Present', 'Present', 'Present']	Q9UKI8	TLK1	T38	Prat_110
24961811	ARSLLNHTPPSGRPR	SLLNHT(ph)PS(ph)GRPR	99.1	H	C	Profiling	Cancer	BRAFV600E+OIS(3d)@HDF cells	Label free	Ti4+-IMAC	LTQ-Orbitrap Velos	['Present', 'Present', 'Present', 'Present', 'Present', 'Present']	Q9UKI8	TLK1	T38	Prat_108
24961811	ARSLLNHTPPSGRPR	SLLNHT(ph)PS(ph)GRPR	99.1	H	C	Profiling	Cancer	Cycling control(3d)@HDF cells	Label free	Ti4+-IMAC	LTQ-Orbitrap Velos	['Present', 'Present', 'Present', 'Present', 'Present', 'Present']	Q9UKI8	TLK1	T38	Prat_229
25849741	HKISDYFEYQGGNGSSPVRGIPPAIRSPQNS		0.854816	H	C	Profiling	Breast cancer	IKKb(K44M)+TNF-alpha@MCF7 cells	SILAC	TiO2	Q Exactive	['Present', 'Present', 'Present', 'Present']	Q9UKI8	TLK1	S159	Prat_610
25849741	FTGVASGSTGSTGSCSVGAKASTNNESSNHS		0.997897	H	C	Profiling	Breast cancer	IKKb(K44M)+TNF-alpha@MCF7 cells	SILAC	TiO2	Q Exactive	['Present', 'Present', 'Present', 'Present']	Q9UKI8	TLK1	S82	Prat_610
25849741	NSHSHSTPSSSVRPNSPSPTALAFGDHPIVQ		0.797199	H	C	Profiling	Breast cancer	IKKb(K44M)+TNF-alpha@MCF7 cells	SILAC	TiO2	Q Exactive	['Present', 'Present', 'Present', 'Present']	Q9UKI8	TLK1	S188	Prat_610
25849741	HKISDYFEYQGGNGSSPVRGIPPAIRSPQNS		0.854816	H	C	Profiling	Breast cancer	TNF-alpha@MCF7 cells	SILAC	TiO2	Q Exactive	['Present', 'Present', 'Present', 'Present']	Q9UKI8	TLK1	S159	Prat_1211
25849741	FTGVASGSTGSTGSCSVGAKASTNNESSNHS		0.997897	H	C	Profiling	Breast cancer	TNF-alpha@MCF7 cells	SILAC	TiO2	Q Exactive	['Present', 'Present', 'Present', 'Present']	Q9UKI8	TLK1	S82	Prat_1211
25849741	NSHSHSTPSSSVRPNSPSPTALAFGDHPIVQ		0.797199	H	C	Profiling	Breast cancer	TNF-alpha@MCF7 cells	SILAC	TiO2	Q Exactive	['Present', 'Present', 'Present', 'Present']	Q9UKI8	TLK1	S188	Prat_1211
25849741	HKISDYFEYQGGNGSSPVRGIPPAIRSPQNS		0.854816	H	C	Profiling	Breast cancer	TNF-alpha+SC-514 IKK@MCF7 cells	SILAC	TiO2	Q Exactive	['Present', 'Present', 'Present', 'Present']	Q9UKI8	TLK1	S159	Prat_1213
25849741	FTGVASGSTGSTGSCSVGAKASTNNESSNHS		0.997897	H	C	Profiling	Breast cancer	TNF-alpha+SC-514 IKK@MCF7 cells	SILAC	TiO2	Q Exactive	['Present', 'Present', 'Present', 'Present']	Q9UKI8	TLK1	S82	Prat_1213
25849741	NSHSHSTPSSSVRPNSPSPTALAFGDHPIVQ		0.797199	H	C	Profiling	Breast cancer	TNF-alpha+SC-514 IKK@MCF7 cells	SILAC	TiO2	Q Exactive	['Present', 'Present', 'Present', 'Present']	Q9UKI8	TLK1	S188	Prat_1213
25849741	HKISDYFEYQGGNGSSPVRGIPPAIRSPQNS		0.854816	H	C	Profiling	Breast cancer	TNF-alpha+IKKb@MCF7 cells	SILAC	TiO2	Q Exactive	['Present', 'Present', 'Present', 'Present']	Q9UKI8	TLK1	S159	Prat_1212
25849741	FTGVASGSTGSTGSCSVGAKASTNNESSNHS		0.997897	H	C	Profiling	Breast cancer	TNF-alpha+IKKb@MCF7 cells	SILAC	TiO2	Q Exactive	['Present', 'Present', 'Present', 'Present']	Q9UKI8	TLK1	S82	Prat_1212
25849741	NSHSHSTPSSSVRPNSPSPTALAFGDHPIVQ		0.797199	H	C	Profiling	Breast cancer	TNF-alpha+IKKb@MCF7 cells	SILAC	TiO2	Q Exactive	['Present', 'Present', 'Present', 'Present']	Q9UKI8	TLK1	S188	Prat_1212
26378887		ISDYFEYQGGNGS(ph)SPVR	0.807769	H	C	Profiling	Kinase activity	Pervanadate@SK-N-BE cell line	Label Free	Fe-IMAC	Orbitrap Q-Exactive	[27.012]	Q9UKI8	TLK1	S158	Prat_855
26378887		ISDYFEYQGGNGS(ph)SPVR	0.807769	H	C	Profiling	Kinase activity	Untreated@SK-N-BE cell line	Label Free	Fe-IMAC	Orbitrap Q-Exactive	[27.012]	Q9UKI8	TLK1	S158	Prat_1350
27690223	ISDYFEYQGGNGSSPVR		99.7	H	C	Profiling	Infection	WT HIV@CEM-T4 T cells	TMT	TiO2	Orbitrap Fusion	['Present', 'Present', 'Present', 'Present']	Q9UKI8	TLK1	S159	Prat_1376
27690223	ISDYFEYQGGNGSSPVR		99.7	H	C	Profiling	Infection	HIV delta_Vif@CEM-T4 T cells	TMT	TiO2	Orbitrap Fusion	['Present', 'Present', 'Present', 'Present']	Q9UKI8	TLK1	S159	Prat_539
27690223	ISDYFEYQGGNGSSPVR		99.7	H	C	Profiling	Infection	Mock infected@CEM-T4 T cells	TMT	TiO2	Orbitrap Fusion	['Present', 'Present', 'Present', 'Present']	Q9UKI8	TLK1	S159	Prat_748
27732954	PTPGSAAAARSLLNHTPPSGRPREGAMDELH	_SLLNHT(ph)PPSGRPR_	0.99896	H	C	Profiling	Inhibition	Crizotinib@NB1 cell-line	SILAC	IMAC	LTQ-Orbitrap Elite	[0, 104950000]	Q9UKI8	TLK1	T38	Prat_209
27732954	LLEARFTGVASGSTGSTGSCSVGAKASTNNE	FTGVASGS(ph)TGS(ph)T(ph)GSCS(ph)VGAK	0.949909	H	C	Profiling	Inhibition	Crizotinib@NB1643 cell-line	SILAC	IMAC	LTQ-Orbitrap Elite	[1426100, 2264600]	Q9UKI8	TLK1	S77	Prat_210
27732954	GSCSVGAKASTNNESSNHSFGSLGSLSDKES	ASTNNES(ph)S(ph)NHSFGSLGSLSDK	0.8475	H	C	Profiling	Inhibition	Crizotinib@NB1643 cell-line	SILAC	IMAC	LTQ-Orbitrap Elite	[978010, 1622100]	Q9UKI8	TLK1	S94	Prat_210
27732954	QLSTSPTPGSAAAARSLLNHTPPSGRPREGA	S(ph)LLNHT(ph)PPSGR	1	H	C	Profiling	Inhibition	Crizotinib@SHSY5Y cell-line	SILAC	IMAC	LTQ-Orbitrap Elite	[23016000, 21459000]	Q9UKI8	TLK1	S33	Prat_211
27732954	PTPGSAAAARSLLNHTPPSGRPREGAMDELH	_SLLNHT(ph)PPSGRPR_	0.99896	H	C	Profiling	Inhibition	DMSO@NB1 cell-line	SILAC	IMAC	LTQ-Orbitrap Elite	[0, 105544162.4]	Q9UKI8	TLK1	T38	Prat_359
27732954	LLEARFTGVASGSTGSTGSCSVGAKASTNNE	FTGVASGS(ph)TGS(ph)T(ph)GSCS(ph)VGAK	0.949909	H	C	Profiling	Inhibition	DMSO@NB1643 cell-line	SILAC	IMAC	LTQ-Orbitrap Elite	[1289700, 2181700]	Q9UKI8	TLK1	S77	Prat_360
27732954	GSCSVGAKASTNNESSNHSFGSLGSLSDKES	ASTNNES(ph)S(ph)NHSFGSLGSLSDK	0.8475	H	C	Profiling	Inhibition	DMSO@NB1643 cell-line	SILAC	IMAC	LTQ-Orbitrap Elite	[828340, 1118100]	Q9UKI8	TLK1	S94	Prat_360
27732954	QLSTSPTPGSAAAARSLLNHTPPSGRPREGA	S(ph)LLNHT(ph)PPSGR	1	H	C	Profiling	Inhibition	DMSO@SHSY5Y cell-line	SILAC	IMAC	LTQ-Orbitrap Elite	[19731700, 22867347.5]	Q9UKI8	TLK1	S33	Prat_371
27794612		SLLNHT(ph)PPSGRPR	0.999996	H	C	Profiling	Squamous cell carcinoma	Gefitinib+FGF2@A431cell line	TMT	Fe IMAC	Q Exactive	[14.9236, 14.8895, 14.9454]	Q9UKI8	TLK1	T38	Prat_487
27794612		SLLNHT(ph)PPSGRPR	0.999996	H	C	Profiling	Squamous cell carcinoma	Gefitinib@A431cell line	TMT	Fe IMAC	Q Exactive	[14.7789, 14.829, 14.7193]	Q9UKI8	TLK1	T38	Prat_485
27794612		SLLNHT(ph)PPSGRPR	0.999996	H	C	Profiling	Squamous cell carcinoma	DMSO@A431cell line	TMT	Fe IMAC	Q Exactive	[14.9446, 14.9441, 14.9845, 'Na']	Q9UKI8	TLK1	T38	Prat_304
27834733	SLLNHTPPSGRPR	SLLNHT(ph)PPSGRPR		H	C	Profiling	Glioblastoma	Cobimetinib(4h)@RAS-NHA cells	SILAC	TiO2	Orbitrap Fusion	[8190200]	Q9UKI8	TLK1	T38	Prat_188
27834733	SLLNHTPPSGRPR	SLLNHT(ph)PPSGRPR		H	C	Profiling	Glioblastoma	Cobimetinib(4h)@RAS-NHA cells	SILAC	TiO2	Orbitrap Fusion	[6958500]	Q9UKI8	TLK1	T38	Prat_188
27834733	RSNSSGNLHMAGLTASPTPPSSSIITY	RS(ph)NSSGNLHMAGLTASPTPPSSSIITY		H	C	Profiling	Glioblastoma	Cobimetinib(4h)@RAS-NHA cells	SILAC	TiO2	Orbitrap Fusion	[1853800]	Q9UKI8	TLK1	S741	Prat_188
27834733	SNSSGNLHMAGLTASPTPPSSSIITY	S(ph)NSSGNLHMAGLTASPTPPSSSIITY		H	C	Profiling	Glioblastoma	Cobimetinib(4h)@RAS-NHA cells	SILAC	TiO2	Orbitrap Fusion	[]	Q9UKI8	TLK1	S741	Prat_188
27834733	SPQNSHSHSTPSSSVRPNSPSPTALAFGDHPIVQPK	SPQNSHSHSTPS(ph)SSVRPNSPSPTALAFGDHPIVQPK		H	C	Profiling	Glioblastoma	Cobimetinib(4h)@RAS-NHA cells	SILAC	TiO2	Orbitrap Fusion	[19145000]	Q9UKI8	TLK1	S181	Prat_188
27834733	SPQNSHSHSTPSSSVRPNSPSPTALAFGDHPIVQPK	SPQNSHSHSTPSSSVRPNS(ph)PSPTALAFGDHPIVQPK		H	C	Profiling	Glioblastoma	Cobimetinib(4h)@RAS-NHA cells	SILAC	TiO2	Orbitrap Fusion	[6346800]	Q9UKI8	TLK1	S188	Prat_188
27834733	SPQNSHSHSTPSSSVRPNSPSPTALAFGDHPIVQPK	SPQNSHSHSTPSSS(ph)VRPNSPSPTALAFGDHPIVQPK		H	C	Profiling	Glioblastoma	Cobimetinib(4h)@RAS-NHA cells	SILAC	TiO2	Orbitrap Fusion	[2605700]	Q9UKI8	TLK1	S183	Prat_188
27834733	SPQNSHSHSTPSSSVRPNSPSPTALAFGDHPIVQPK	SPQNSHSHSTPSSSVRPNS(ph)PSPTALAFGDHPIVQPK		H	C	Profiling	Glioblastoma	Cobimetinib(4h)@RAS-NHA cells	SILAC	TiO2	Orbitrap Fusion	[1818500]	Q9UKI8	TLK1	S188	Prat_188
27834733	SPQNSHSHSTPSSSVRPNSPSPTALAFGDHPIVQPK	SPQNSHSHSTPSS(ph)SVRPNSPSPTALAFGDHPIVQPK		H	C	Profiling	Glioblastoma	Cobimetinib(4h)@RAS-NHA cells	SILAC	TiO2	Orbitrap Fusion	[4470400]	Q9UKI8	TLK1	S182	Prat_188
27834733	SPQNSHSHSTPSSSVRPNSPSPTALAFGDHPIVQPK	SPQNSHSHSTPSSSVRPNS(ph)PSPTALAFGDHPIVQPK		H	C	Profiling	Glioblastoma	Cobimetinib(4h)@RAS-NHA cells	SILAC	TiO2	Orbitrap Fusion	[1936200]	Q9UKI8	TLK1	S188	Prat_188
27834733	SLLNHTPPSGRPR	SLLNHT(ph)PPSGRPR		H	C	Profiling	Glioblastoma	DMSO@NHA cells	SILAC	TiO2	Orbitrap Fusion	[14662000]	Q9UKI8	TLK1	T38	Prat_361
27834733	SLLNHTPPSGRPR	SLLNHT(ph)PPSGRPR		H	C	Profiling	Glioblastoma	DMSO@NHA cells	SILAC	TiO2	Orbitrap Fusion	[15288000]	Q9UKI8	TLK1	T38	Prat_361
27834733	RSNSSGNLHMAGLTASPTPPSSSIITY	RS(ph)NSSGNLHMAGLTASPTPPSSSIITY		H	C	Profiling	Glioblastoma	DMSO@NHA cells	SILAC	TiO2	Orbitrap Fusion	[1637800]	Q9UKI8	TLK1	S741	Prat_361
27834733	SNSSGNLHMAGLTASPTPPSSSIITY	S(ph)NSSGNLHMAGLTASPTPPSSSIITY		H	C	Profiling	Glioblastoma	DMSO@NHA cells	SILAC	TiO2	Orbitrap Fusion	[]	Q9UKI8	TLK1	S741	Prat_361
27834733	SPQNSHSHSTPSSSVRPNSPSPTALAFGDHPIVQPK	SPQNSHSHSTPS(ph)SSVRPNSPSPTALAFGDHPIVQPK		H	C	Profiling	Glioblastoma	DMSO@NHA cells	SILAC	TiO2	Orbitrap Fusion	[27169000]	Q9UKI8	TLK1	S181	Prat_361
27834733	SPQNSHSHSTPSSSVRPNSPSPTALAFGDHPIVQPK	SPQNSHSHSTPSSSVRPNS(ph)PSPTALAFGDHPIVQPK		H	C	Profiling	Glioblastoma	DMSO@NHA cells	SILAC	TiO2	Orbitrap Fusion	[10001000]	Q9UKI8	TLK1	S188	Prat_361
27834733	SPQNSHSHSTPSSSVRPNSPSPTALAFGDHPIVQPK	SPQNSHSHSTPSSS(ph)VRPNSPSPTALAFGDHPIVQPK		H	C	Profiling	Glioblastoma	DMSO@NHA cells	SILAC	TiO2	Orbitrap Fusion	[3884000]	Q9UKI8	TLK1	S183	Prat_361
27834733	SPQNSHSHSTPSSSVRPNSPSPTALAFGDHPIVQPK	SPQNSHSHSTPSSSVRPNS(ph)PSPTALAFGDHPIVQPK		H	C	Profiling	Glioblastoma	DMSO@NHA cells	SILAC	TiO2	Orbitrap Fusion	[2595800]	Q9UKI8	TLK1	S188	Prat_361
27834733	SPQNSHSHSTPSSSVRPNSPSPTALAFGDHPIVQPK	SPQNSHSHSTPSS(ph)SVRPNSPSPTALAFGDHPIVQPK		H	C	Profiling	Glioblastoma	DMSO@NHA cells	SILAC	TiO2	Orbitrap Fusion	[5164400]	Q9UKI8	TLK1	S182	Prat_361
27834733	SPQNSHSHSTPSSSVRPNSPSPTALAFGDHPIVQPK	SPQNSHSHSTPSSSVRPNS(ph)PSPTALAFGDHPIVQPK		H	C	Profiling	Glioblastoma	DMSO@NHA cells	SILAC	TiO2	Orbitrap Fusion	[2372800]	Q9UKI8	TLK1	S188	Prat_361
27834733	SLLNHTPPSGRPR	SLLNHT(ph)PPSGRPR		H	C	Profiling	Glioblastoma	IDH1mut-NHA cells	SILAC	TiO2	Orbitrap Fusion	[15312000]	Q9UKI8	TLK1	T38	Prat_609
27834733	SLLNHTPPSGRPR	SLLNHT(ph)PPSGRPR		H	C	Profiling	Glioblastoma	IDH1mut-NHA cells	SILAC	TiO2	Orbitrap Fusion	[14369000]	Q9UKI8	TLK1	T38	Prat_609
27834733	RSNSSGNLHMAGLTASPTPPSSSIITY	RS(ph)NSSGNLHMAGLTASPTPPSSSIITY		H	C	Profiling	Glioblastoma	IDH1mut-NHA cells	SILAC	TiO2	Orbitrap Fusion	[3303100]	Q9UKI8	TLK1	S741	Prat_609
27834733	SNSSGNLHMAGLTASPTPPSSSIITY	S(ph)NSSGNLHMAGLTASPTPPSSSIITY		H	C	Profiling	Glioblastoma	IDH1mut-NHA cells	SILAC	TiO2	Orbitrap Fusion	[]	Q9UKI8	TLK1	S741	Prat_609
27834733	SPQNSHSHSTPSSSVRPNSPSPTALAFGDHPIVQPK	SPQNSHSHSTPS(ph)SSVRPNSPSPTALAFGDHPIVQPK		H	C	Profiling	Glioblastoma	IDH1mut-NHA cells	SILAC	TiO2	Orbitrap Fusion	[17100000]	Q9UKI8	TLK1	S181	Prat_609
27834733	SPQNSHSHSTPSSSVRPNSPSPTALAFGDHPIVQPK	SPQNSHSHSTPSSSVRPNS(ph)PSPTALAFGDHPIVQPK		H	C	Profiling	Glioblastoma	IDH1mut-NHA cells	SILAC	TiO2	Orbitrap Fusion	[7760600]	Q9UKI8	TLK1	S188	Prat_609
27834733	SPQNSHSHSTPSSSVRPNSPSPTALAFGDHPIVQPK	SPQNSHSHSTPSSS(ph)VRPNSPSPTALAFGDHPIVQPK		H	C	Profiling	Glioblastoma	IDH1mut-NHA cells	SILAC	TiO2	Orbitrap Fusion	[1712500]	Q9UKI8	TLK1	S183	Prat_609
27834733	SPQNSHSHSTPSSSVRPNSPSPTALAFGDHPIVQPK	SPQNSHSHSTPSSSVRPNS(ph)PSPTALAFGDHPIVQPK		H	C	Profiling	Glioblastoma	IDH1mut-NHA cells	SILAC	TiO2	Orbitrap Fusion	[631190]	Q9UKI8	TLK1	S188	Prat_609
27834733	SPQNSHSHSTPSSSVRPNSPSPTALAFGDHPIVQPK	SPQNSHSHSTPSS(ph)SVRPNSPSPTALAFGDHPIVQPK		H	C	Profiling	Glioblastoma	IDH1mut-NHA cells	SILAC	TiO2	Orbitrap Fusion	[2164900]	Q9UKI8	TLK1	S182	Prat_609
27834733	SPQNSHSHSTPSSSVRPNSPSPTALAFGDHPIVQPK	SPQNSHSHSTPSSSVRPNS(ph)PSPTALAFGDHPIVQPK		H	C	Profiling	Glioblastoma	IDH1mut-NHA cells	SILAC	TiO2	Orbitrap Fusion	[1055900]	Q9UKI8	TLK1	S188	Prat_609
28209619	PTPGSAAAARSLLNHTPPSGRPREGAMDELH	SLLNHT(ph)PPSGRPR	0.999935	H	C	Profiling	Breast cancer	Lapatinib@BT-474 cell Parental	dimethyl labeling	IMAC	Q Exactive	[149911000, 157444000, 145083000, 117503000]	Q9UKI8	TLK1	T38	Prat_700
28209619	PTPGSAAAARSLLNHTPPSGRPREGAMDELH	SLLNHT(ph)PPSGRPR	0.999935	H	C	Profiling	Breast cancer	Lapatinib@BT-474 cell Resistant	dimethyl labeling	IMAC	Q Exactive	[78464000, 81441600, 109633000, 159526000]	Q9UKI8	TLK1	T38	Prat_701
28209619	PTPGSAAAARSLLNHTPPSGRPREGAMDELH	SLLNHT(ph)PPSGRPR	0.999935	H	C	Profiling	Breast cancer	Untreated@BT-474 cells Parental	dimethyl labeling	IMAC	Q Exactive	[173124000, 162613000, 146782000, 124470000]	Q9UKI8	TLK1	T38	Prat_1319
28302921	ISDYFEYQGGNGSSPVR	ISDYFEYQGGNGSS(ph)PVR	0.993668	H	C	Profiling	Lung cancer	Sham irradiated@A549 cell line	SILAC	FeCl3-TiO2	LTQ-Orbitrap XL	['Present', 'Present', 'Present', 'Present']	Q9UKI8	TLK1	S159	Prat_1087
28450419	HQLANDPYLLPHMRRSNSSGNLHMAGLTASP	RS(ph)NSSGNLHMAGLTASPTPPSSSIITY		H	C	profiling	Blood cancer	Sorafenib(0.01ÂµM)@MV4-11 cells	SILAC	IMAC	LTQ Orbitrap Velos mass spectrometer	['Present']	Q9UKI8	TLK1	S741	Prat_1111
28450419	ANDPYLLPHMRRSNSSGNLHMAGLTASPTPP	SNS(ph)SGNLHMAGLTASPTPPSSSIITY		H	C	profiling	Blood cancer	Sorafenib(0.01ÂµM)@MV4-11 cells	SILAC	IMAC	LTQ Orbitrap Velos mass spectrometer	['Present']	Q9UKI8	TLK1	S744	Prat_1111
28450419	GHKISDYFEYQGGNGSSPVRGIPPAIRSPQN	ISDYFEYQGGNGS(ph)SPVR		H	C	profiling	Blood cancer	Sorafenib(0.01ÂµM)@MV4-11 cells	SILAC	IMAC	LTQ Orbitrap Velos mass spectrometer	['Present']	Q9UKI8	TLK1	S158	Prat_1111
28450419	LRLGHFTTVRHGASFTEQWTDGFAFQNLVKQ	HGASFT(ph)EQWTDGFAFQNLVK		H	C	profiling	Blood cancer	Sorafenib(0.01ÂµM)@MV4-11 cells	SILAC	IMAC	LTQ Orbitrap Velos mass spectrometer	['Present']	Q9UKI8	TLK1	T313	Prat_1111
28450419	LANDPYLLPHMRRSNSSGNLHMAGLTASPTP	RSNS(ph)SGNLHMAGLTASPTPPSSSIITY		H	C	profiling	Blood cancer	Sorafenib(0.01ÂµM)@MV4-11 cells	SILAC	IMAC	LTQ Orbitrap Velos mass spectrometer	['Present']	Q9UKI8	TLK1	S743	Prat_1111
28450419	HKISDYFEYQGGNGSSPVRGIPPAIRSPQNS	ISDYFEYQGGNGSS(ph)PVR		H	C	profiling	Blood cancer	Sorafenib(0.01ÂµM)@MV4-11 cells	SILAC	IMAC	LTQ Orbitrap Velos mass spectrometer	['Present']	Q9UKI8	TLK1	S159	Prat_1111
28450419	PTPGSAAAARSLLNHTPPSGRPREGAMDELH	SLLNHT(ph)PPSGRPR		H	C	profiling	Blood cancer	Sorafenib(0.01ÂµM)@MV4-11 cells	SILAC	IMAC	LTQ Orbitrap Velos mass spectrometer	['Present']	Q9UKI8	TLK1	T38	Prat_1111
28450419	QELLEARFTGVASGSTGSTGSCSVGAKASTN	FTGVASGST(ph)GST(ph)GSCSVGAK		H	C	profiling	Blood cancer	Sorafenib(0.01ÂµM)@MV4-11 cells	SILAC	IMAC	LTQ Orbitrap Velos mass spectrometer	['Present']	Q9UKI8	TLK1	T75	Prat_1111
28450419	LEARFTGVASGSTGSTGSCSVGAKASTNNES	FTGVASGS(ph)TGST(ph)GSCSVGAK		H	C	profiling	Blood cancer	Sorafenib(0.01ÂµM)@MV4-11 cells	SILAC	IMAC	LTQ Orbitrap Velos mass spectrometer	['Present']	Q9UKI8	TLK1	T78	Prat_1111
28450419	ARFTGVASGSTGSTGSCSVGAKASTNNESSN	FTGVASGST(ph)GSTGS(ph)CS(ph)VGAK		H	C	profiling	Blood cancer	Sorafenib(0.01ÂµM)@MV4-11 cells	SILAC	IMAC	LTQ Orbitrap Velos mass spectrometer	['Present']	Q9UKI8	TLK1	S80	Prat_1111
28450419	LLEARFTGVASGSTGSTGSCSVGAKASTNNE	FTGVASGS(ph)TGS(ph)TGSCSVGAK		H	C	profiling	Blood cancer	Sorafenib(0.01ÂµM)@MV4-11 cells	SILAC	IMAC	LTQ Orbitrap Velos mass spectrometer	['Present']	Q9UKI8	TLK1	S77	Prat_1111
28450419	FTGVASGSTGSTGSCSVGAKASTNNESSNHS	FTGVASGST(ph)GSTGS(ph)CS(ph)VGAK		H	C	profiling	Blood cancer	Sorafenib(0.01ÂµM)@MV4-11 cells	SILAC	IMAC	LTQ Orbitrap Velos mass spectrometer	['Present']	Q9UKI8	TLK1	S82	Prat_1111
28450419	RQELLEARFTGVASGSTGSTGSCSVGAKAST	FTGVASGS(ph)TGS(ph)TGSCSVGAK		H	C	profiling	Blood cancer	Sorafenib(0.01ÂµM)@MV4-11 cells	SILAC	IMAC	LTQ Orbitrap Velos mass spectrometer	['Present']	Q9UKI8	TLK1	S74	Prat_1111
28450419	HQLANDPYLLPHMRRSNSSGNLHMAGLTASP	RS(ph)NSSGNLHMAGLTASPTPPSSSIITY		H	C	profiling	Blood cancer	Sorafenib(0.2ÂµM)@MONO-MAC-1 cells	SILAC	IMAC	LTQ Orbitrap Velos mass spectrometer	['Present']	Q9UKI8	TLK1	S741	Prat_1113
28450419	ANDPYLLPHMRRSNSSGNLHMAGLTASPTPP	SNS(ph)SGNLHMAGLTASPTPPSSSIITY		H	C	profiling	Blood cancer	Sorafenib(0.2ÂµM)@MONO-MAC-1 cells	SILAC	IMAC	LTQ Orbitrap Velos mass spectrometer	['Present']	Q9UKI8	TLK1	S744	Prat_1113
28450419	GHKISDYFEYQGGNGSSPVRGIPPAIRSPQN	ISDYFEYQGGNGS(ph)SPVR		H	C	profiling	Blood cancer	Sorafenib(0.2ÂµM)@MONO-MAC-1 cells	SILAC	IMAC	LTQ Orbitrap Velos mass spectrometer	['Present']	Q9UKI8	TLK1	S158	Prat_1113
28450419	LRLGHFTTVRHGASFTEQWTDGFAFQNLVKQ	HGASFT(ph)EQWTDGFAFQNLVK		H	C	profiling	Blood cancer	Sorafenib(0.2ÂµM)@MONO-MAC-1 cells	SILAC	IMAC	LTQ Orbitrap Velos mass spectrometer	['Present']	Q9UKI8	TLK1	T313	Prat_1113
28450419	LANDPYLLPHMRRSNSSGNLHMAGLTASPTP	RSNS(ph)SGNLHMAGLTASPTPPSSSIITY		H	C	profiling	Blood cancer	Sorafenib(0.2ÂµM)@MONO-MAC-1 cells	SILAC	IMAC	LTQ Orbitrap Velos mass spectrometer	['Present']	Q9UKI8	TLK1	S743	Prat_1113
28450419	HKISDYFEYQGGNGSSPVRGIPPAIRSPQNS	ISDYFEYQGGNGSS(ph)PVR		H	C	profiling	Blood cancer	Sorafenib(0.2ÂµM)@MONO-MAC-1 cells	SILAC	IMAC	LTQ Orbitrap Velos mass spectrometer	['Present']	Q9UKI8	TLK1	S159	Prat_1113
28450419	PTPGSAAAARSLLNHTPPSGRPREGAMDELH	SLLNHT(ph)PPSGRPR		H	C	profiling	Blood cancer	Sorafenib(0.2ÂµM)@MONO-MAC-1 cells	SILAC	IMAC	LTQ Orbitrap Velos mass spectrometer	['Present']	Q9UKI8	TLK1	T38	Prat_1113
28450419	QELLEARFTGVASGSTGSTGSCSVGAKASTN	FTGVASGST(ph)GST(ph)GSCSVGAK		H	C	profiling	Blood cancer	Sorafenib(0.2ÂµM)@MONO-MAC-1 cells	SILAC	IMAC	LTQ Orbitrap Velos mass spectrometer	['Present']	Q9UKI8	TLK1	T75	Prat_1113
28450419	LEARFTGVASGSTGSTGSCSVGAKASTNNES	FTGVASGS(ph)TGST(ph)GSCSVGAK		H	C	profiling	Blood cancer	Sorafenib(0.2ÂµM)@MONO-MAC-1 cells	SILAC	IMAC	LTQ Orbitrap Velos mass spectrometer	['Present']	Q9UKI8	TLK1	T78	Prat_1113
28450419	ARFTGVASGSTGSTGSCSVGAKASTNNESSN	FTGVASGST(ph)GSTGS(ph)CS(ph)VGAK		H	C	profiling	Blood cancer	Sorafenib(0.2ÂµM)@MONO-MAC-1 cells	SILAC	IMAC	LTQ Orbitrap Velos mass spectrometer	['Present']	Q9UKI8	TLK1	S80	Prat_1113
28450419	LLEARFTGVASGSTGSTGSCSVGAKASTNNE	FTGVASGS(ph)TGS(ph)TGSCSVGAK		H	C	profiling	Blood cancer	Sorafenib(0.2ÂµM)@MONO-MAC-1 cells	SILAC	IMAC	LTQ Orbitrap Velos mass spectrometer	['Present']	Q9UKI8	TLK1	S77	Prat_1113
28450419	FTGVASGSTGSTGSCSVGAKASTNNESSNHS	FTGVASGST(ph)GSTGS(ph)CS(ph)VGAK		H	C	profiling	Blood cancer	Sorafenib(0.2ÂµM)@MONO-MAC-1 cells	SILAC	IMAC	LTQ Orbitrap Velos mass spectrometer	['Present']	Q9UKI8	TLK1	S82	Prat_1113
28450419	RQELLEARFTGVASGSTGSTGSCSVGAKAST	FTGVASGS(ph)TGS(ph)TGSCSVGAK		H	C	profiling	Blood cancer	Sorafenib(0.2ÂµM)@MONO-MAC-1 cells	SILAC	IMAC	LTQ Orbitrap Velos mass spectrometer	['Present']	Q9UKI8	TLK1	S74	Prat_1113
28450419	HQLANDPYLLPHMRRSNSSGNLHMAGLTASP	RS(ph)NSSGNLHMAGLTASPTPPSSSIITY		H	C	profiling	Blood cancer	Sorafenib(0.2ÂµM)@MV4-11 cells	SILAC	IMAC	LTQ Orbitrap Velos mass spectrometer	['Present']	Q9UKI8	TLK1	S741	Prat_1114
28450419	ANDPYLLPHMRRSNSSGNLHMAGLTASPTPP	SNS(ph)SGNLHMAGLTASPTPPSSSIITY		H	C	profiling	Blood cancer	Sorafenib(0.2ÂµM)@MV4-11 cells	SILAC	IMAC	LTQ Orbitrap Velos mass spectrometer	['Present']	Q9UKI8	TLK1	S744	Prat_1114
28450419	GHKISDYFEYQGGNGSSPVRGIPPAIRSPQN	ISDYFEYQGGNGS(ph)SPVR		H	C	profiling	Blood cancer	Sorafenib(0.2ÂµM)@MV4-11 cells	SILAC	IMAC	LTQ Orbitrap Velos mass spectrometer	['Present']	Q9UKI8	TLK1	S158	Prat_1114
28450419	LRLGHFTTVRHGASFTEQWTDGFAFQNLVKQ	HGASFT(ph)EQWTDGFAFQNLVK		H	C	profiling	Blood cancer	Sorafenib(0.2ÂµM)@MV4-11 cells	SILAC	IMAC	LTQ Orbitrap Velos mass spectrometer	['Present']	Q9UKI8	TLK1	T313	Prat_1114
28450419	LANDPYLLPHMRRSNSSGNLHMAGLTASPTP	RSNS(ph)SGNLHMAGLTASPTPPSSSIITY		H	C	profiling	Blood cancer	Sorafenib(0.2ÂµM)@MV4-11 cells	SILAC	IMAC	LTQ Orbitrap Velos mass spectrometer	['Present']	Q9UKI8	TLK1	S743	Prat_1114
28450419	HKISDYFEYQGGNGSSPVRGIPPAIRSPQNS	ISDYFEYQGGNGSS(ph)PVR		H	C	profiling	Blood cancer	Sorafenib(0.2ÂµM)@MV4-11 cells	SILAC	IMAC	LTQ Orbitrap Velos mass spectrometer	['Present']	Q9UKI8	TLK1	S159	Prat_1114
28450419	PTPGSAAAARSLLNHTPPSGRPREGAMDELH	SLLNHT(ph)PPSGRPR		H	C	profiling	Blood cancer	Sorafenib(0.2ÂµM)@MV4-11 cells	SILAC	IMAC	LTQ Orbitrap Velos mass spectrometer	['Present']	Q9UKI8	TLK1	T38	Prat_1114
28450419	QELLEARFTGVASGSTGSTGSCSVGAKASTN	FTGVASGST(ph)GST(ph)GSCSVGAK		H	C	profiling	Blood cancer	Sorafenib(0.2ÂµM)@MV4-11 cells	SILAC	IMAC	LTQ Orbitrap Velos mass spectrometer	['Present']	Q9UKI8	TLK1	T75	Prat_1114
28450419	LEARFTGVASGSTGSTGSCSVGAKASTNNES	FTGVASGS(ph)TGST(ph)GSCSVGAK		H	C	profiling	Blood cancer	Sorafenib(0.2ÂµM)@MV4-11 cells	SILAC	IMAC	LTQ Orbitrap Velos mass spectrometer	['Present']	Q9UKI8	TLK1	T78	Prat_1114
28450419	ARFTGVASGSTGSTGSCSVGAKASTNNESSN	FTGVASGST(ph)GSTGS(ph)CS(ph)VGAK		H	C	profiling	Blood cancer	Sorafenib(0.2ÂµM)@MV4-11 cells	SILAC	IMAC	LTQ Orbitrap Velos mass spectrometer	['Present']	Q9UKI8	TLK1	S80	Prat_1114
28450419	LLEARFTGVASGSTGSTGSCSVGAKASTNNE	FTGVASGS(ph)TGS(ph)TGSCSVGAK		H	C	profiling	Blood cancer	Sorafenib(0.2ÂµM)@MV4-11 cells	SILAC	IMAC	LTQ Orbitrap Velos mass spectrometer	['Present']	Q9UKI8	TLK1	S77	Prat_1114
28450419	FTGVASGSTGSTGSCSVGAKASTNNESSNHS	FTGVASGST(ph)GSTGS(ph)CS(ph)VGAK		H	C	profiling	Blood cancer	Sorafenib(0.2ÂµM)@MV4-11 cells	SILAC	IMAC	LTQ Orbitrap Velos mass spectrometer	['Present']	Q9UKI8	TLK1	S82	Prat_1114
28450419	RQELLEARFTGVASGSTGSTGSCSVGAKAST	FTGVASGS(ph)TGS(ph)TGSCSVGAK		H	C	profiling	Blood cancer	Sorafenib(0.2ÂµM)@MV4-11 cells	SILAC	IMAC	LTQ Orbitrap Velos mass spectrometer	['Present']	Q9UKI8	TLK1	S74	Prat_1114
28450419	HQLANDPYLLPHMRRSNSSGNLHMAGLTASP	RS(ph)NSSGNLHMAGLTASPTPPSSSIITY		H	C	profiling	Blood cancer	Sorafenib(0.2ÂµM)@SKM-1 cells	SILAC	IMAC	LTQ Orbitrap Velos mass spectrometer	['Present']	Q9UKI8	TLK1	S741	Prat_1115
28450419	ANDPYLLPHMRRSNSSGNLHMAGLTASPTPP	SNS(ph)SGNLHMAGLTASPTPPSSSIITY		H	C	profiling	Blood cancer	Sorafenib(0.2ÂµM)@SKM-1 cells	SILAC	IMAC	LTQ Orbitrap Velos mass spectrometer	['Present']	Q9UKI8	TLK1	S744	Prat_1115
28450419	GHKISDYFEYQGGNGSSPVRGIPPAIRSPQN	ISDYFEYQGGNGS(ph)SPVR		H	C	profiling	Blood cancer	Sorafenib(0.2ÂµM)@SKM-1 cells	SILAC	IMAC	LTQ Orbitrap Velos mass spectrometer	['Present']	Q9UKI8	TLK1	S158	Prat_1115
28450419	LRLGHFTTVRHGASFTEQWTDGFAFQNLVKQ	HGASFT(ph)EQWTDGFAFQNLVK		H	C	profiling	Blood cancer	Sorafenib(0.2ÂµM)@SKM-1 cells	SILAC	IMAC	LTQ Orbitrap Velos mass spectrometer	['Present']	Q9UKI8	TLK1	T313	Prat_1115
28450419	LANDPYLLPHMRRSNSSGNLHMAGLTASPTP	RSNS(ph)SGNLHMAGLTASPTPPSSSIITY		H	C	profiling	Blood cancer	Sorafenib(0.2ÂµM)@SKM-1 cells	SILAC	IMAC	LTQ Orbitrap Velos mass spectrometer	['Present']	Q9UKI8	TLK1	S743	Prat_1115
28450419	HKISDYFEYQGGNGSSPVRGIPPAIRSPQNS	ISDYFEYQGGNGSS(ph)PVR		H	C	profiling	Blood cancer	Sorafenib(0.2ÂµM)@SKM-1 cells	SILAC	IMAC	LTQ Orbitrap Velos mass spectrometer	['Present']	Q9UKI8	TLK1	S159	Prat_1115
28450419	PTPGSAAAARSLLNHTPPSGRPREGAMDELH	SLLNHT(ph)PPSGRPR		H	C	profiling	Blood cancer	Sorafenib(0.2ÂµM)@SKM-1 cells	SILAC	IMAC	LTQ Orbitrap Velos mass spectrometer	['Present']	Q9UKI8	TLK1	T38	Prat_1115
28450419	QELLEARFTGVASGSTGSTGSCSVGAKASTN	FTGVASGST(ph)GST(ph)GSCSVGAK		H	C	profiling	Blood cancer	Sorafenib(0.2ÂµM)@SKM-1 cells	SILAC	IMAC	LTQ Orbitrap Velos mass spectrometer	['Present']	Q9UKI8	TLK1	T75	Prat_1115
28450419	LEARFTGVASGSTGSTGSCSVGAKASTNNES	FTGVASGS(ph)TGST(ph)GSCSVGAK		H	C	profiling	Blood cancer	Sorafenib(0.2ÂµM)@SKM-1 cells	SILAC	IMAC	LTQ Orbitrap Velos mass spectrometer	['Present']	Q9UKI8	TLK1	T78	Prat_1115
28450419	ARFTGVASGSTGSTGSCSVGAKASTNNESSN	FTGVASGST(ph)GSTGS(ph)CS(ph)VGAK		H	C	profiling	Blood cancer	Sorafenib(0.2ÂµM)@SKM-1 cells	SILAC	IMAC	LTQ Orbitrap Velos mass spectrometer	['Present']	Q9UKI8	TLK1	S80	Prat_1115
28450419	LLEARFTGVASGSTGSTGSCSVGAKASTNNE	FTGVASGS(ph)TGS(ph)TGSCSVGAK		H	C	profiling	Blood cancer	Sorafenib(0.2ÂµM)@SKM-1 cells	SILAC	IMAC	LTQ Orbitrap Velos mass spectrometer	['Present']	Q9UKI8	TLK1	S77	Prat_1115
28450419	FTGVASGSTGSTGSCSVGAKASTNNESSNHS	FTGVASGST(ph)GSTGS(ph)CS(ph)VGAK		H	C	profiling	Blood cancer	Sorafenib(0.2ÂµM)@SKM-1 cells	SILAC	IMAC	LTQ Orbitrap Velos mass spectrometer	['Present']	Q9UKI8	TLK1	S82	Prat_1115
28450419	RQELLEARFTGVASGSTGSTGSCSVGAKAST	FTGVASGS(ph)TGS(ph)TGSCSVGAK		H	C	profiling	Blood cancer	Sorafenib(0.2ÂµM)@SKM-1 cells	SILAC	IMAC	LTQ Orbitrap Velos mass spectrometer	['Present']	Q9UKI8	TLK1	S74	Prat_1115
28450419	HQLANDPYLLPHMRRSNSSGNLHMAGLTASP	RS(ph)NSSGNLHMAGLTASPTPPSSSIITY		H	C	profiling	Blood cancer	Sorafenib(0.01ÂµM)@MONO-MAC-1 cells	SILAC	IMAC	LTQ Orbitrap Velos mass spectrometer	['Present']	Q9UKI8	TLK1	S741	Prat_1110
28450419	ANDPYLLPHMRRSNSSGNLHMAGLTASPTPP	SNS(ph)SGNLHMAGLTASPTPPSSSIITY		H	C	profiling	Blood cancer	Sorafenib(0.01ÂµM)@MONO-MAC-1 cells	SILAC	IMAC	LTQ Orbitrap Velos mass spectrometer	['Present']	Q9UKI8	TLK1	S744	Prat_1110
28450419	GHKISDYFEYQGGNGSSPVRGIPPAIRSPQN	ISDYFEYQGGNGS(ph)SPVR		H	C	profiling	Blood cancer	Sorafenib(0.01ÂµM)@MONO-MAC-1 cells	SILAC	IMAC	LTQ Orbitrap Velos mass spectrometer	['Present']	Q9UKI8	TLK1	S158	Prat_1110
28450419	LRLGHFTTVRHGASFTEQWTDGFAFQNLVKQ	HGASFT(ph)EQWTDGFAFQNLVK		H	C	profiling	Blood cancer	Sorafenib(0.01ÂµM)@MONO-MAC-1 cells	SILAC	IMAC	LTQ Orbitrap Velos mass spectrometer	['Present']	Q9UKI8	TLK1	T313	Prat_1110
28450419	LANDPYLLPHMRRSNSSGNLHMAGLTASPTP	RSNS(ph)SGNLHMAGLTASPTPPSSSIITY		H	C	profiling	Blood cancer	Sorafenib(0.01ÂµM)@MONO-MAC-1 cells	SILAC	IMAC	LTQ Orbitrap Velos mass spectrometer	['Present']	Q9UKI8	TLK1	S743	Prat_1110
28450419	HKISDYFEYQGGNGSSPVRGIPPAIRSPQNS	ISDYFEYQGGNGSS(ph)PVR		H	C	profiling	Blood cancer	Sorafenib(0.01ÂµM)@MONO-MAC-1 cells	SILAC	IMAC	LTQ Orbitrap Velos mass spectrometer	['Present']	Q9UKI8	TLK1	S159	Prat_1110
28450419	PTPGSAAAARSLLNHTPPSGRPREGAMDELH	SLLNHT(ph)PPSGRPR		H	C	profiling	Blood cancer	Sorafenib(0.01ÂµM)@MONO-MAC-1 cells	SILAC	IMAC	LTQ Orbitrap Velos mass spectrometer	['Present']	Q9UKI8	TLK1	T38	Prat_1110
28450419	QELLEARFTGVASGSTGSTGSCSVGAKASTN	FTGVASGST(ph)GST(ph)GSCSVGAK		H	C	profiling	Blood cancer	Sorafenib(0.01ÂµM)@MONO-MAC-1 cells	SILAC	IMAC	LTQ Orbitrap Velos mass spectrometer	['Present']	Q9UKI8	TLK1	T75	Prat_1110
28450419	LEARFTGVASGSTGSTGSCSVGAKASTNNES	FTGVASGS(ph)TGST(ph)GSCSVGAK		H	C	profiling	Blood cancer	Sorafenib(0.01ÂµM)@MONO-MAC-1 cells	SILAC	IMAC	LTQ Orbitrap Velos mass spectrometer	['Present']	Q9UKI8	TLK1	T78	Prat_1110
28450419	ARFTGVASGSTGSTGSCSVGAKASTNNESSN	FTGVASGST(ph)GSTGS(ph)CS(ph)VGAK		H	C	profiling	Blood cancer	Sorafenib(0.01ÂµM)@MONO-MAC-1 cells	SILAC	IMAC	LTQ Orbitrap Velos mass spectrometer	['Present']	Q9UKI8	TLK1	S80	Prat_1110
28450419	LLEARFTGVASGSTGSTGSCSVGAKASTNNE	FTGVASGS(ph)TGS(ph)TGSCSVGAK		H	C	profiling	Blood cancer	Sorafenib(0.01ÂµM)@MONO-MAC-1 cells	SILAC	IMAC	LTQ Orbitrap Velos mass spectrometer	['Present']	Q9UKI8	TLK1	S77	Prat_1110
28450419	FTGVASGSTGSTGSCSVGAKASTNNESSNHS	FTGVASGST(ph)GSTGS(ph)CS(ph)VGAK		H	C	profiling	Blood cancer	Sorafenib(0.01ÂµM)@MONO-MAC-1 cells	SILAC	IMAC	LTQ Orbitrap Velos mass spectrometer	['Present']	Q9UKI8	TLK1	S82	Prat_1110
28450419	RQELLEARFTGVASGSTGSTGSCSVGAKAST	FTGVASGS(ph)TGS(ph)TGSCSVGAK		H	C	profiling	Blood cancer	Sorafenib(0.01ÂµM)@MONO-MAC-1 cells	SILAC	IMAC	LTQ Orbitrap Velos mass spectrometer	['Present']	Q9UKI8	TLK1	S74	Prat_1110
28450419	HQLANDPYLLPHMRRSNSSGNLHMAGLTASP	RS(ph)NSSGNLHMAGLTASPTPPSSSIITY		H	C	profiling	Blood cancer	Sorafenib(0.01ÂµM)@SKM-1 cells	SILAC	IMAC	LTQ Orbitrap Velos mass spectrometer	['Present']	Q9UKI8	TLK1	S741	Prat_1112
28450419	ANDPYLLPHMRRSNSSGNLHMAGLTASPTPP	SNS(ph)SGNLHMAGLTASPTPPSSSIITY		H	C	profiling	Blood cancer	Sorafenib(0.01ÂµM)@SKM-1 cells	SILAC	IMAC	LTQ Orbitrap Velos mass spectrometer	['Present']	Q9UKI8	TLK1	S744	Prat_1112
28450419	GHKISDYFEYQGGNGSSPVRGIPPAIRSPQN	ISDYFEYQGGNGS(ph)SPVR		H	C	profiling	Blood cancer	Sorafenib(0.01ÂµM)@SKM-1 cells	SILAC	IMAC	LTQ Orbitrap Velos mass spectrometer	['Present']	Q9UKI8	TLK1	S158	Prat_1112
28450419	LRLGHFTTVRHGASFTEQWTDGFAFQNLVKQ	HGASFT(ph)EQWTDGFAFQNLVK		H	C	profiling	Blood cancer	Sorafenib(0.01ÂµM)@SKM-1 cells	SILAC	IMAC	LTQ Orbitrap Velos mass spectrometer	['Present']	Q9UKI8	TLK1	T313	Prat_1112
28450419	LANDPYLLPHMRRSNSSGNLHMAGLTASPTP	RSNS(ph)SGNLHMAGLTASPTPPSSSIITY		H	C	profiling	Blood cancer	Sorafenib(0.01ÂµM)@SKM-1 cells	SILAC	IMAC	LTQ Orbitrap Velos mass spectrometer	['Present']	Q9UKI8	TLK1	S743	Prat_1112
28450419	HKISDYFEYQGGNGSSPVRGIPPAIRSPQNS	ISDYFEYQGGNGSS(ph)PVR		H	C	profiling	Blood cancer	Sorafenib(0.01ÂµM)@SKM-1 cells	SILAC	IMAC	LTQ Orbitrap Velos mass spectrometer	['Present']	Q9UKI8	TLK1	S159	Prat_1112
28450419	PTPGSAAAARSLLNHTPPSGRPREGAMDELH	SLLNHT(ph)PPSGRPR		H	C	profiling	Blood cancer	Sorafenib(0.01ÂµM)@SKM-1 cells	SILAC	IMAC	LTQ Orbitrap Velos mass spectrometer	['Present']	Q9UKI8	TLK1	T38	Prat_1112
28450419	QELLEARFTGVASGSTGSTGSCSVGAKASTN	FTGVASGST(ph)GST(ph)GSCSVGAK		H	C	profiling	Blood cancer	Sorafenib(0.01ÂµM)@SKM-1 cells	SILAC	IMAC	LTQ Orbitrap Velos mass spectrometer	['Present']	Q9UKI8	TLK1	T75	Prat_1112
28450419	LEARFTGVASGSTGSTGSCSVGAKASTNNES	FTGVASGS(ph)TGST(ph)GSCSVGAK		H	C	profiling	Blood cancer	Sorafenib(0.01ÂµM)@SKM-1 cells	SILAC	IMAC	LTQ Orbitrap Velos mass spectrometer	['Present']	Q9UKI8	TLK1	T78	Prat_1112
28450419	ARFTGVASGSTGSTGSCSVGAKASTNNESSN	FTGVASGST(ph)GSTGS(ph)CS(ph)VGAK		H	C	profiling	Blood cancer	Sorafenib(0.01ÂµM)@SKM-1 cells	SILAC	IMAC	LTQ Orbitrap Velos mass spectrometer	['Present']	Q9UKI8	TLK1	S80	Prat_1112
28450419	LLEARFTGVASGSTGSTGSCSVGAKASTNNE	FTGVASGS(ph)TGS(ph)TGSCSVGAK		H	C	profiling	Blood cancer	Sorafenib(0.01ÂµM)@SKM-1 cells	SILAC	IMAC	LTQ Orbitrap Velos mass spectrometer	['Present']	Q9UKI8	TLK1	S77	Prat_1112
28450419	FTGVASGSTGSTGSCSVGAKASTNNESSNHS	FTGVASGST(ph)GSTGS(ph)CS(ph)VGAK		H	C	profiling	Blood cancer	Sorafenib(0.01ÂµM)@SKM-1 cells	SILAC	IMAC	LTQ Orbitrap Velos mass spectrometer	['Present']	Q9UKI8	TLK1	S82	Prat_1112
28450419	RQELLEARFTGVASGSTGSTGSCSVGAKAST	FTGVASGS(ph)TGS(ph)TGSCSVGAK		H	C	profiling	Blood cancer	Sorafenib(0.01ÂµM)@SKM-1 cells	SILAC	IMAC	LTQ Orbitrap Velos mass spectrometer	['Present']	Q9UKI8	TLK1	S74	Prat_1112
28450419	HQLANDPYLLPHMRRSNSSGNLHMAGLTASP	RS(ph)NSSGNLHMAGLTASPTPPSSSIITY		H	C	profiling	Blood cancer	DMSO@MONO-MAC-1 cells	SILAC	IMAC	LTQ Orbitrap Velos mass spectrometer	['Present']	Q9UKI8	TLK1	S741	Prat_349
28450419	ANDPYLLPHMRRSNSSGNLHMAGLTASPTPP	SNS(ph)SGNLHMAGLTASPTPPSSSIITY		H	C	profiling	Blood cancer	DMSO@MONO-MAC-1 cells	SILAC	IMAC	LTQ Orbitrap Velos mass spectrometer	['Present']	Q9UKI8	TLK1	S744	Prat_349
28450419	GHKISDYFEYQGGNGSSPVRGIPPAIRSPQN	ISDYFEYQGGNGS(ph)SPVR		H	C	profiling	Blood cancer	DMSO@MONO-MAC-1 cells	SILAC	IMAC	LTQ Orbitrap Velos mass spectrometer	['Present']	Q9UKI8	TLK1	S158	Prat_349
28450419	LRLGHFTTVRHGASFTEQWTDGFAFQNLVKQ	HGASFT(ph)EQWTDGFAFQNLVK		H	C	profiling	Blood cancer	DMSO@MONO-MAC-1 cells	SILAC	IMAC	LTQ Orbitrap Velos mass spectrometer	['Present']	Q9UKI8	TLK1	T313	Prat_349
28450419	LANDPYLLPHMRRSNSSGNLHMAGLTASPTP	RSNS(ph)SGNLHMAGLTASPTPPSSSIITY		H	C	profiling	Blood cancer	DMSO@MONO-MAC-1 cells	SILAC	IMAC	LTQ Orbitrap Velos mass spectrometer	['Present']	Q9UKI8	TLK1	S743	Prat_349
28450419	HKISDYFEYQGGNGSSPVRGIPPAIRSPQNS	ISDYFEYQGGNGSS(ph)PVR		H	C	profiling	Blood cancer	DMSO@MONO-MAC-1 cells	SILAC	IMAC	LTQ Orbitrap Velos mass spectrometer	['Present']	Q9UKI8	TLK1	S159	Prat_349
28450419	PTPGSAAAARSLLNHTPPSGRPREGAMDELH	SLLNHT(ph)PPSGRPR		H	C	profiling	Blood cancer	DMSO@MONO-MAC-1 cells	SILAC	IMAC	LTQ Orbitrap Velos mass spectrometer	['Present']	Q9UKI8	TLK1	T38	Prat_349
28450419	QELLEARFTGVASGSTGSTGSCSVGAKASTN	FTGVASGST(ph)GST(ph)GSCSVGAK		H	C	profiling	Blood cancer	DMSO@MONO-MAC-1 cells	SILAC	IMAC	LTQ Orbitrap Velos mass spectrometer	['Present']	Q9UKI8	TLK1	T75	Prat_349
28450419	LEARFTGVASGSTGSTGSCSVGAKASTNNES	FTGVASGS(ph)TGST(ph)GSCSVGAK		H	C	profiling	Blood cancer	DMSO@MONO-MAC-1 cells	SILAC	IMAC	LTQ Orbitrap Velos mass spectrometer	['Present']	Q9UKI8	TLK1	T78	Prat_349
28450419	ARFTGVASGSTGSTGSCSVGAKASTNNESSN	FTGVASGST(ph)GSTGS(ph)CS(ph)VGAK		H	C	profiling	Blood cancer	DMSO@MONO-MAC-1 cells	SILAC	IMAC	LTQ Orbitrap Velos mass spectrometer	['Present']	Q9UKI8	TLK1	S80	Prat_349
28450419	LLEARFTGVASGSTGSTGSCSVGAKASTNNE	FTGVASGS(ph)TGS(ph)TGSCSVGAK		H	C	profiling	Blood cancer	DMSO@MONO-MAC-1 cells	SILAC	IMAC	LTQ Orbitrap Velos mass spectrometer	['Present']	Q9UKI8	TLK1	S77	Prat_349
28450419	FTGVASGSTGSTGSCSVGAKASTNNESSNHS	FTGVASGST(ph)GSTGS(ph)CS(ph)VGAK		H	C	profiling	Blood cancer	DMSO@MONO-MAC-1 cells	SILAC	IMAC	LTQ Orbitrap Velos mass spectrometer	['Present']	Q9UKI8	TLK1	S82	Prat_349
28450419	RQELLEARFTGVASGSTGSTGSCSVGAKAST	FTGVASGS(ph)TGS(ph)TGSCSVGAK		H	C	profiling	Blood cancer	DMSO@MONO-MAC-1 cells	SILAC	IMAC	LTQ Orbitrap Velos mass spectrometer	['Present']	Q9UKI8	TLK1	S74	Prat_349
28450419	HQLANDPYLLPHMRRSNSSGNLHMAGLTASP	RS(ph)NSSGNLHMAGLTASPTPPSSSIITY		H	C	profiling	Blood cancer	DMSO@MV4-11 cells	SILAC	IMAC	LTQ Orbitrap Velos mass spectrometer	['Present']	Q9UKI8	TLK1	S741	Prat_357
28450419	ANDPYLLPHMRRSNSSGNLHMAGLTASPTPP	SNS(ph)SGNLHMAGLTASPTPPSSSIITY		H	C	profiling	Blood cancer	DMSO@MV4-11 cells	SILAC	IMAC	LTQ Orbitrap Velos mass spectrometer	['Present']	Q9UKI8	TLK1	S744	Prat_357
28450419	GHKISDYFEYQGGNGSSPVRGIPPAIRSPQN	ISDYFEYQGGNGS(ph)SPVR		H	C	profiling	Blood cancer	DMSO@MV4-11 cells	SILAC	IMAC	LTQ Orbitrap Velos mass spectrometer	['Present']	Q9UKI8	TLK1	S158	Prat_357
28450419	LRLGHFTTVRHGASFTEQWTDGFAFQNLVKQ	HGASFT(ph)EQWTDGFAFQNLVK		H	C	profiling	Blood cancer	DMSO@MV4-11 cells	SILAC	IMAC	LTQ Orbitrap Velos mass spectrometer	['Present']	Q9UKI8	TLK1	T313	Prat_357
28450419	LANDPYLLPHMRRSNSSGNLHMAGLTASPTP	RSNS(ph)SGNLHMAGLTASPTPPSSSIITY		H	C	profiling	Blood cancer	DMSO@MV4-11 cells	SILAC	IMAC	LTQ Orbitrap Velos mass spectrometer	['Present']	Q9UKI8	TLK1	S743	Prat_357
28450419	HKISDYFEYQGGNGSSPVRGIPPAIRSPQNS	ISDYFEYQGGNGSS(ph)PVR		H	C	profiling	Blood cancer	DMSO@MV4-11 cells	SILAC	IMAC	LTQ Orbitrap Velos mass spectrometer	['Present']	Q9UKI8	TLK1	S159	Prat_357
28450419	PTPGSAAAARSLLNHTPPSGRPREGAMDELH	SLLNHT(ph)PPSGRPR		H	C	profiling	Blood cancer	DMSO@MV4-11 cells	SILAC	IMAC	LTQ Orbitrap Velos mass spectrometer	['Present']	Q9UKI8	TLK1	T38	Prat_357
28450419	QELLEARFTGVASGSTGSTGSCSVGAKASTN	FTGVASGST(ph)GST(ph)GSCSVGAK		H	C	profiling	Blood cancer	DMSO@MV4-11 cells	SILAC	IMAC	LTQ Orbitrap Velos mass spectrometer	['Present']	Q9UKI8	TLK1	T75	Prat_357
28450419	LEARFTGVASGSTGSTGSCSVGAKASTNNES	FTGVASGS(ph)TGST(ph)GSCSVGAK		H	C	profiling	Blood cancer	DMSO@MV4-11 cells	SILAC	IMAC	LTQ Orbitrap Velos mass spectrometer	['Present']	Q9UKI8	TLK1	T78	Prat_357
28450419	ARFTGVASGSTGSTGSCSVGAKASTNNESSN	FTGVASGST(ph)GSTGS(ph)CS(ph)VGAK		H	C	profiling	Blood cancer	DMSO@MV4-11 cells	SILAC	IMAC	LTQ Orbitrap Velos mass spectrometer	['Present']	Q9UKI8	TLK1	S80	Prat_357
28450419	LLEARFTGVASGSTGSTGSCSVGAKASTNNE	FTGVASGS(ph)TGS(ph)TGSCSVGAK		H	C	profiling	Blood cancer	DMSO@MV4-11 cells	SILAC	IMAC	LTQ Orbitrap Velos mass spectrometer	['Present']	Q9UKI8	TLK1	S77	Prat_357
28450419	FTGVASGSTGSTGSCSVGAKASTNNESSNHS	FTGVASGST(ph)GSTGS(ph)CS(ph)VGAK		H	C	profiling	Blood cancer	DMSO@MV4-11 cells	SILAC	IMAC	LTQ Orbitrap Velos mass spectrometer	['Present']	Q9UKI8	TLK1	S82	Prat_357
28450419	RQELLEARFTGVASGSTGSTGSCSVGAKAST	FTGVASGS(ph)TGS(ph)TGSCSVGAK		H	C	profiling	Blood cancer	DMSO@MV4-11 cells	SILAC	IMAC	LTQ Orbitrap Velos mass spectrometer	['Present']	Q9UKI8	TLK1	S74	Prat_357
28450419	HQLANDPYLLPHMRRSNSSGNLHMAGLTASP	RS(ph)NSSGNLHMAGLTASPTPPSSSIITY		H	C	profiling	Blood cancer	DMSO@SKM-1 cells	SILAC	IMAC	LTQ Orbitrap Velos mass spectrometer	['Present']	Q9UKI8	TLK1	S741	Prat_374
28450419	ANDPYLLPHMRRSNSSGNLHMAGLTASPTPP	SNS(ph)SGNLHMAGLTASPTPPSSSIITY		H	C	profiling	Blood cancer	DMSO@SKM-1 cells	SILAC	IMAC	LTQ Orbitrap Velos mass spectrometer	['Present']	Q9UKI8	TLK1	S744	Prat_374
28450419	GHKISDYFEYQGGNGSSPVRGIPPAIRSPQN	ISDYFEYQGGNGS(ph)SPVR		H	C	profiling	Blood cancer	DMSO@SKM-1 cells	SILAC	IMAC	LTQ Orbitrap Velos mass spectrometer	['Present']	Q9UKI8	TLK1	S158	Prat_374
28450419	LRLGHFTTVRHGASFTEQWTDGFAFQNLVKQ	HGASFT(ph)EQWTDGFAFQNLVK		H	C	profiling	Blood cancer	DMSO@SKM-1 cells	SILAC	IMAC	LTQ Orbitrap Velos mass spectrometer	['Present']	Q9UKI8	TLK1	T313	Prat_374
28450419	LANDPYLLPHMRRSNSSGNLHMAGLTASPTP	RSNS(ph)SGNLHMAGLTASPTPPSSSIITY		H	C	profiling	Blood cancer	DMSO@SKM-1 cells	SILAC	IMAC	LTQ Orbitrap Velos mass spectrometer	['Present']	Q9UKI8	TLK1	S743	Prat_374
28450419	HKISDYFEYQGGNGSSPVRGIPPAIRSPQNS	ISDYFEYQGGNGSS(ph)PVR		H	C	profiling	Blood cancer	DMSO@SKM-1 cells	SILAC	IMAC	LTQ Orbitrap Velos mass spectrometer	['Present']	Q9UKI8	TLK1	S159	Prat_374
28450419	PTPGSAAAARSLLNHTPPSGRPREGAMDELH	SLLNHT(ph)PPSGRPR		H	C	profiling	Blood cancer	DMSO@SKM-1 cells	SILAC	IMAC	LTQ Orbitrap Velos mass spectrometer	['Present']	Q9UKI8	TLK1	T38	Prat_374
28450419	QELLEARFTGVASGSTGSTGSCSVGAKASTN	FTGVASGST(ph)GST(ph)GSCSVGAK		H	C	profiling	Blood cancer	DMSO@SKM-1 cells	SILAC	IMAC	LTQ Orbitrap Velos mass spectrometer	['Present']	Q9UKI8	TLK1	T75	Prat_374
28450419	LEARFTGVASGSTGSTGSCSVGAKASTNNES	FTGVASGS(ph)TGST(ph)GSCSVGAK		H	C	profiling	Blood cancer	DMSO@SKM-1 cells	SILAC	IMAC	LTQ Orbitrap Velos mass spectrometer	['Present']	Q9UKI8	TLK1	T78	Prat_374
28450419	ARFTGVASGSTGSTGSCSVGAKASTNNESSN	FTGVASGST(ph)GSTGS(ph)CS(ph)VGAK		H	C	profiling	Blood cancer	DMSO@SKM-1 cells	SILAC	IMAC	LTQ Orbitrap Velos mass spectrometer	['Present']	Q9UKI8	TLK1	S80	Prat_374
28450419	LLEARFTGVASGSTGSTGSCSVGAKASTNNE	FTGVASGS(ph)TGS(ph)TGSCSVGAK		H	C	profiling	Blood cancer	DMSO@SKM-1 cells	SILAC	IMAC	LTQ Orbitrap Velos mass spectrometer	['Present']	Q9UKI8	TLK1	S77	Prat_374
28450419	FTGVASGSTGSTGSCSVGAKASTNNESSNHS	FTGVASGST(ph)GSTGS(ph)CS(ph)VGAK		H	C	profiling	Blood cancer	DMSO@SKM-1 cells	SILAC	IMAC	LTQ Orbitrap Velos mass spectrometer	['Present']	Q9UKI8	TLK1	S82	Prat_374
28450419	RQELLEARFTGVASGSTGSTGSCSVGAKAST	FTGVASGS(ph)TGS(ph)TGSCSVGAK		H	C	profiling	Blood cancer	DMSO@SKM-1 cells	SILAC	IMAC	LTQ Orbitrap Velos mass spectrometer	['Present']	Q9UKI8	TLK1	S74	Prat_374
29083192	HQLANDPYLLPHMRRSNSSGNLHMAGLTASP	RS(ph)NSSGNLHMAGLTASPTPPSSSIITY	0.874215	H	C	Profile	Fractionation-study	SAX@HeLa cell line R1	TMT	TiO2	LTQ Orbitrap Velos	[1560500.0, '-', '-', '-']	Q9UKI8	TLK1	S741	Prat_1022
29154753		FTGVASGSTGS(ph)TGSCSVGAA	1	H	C	Profiling	Stimuli	Mitotic arrest@RPE-1 cell	SILAC	TiO2	Q-Exactive Plus	['Present', 'Present']	Q9UKI8	TLK1	S77	Prat_726
29154753		SLLNHT(ph)PPSGRPE	1	H	C	Profiling	Stimuli	Mitotic arrest@RPE-1 cell	SILAC	TiO2	Q-Exactive Plus	['Present', 'Present']	Q9UKI8	TLK1	T38	Prat_726
29414761	ASTNNESSNHSFGSLGSLSDK	ASTNNESSNHSFGSLGSLS(ph)DK		H	C	Profiling	Obesity	Palmitate@HepG2 cells	SILAC	TiO2	Orbitrap Q-Exactive HF	[14246000.0]	Q9UKI8	TLK1	S105	Prat_825
29414761	ASTNNESSNHSFGSLGSLSDK	ASTNNESSNHSFGSLGS(ph)LSDK		H	C	Profiling	Obesity	Palmitate@HepG2 cells	SILAC	TiO2	Orbitrap Q-Exactive HF	[12735000.0]	Q9UKI8	TLK1	S103	Prat_825
29414761	ASTNNESSNHSFGSLGSLSDK	ASTNNESSNHSFGSLGSLS(ph)DK		H	C	Profiling	Obesity	Palmitate@HepG2 cells	SILAC	TiO2	Orbitrap Q-Exactive HF	[20236000.0]	Q9UKI8	TLK1	S105	Prat_825
29414761	ASTNNESSNHSFGSLGSLSDK	ASTNNESSNHSFGSLGSLS(ph)DK		H	C	Profiling	Obesity	Palmitate@HepG2 cells	SILAC	TiO2	Orbitrap Q-Exactive HF	[20777000.0]	Q9UKI8	TLK1	S105	Prat_825
29414761	ASTNNESSNHSFGSLGSLSDK	ASTNNESS(ph)NHSFGSLGSLSDK		H	C	Profiling	Obesity	Palmitate@HepG2 cells	SILAC	TiO2	Orbitrap Q-Exactive HF	[8285600.0]	Q9UKI8	TLK1	S94	Prat_825
29414761	ASTNNESSNHSFGSLGSLSDK	ASTNNESSNHSFGSLGSLS(ph)DK		H	C	Profiling	Obesity	Palmitate@HepG2 cells	SILAC	TiO2	Orbitrap Q-Exactive HF	[13691000.0]	Q9UKI8	TLK1	S105	Prat_825
29414761	ASTNNESSNHSFGSLGSLSDK	ASTNNESSNHSFGSLGSLS(ph)DK		H	C	Profiling	Obesity	Palmitate@HepG2 cells	SILAC	TiO2	Orbitrap Q-Exactive HF	[16057000.0]	Q9UKI8	TLK1	S105	Prat_825
29414761	ASTNNESSNHSFGSLGSLSDK	ASTNNESSNHSFGSLGSLS(ph)DK		H	C	Profiling	Obesity	Palmitate@HepG2 cells	SILAC	TiO2	Orbitrap Q-Exactive HF	[12915000.0]	Q9UKI8	TLK1	S105	Prat_825
29414761	ASTNNESSNHSFGSLGSLSDK	ASTNNESSNHSFGSLGSLS(ph)DK		H	C	Profiling	Obesity	Palmitate@HepG2 cells	SILAC	TiO2	Orbitrap Q-Exactive HF	[8956400.0]	Q9UKI8	TLK1	S105	Prat_825
29414761	ASTNNESSNHSFGSLGSLSDK	ASTNNESSNHSFGSLGSLS(ph)DK		H	C	Profiling	Obesity	Untreated@HepG2 cells_29414761	SILAC	TiO2	Orbitrap Q-Exactive HF	[12150000.0]	Q9UKI8	TLK1	S105	Prat_1333
29414761	ASTNNESSNHSFGSLGSLSDK	ASTNNESSNHSFGSLGS(ph)LSDK		H	C	Profiling	Obesity	Untreated@HepG2 cells_29414761	SILAC	TiO2	Orbitrap Q-Exactive HF	[16636000.0]	Q9UKI8	TLK1	S103	Prat_1333
29414761	ASTNNESSNHSFGSLGSLSDK	ASTNNESSNHSFGSLGSLS(ph)DK		H	C	Profiling	Obesity	Untreated@HepG2 cells_29414761	SILAC	TiO2	Orbitrap Q-Exactive HF	[29998000.0]	Q9UKI8	TLK1	S105	Prat_1333
29414761	ASTNNESSNHSFGSLGSLSDK	ASTNNESSNHSFGSLGSLS(ph)DK		H	C	Profiling	Obesity	Untreated@HepG2 cells_29414761	SILAC	TiO2	Orbitrap Q-Exactive HF	[20278000.0]	Q9UKI8	TLK1	S105	Prat_1333
29414761	ASTNNESSNHSFGSLGSLSDK	ASTNNESS(ph)NHSFGSLGSLSDK		H	C	Profiling	Obesity	Untreated@HepG2 cells_29414761	SILAC	TiO2	Orbitrap Q-Exactive HF	[10090000.0]	Q9UKI8	TLK1	S94	Prat_1333
29414761	ASTNNESSNHSFGSLGSLSDK	ASTNNESSNHSFGSLGSLS(ph)DK		H	C	Profiling	Obesity	Untreated@HepG2 cells_29414761	SILAC	TiO2	Orbitrap Q-Exactive HF	[12572000.0]	Q9UKI8	TLK1	S105	Prat_1333
29414761	ASTNNESSNHSFGSLGSLSDK	ASTNNESSNHSFGSLGSLS(ph)DK		H	C	Profiling	Obesity	Untreated@HepG2 cells_29414761	SILAC	TiO2	Orbitrap Q-Exactive HF	[18990000.0]	Q9UKI8	TLK1	S105	Prat_1333
29414761	ASTNNESSNHSFGSLGSLSDK	ASTNNESSNHSFGSLGSLS(ph)DK		H	C	Profiling	Obesity	Untreated@HepG2 cells_29414761	SILAC	TiO2	Orbitrap Q-Exactive HF	[10969000.0]	Q9UKI8	TLK1	S105	Prat_1333
29414761	ASTNNESSNHSFGSLGSLSDK	ASTNNESSNHSFGSLGSLS(ph)DK		H	C	Profiling	Obesity	Untreated@HepG2 cells_29414761	SILAC	TiO2	Orbitrap Q-Exactive HF	[9760700.0]	Q9UKI8	TLK1	S105	Prat_1333
29523821	GHKISDYFEYQGGNGSSPVRGIPPAIRSPQN	ISDYFEYQGGNGS(ph)SPVR	0.838764	H	C	Profiling	Stimuli	PF-3644022+IR-UV@U2OS cells	SILAC	TiO2	Q Exactive or Q Exactive Plus	['Present', 'Present', 'Present', 'Present']	Q9UKI8	TLK1	S158	Prat_877
29523821	HKISDYFEYQGGNGSSPVRGIPPAIRSPQNS	ISDYFEYQGGNGSS(ph)PVR	0.927043	H	C	Profiling	Stimuli	PF-3644022+IR-UV@U2OS cells	SILAC	TiO2	Q Exactive or Q Exactive Plus	['Present', 'Present', 'Present', 'Present']	Q9UKI8	TLK1	S159	Prat_877
29523821	LANDPYLLPHMRRSNSSGNLHMAGLTASPTP	RSNS(ph)SGNLHMAGLTASPTPPSSSIITY	0.932596	H	C	Profiling	Stimuli	PF-3644022+IR-UV@U2OS cells	SILAC	TiO2	Q Exactive or Q Exactive Plus	['Present', 'Present', 'Present', 'Present']	Q9UKI8	TLK1	S743	Prat_877
29523821	HKISDYFEYQGGNGSSPVRGIPPAIRSPQNS	ISDYFEYQGGNGSS(ph)PVR	0.976308	H	C	Profiling	Stimuli	SB203580+IR-UV@U2OS cells	SILAC	TiO2	Q Exactive or Q Exactive Plus	['Present', 'Present', 'Present', 'Present']	Q9UKI8	TLK1	S159	Prat_1035
29523821	GHKISDYFEYQGGNGSSPVRGIPPAIRSPQN	ISDYFEYQGGNGS(ph)SPVR	0.838764	H	C	Profiling	Stimuli	SB203580+IR-UV@U2OS cells	SILAC	TiO2	Q Exactive or Q Exactive Plus	['Present', 'Present', 'Present', 'Present']	Q9UKI8	TLK1	S158	Prat_1035
29523821	HKISDYFEYQGGNGSSPVRGIPPAIRSPQNS	ISDYFEYQGGNGSS(ph)PVR	0.927043	H	C	Profiling	Stimuli	SB203580+IR-UV@U2OS cells	SILAC	TiO2	Q Exactive or Q Exactive Plus	['Present', 'Present', 'Present', 'Present']	Q9UKI8	TLK1	S159	Prat_1035
29523821	LANDPYLLPHMRRSNSSGNLHMAGLTASPTP	RSNS(ph)SGNLHMAGLTASPTPPSSSIITY	0.932596	H	C	Profiling	Stimuli	SB203580+IR-UV@U2OS cells	SILAC	TiO2	Q Exactive or Q Exactive Plus	['Present', 'Present', 'Present', 'Present']	Q9UKI8	TLK1	S743	Prat_1035
29523821	NSHSHSTPSSSVRPNSPSPTALAFGDHPIVQ	SPQNSHSHSTPSSSVRPNS(ph)PS(ph)PTALAFGDHPIVQPK	0.909907	H	C	Profiling	Stimuli	SB203580+IR-UV@U2OS cells	SILAC	TiO2	Q Exactive or Q Exactive Plus	['Present', 'Present', 'Present', 'Present']	Q9UKI8	TLK1	S188	Prat_1035
29523821	HKISDYFEYQGGNGSSPVRGIPPAIRSPQNS	ISDYFEYQGGNGSS(ph)PVR	0.976308	H	C	Profiling	Stimuli	DMSO@U2OS cells_29523821	SILAC	TiO2	Q Exactive or Q Exactive Plus	['Present', 'Present', 'Present', 'Present']	Q9UKI8	TLK1	S159	dup_3788
29523821	NSHSHSTPSSSVRPNSPSPTALAFGDHPIVQ	SPQNSHSHSTPSSSVRPNS(ph)PS(ph)PTALAFGDHPIVQPK	0.909907	H	C	Profiling	Stimuli	DMSO@U2OS cells_29523821	SILAC	TiO2	Q Exactive or Q Exactive Plus	['Present', 'Present', 'Present', 'Present']	Q9UKI8	TLK1	S188	dup_3788
29622655	HKISDYFEYQGGNGSSPVRGIPPAIRSPQNS	ISDYFEYQGGNGSS(ph)PVR	0.890146	H	C	Profiling	Multiple myeloma	Tofactinib (1.5h)@MM.1S cells	not mentioned	IMAC	Q-Exactive Plus	[1635813.440670846]	Q9UKI8	TLK1	S159	Prat_1222
29967110	NSHSHSTPSSSVRPNSPSPTALAFGDHPIVQ		0.889353	H	C	Profiling	Lung Cancer	DMSO@PC9 cell line	Label free	Fe3+-IMAC	Orbitrap Q-Exactive HF	[-0.1055851, 1.707491, 0.9780521]	Q9UKI8	TLK1	S188	Prat_362
29967110	LLEARFTGVASGSTGSTGSCSVGAKASTNNE		0.90412	H	C	Profiling	Lung Cancer	DMSO@PC9 cell line	Label free	Fe3+-IMAC	Orbitrap Q-Exactive HF	[-1.207582, -1.540619, -0.8199749]	Q9UKI8	TLK1	S77	Prat_362
29967110	NSHSHSTPSSSVRPNSPSPTALAFGDHPIVQ		0.889353	H	C	Profiling	Lung Cancer	Afatinib (30min)@PC9 cell line	Label free	Fe3+-IMAC	Orbitrap Q-Exactive HF	[-1.106653]	Q9UKI8	TLK1	S188	Prat_44
29967110	LLEARFTGVASGSTGSTGSCSVGAKASTNNE		0.90412	H	C	Profiling	Lung Cancer	Afatinib (30min)@PC9 cell line	Label free	Fe3+-IMAC	Orbitrap Q-Exactive HF	[0.05202103, 0.4179058, -3.154289]	Q9UKI8	TLK1	S77	Prat_44
29967110	NSHSHSTPSSSVRPNSPSPTALAFGDHPIVQ		0.889353	H	C	Profiling	Lung Cancer	Afatinib (2d)@PC9 cell line	Label free	Fe3+-IMAC	Orbitrap Q-Exactive HF	[1.815836, 0.04952049]	Q9UKI8	TLK1	S188	Prat_43
29967110	LLEARFTGVASGSTGSTGSCSVGAKASTNNE		0.90412	H	C	Profiling	Lung Cancer	Afatinib (2d)@PC9 cell line	Label free	Fe3+-IMAC	Orbitrap Q-Exactive HF	[]	Q9UKI8	TLK1	S77	Prat_43
29967110	LLEARFTGVASGSTGSTGSCSVGAKASTNNE		0.90412	H	C	Profiling	Lung Cancer	Afatinib (5d)@PC9 cell line	Label free	Fe3+-IMAC	Orbitrap Q-Exactive HF	[-0.5720787, -0.7365761, -1.289507]	Q9UKI8	TLK1	S77	Prat_45
29967110	NSHSHSTPSSSVRPNSPSPTALAFGDHPIVQ		0.889353	H	C	Profiling	Lung Cancer	Afatinib (5d)@PC9 cell line	Label free	Fe3+-IMAC	Orbitrap Q-Exactive HF	[1.010965]	Q9UKI8	TLK1	S188	Prat_45
30061712			0.832471	H	C	Profiling	Colorectal Cancer	2D cultured HCT116 spheroids-R2	TMT	IMAC	Q Exactive	[0.5593166]	Q9UKI8	TLK1	S105	Prat_5
30061712			0.86313	H	C	Profiling	Colorectal Cancer	2D cultured HCT116 spheroids-R2	TMT	IMAC	Q Exactive	[-1.342625]	Q9UKI8	TLK1	S80	Prat_5
30061712			0.997594	H	C	Profiling	Colorectal Cancer	2D cultured HCT116 spheroids-R2	TMT	IMAC	Q Exactive	[1.108225]	Q9UKI8	TLK1	T38	Prat_5
30061712			0.895763	H	C	Profiling	Colorectal Cancer	2D cultured(Acetone)HCT116 spheroids-R1	TMT	IMAC	Q Exactive	[-2.49707]	Q9UKI8	TLK1	S159	Prat_7
30061712			0.997218	H	C	Profiling	Colorectal Cancer	2D cultured(Acetone)HCT116 spheroids-R1	TMT	IMAC	Q Exactive	[-0.4373837]	Q9UKI8	TLK1	T38	Prat_7
30061712			0.997068	H	C	Profiling	Colorectal Cancer	2D cultured(Acetone)HCT116 spheroids-R2	TMT	IMAC	Q Exactive	[-0.7954941]	Q9UKI8	TLK1	T38	Prat_8
30061712			0.761737	H	C	Profiling	Colorectal Cancer	3D cultured(CR)HCT116 spheroids-R3	TMT	IMAC	Q Exactive	[1.89552]	Q9UKI8	TLK1	S94	Prat_14
30061712			0.835954	H	C	Profiling	Colorectal Cancer	3D cultured(Dispase)HCT116 spheroids-R2	TMT	IMAC	Q Exactive	[1.156004]	Q9UKI8	TLK1	S97	Prat_16
30061712			0.897241	H	C	Profiling	Colorectal Cancer	3D cultured(Dispase)HCT116 spheroids-R3	TMT	IMAC	Q Exactive	[3.110333]	Q9UKI8	TLK1	S94	Prat_17
30157440			0.995558	H	C	Profiling	PARP inhibition	H2O2+olaparib@HeLa cells	Label free	TiO2	Q Exactive HF-X	[23.40343, 24.46231, 16.53225, 24.60427]	Q9UKI8	TLK1	S134	Prat_517
30157440			0.995418	H	C	Profiling	PARP inhibition	H2O2+olaparib@HeLa cells	Label free	TiO2	Q Exactive HF-X	[]	Q9UKI8	TLK1	S82	Prat_517
30157440			0.995418	H	C	Profiling	PARP inhibition	H2O2@HeLa cells	Label free	TiO2	Q Exactive HF-X	[]	Q9UKI8	TLK1	S82	Prat_516
30157440			0.995558	H	C	Profiling	PARP inhibition	H2O2@HeLa cells	Label free	TiO2	Q Exactive HF-X	[23.11666, 26.61447, 27.427, 26.44605]	Q9UKI8	TLK1	S134	Prat_516
30157440			0.995418	H	C	Profiling	PARP inhibition	Untreated@HeLa cells_30157440	Label free	TiO2	Q Exactive HF-X	[]	Q9UKI8	TLK1	S82	Prat_1329
30157440			0.995558	H	C	Profiling	PARP inhibition	Untreated@HeLa cells_30157440	Label free	TiO2	Q Exactive HF-X	[24.75518, 25.75764, 26.40949, 25.55899]	Q9UKI8	TLK1	S134	Prat_1329
30843680	LLEARFTGVASGSTGSTGSCSVGAKASTNNE		0.95938	H	C	Profiling	breast cancer	With boosting channel@AML cells	TMT	IMAC-Fe3+	Orbitrap fusion lumos tribrid	[12.1489, 12.6109, 12.2227, 12.9261, 12.0527, 12.6399, 12.3267, 14.3677, 12.7995]	Q9UKI8	TLK1	S77	Prat_1372
30843680	LLEARFTGVASGSTGSTGSCSVGAKASTNNE		0.95938	H	C	Profiling	breast cancer	With boosting channel@AML cells	TMT	IMAC-Fe3+	Orbitrap fusion lumos tribrid	[9.7676, 10.5869, 9.20592, 10.7829, 10.5208, 10.4542, 10.0516, 12.7568, 11.0383]	Q9UKI8	TLK1	S77	Prat_1372
31257184		ISDYFEYQGGNGSSPVR		H	C	profiling	Lung cancer	CABO(IMAC)@H1155 cell line	TMT	IMAC	QExactive Plus hybrid orbitrap	[12984, 12780, 'Yes', 'Yes']	Q9UKI8	TLK1	S159	Prat_116
31257184		ISDYFEYQGGNGSSPVR		H	C	profiling	Lung cancer	FORE(IMAC)@H1155 cell line	TMT	IMAC	QExactive Plus hybrid orbitrap	[13338, 13262, 'Yes', 'Yes']	Q9UKI8	TLK1	S159	Prat_472
31257184		ISDYFEYQGGNGSSPVR		H	C	profiling	Lung cancer	DMSO(IMAC)@H1155 cell line	TMT	IMAC	QExactive Plus hybrid orbitrap	[14098, 12646, 'Yes', 'Yes']	Q9UKI8	TLK1	S159	Prat_300
31665227	QLSTSPTPGSAAAARSLLNHTPPSGRPREGA		1	H	C	Profiling	Cancer	14H@HEK293 cells	TMT	TiO2	Orbitrap Fusion Tribrid	[18.74491, 18.76075, 18.79883]	Q9UKI8	TLK1	S33	Prat_1
31665227	PTPGSAAAARSLLNHTPPSGRPREGAMDELH		0.999995	H	C	Profiling	Cancer	14H@HEK293 cells	TMT	TiO2	Orbitrap Fusion Tribrid	[18.74491, 18.76075, 18.79883]	Q9UKI8	TLK1	T38	Prat_1
31665227	QLSTSPTPGSAAAARSLLNHTPPSGRPREGA		1	H	C	Profiling	Cancer	DMSO@HEK293 cells	TMT	TiO2	Orbitrap Fusion Tribrid	[18.85486, 19.08822, 19.02602]	Q9UKI8	TLK1	S33	Prat_333
31665227	PTPGSAAAARSLLNHTPPSGRPREGAMDELH		0.999995	H	C	Profiling	Cancer	DMSO@HEK293 cells	TMT	TiO2	Orbitrap Fusion Tribrid	[18.85486, 19.08822, 19.02602]	Q9UKI8	TLK1	T38	Prat_333
31665227	SSRGRKRKAENQNESSQGKSIGGRGHKISDY		0.995148	H	C	Profiling	Cancer	KO-SGK3@HEK293	TMT	TiO2	Orbitrap Fusion Tribrid	[17.85453, 18.42111, 18.47754, 18.33647]	Q9UKI8	TLK1	S134	Prat_687
31665227	QLSTSPTPGSAAAARSLLNHTPPSGRPREGA		1	H	C	Profiling	Cancer	MK2206@HEK293	TMT	TiO2	Orbitrap Fusion Tribrid	[18.83886, 18.87403, 18.8884]	Q9UKI8	TLK1	S33	Prat_731
31665227	PTPGSAAAARSLLNHTPPSGRPREGAMDELH		0.999995	H	C	Profiling	Cancer	MK2206@HEK293	TMT	TiO2	Orbitrap Fusion Tribrid	[18.83886, 18.87403, 18.8884]	Q9UKI8	TLK1	T38	Prat_731
31665227	SSRGRKRKAENQNESSQGKSIGGRGHKISDY		0.995148	H	C	Profiling	Cancer	WT-SGK3@HEK293	TMT	TiO2	Orbitrap Fusion Tribrid	[18.64526, 18.46563, 18.62042, 18.71062]	Q9UKI8	TLK1	S134	Prat_1379
32241914		ISDYFEYQGGNGS(ph)SPVR		H	C	Profiling	Breast cancer	CCL2(0min)@FlpIn-HEK293T-CCR2 cells	Label free	Enrichment (no details)	Q Exactive Plus	[7709.021973, 12919.2334, 14906.4502]	Q9UKI8	TLK1	S158	Prat_134
32241914		ISDYFEYQGGNGSS(ph)PVR		H	C	Profiling	Breast cancer	CCL2(0min)@FlpIn-HEK293T-CCR2 cells	Label free	Enrichment (no details)	Q Exactive Plus	[6159.734375, 11177.49121, 11900.05762]	Q9UKI8	TLK1	S159	Prat_134
32241914		S(ph)NSSGNLHMAGLTASPTPPSSSIITY		H	C	Profiling	Breast cancer	CCL2(0min)@FlpIn-HEK293T-CCR2 cells	Label free	Enrichment (no details)	Q Exactive Plus	[529.5286865, 0.0, 0.0]	Q9UKI8	TLK1	S741	Prat_134
32241914		ISDYFEYQGGNGS(ph)SPVR		H	C	Profiling	Breast cancer	CCL2(12min)@FlpIn-HEK293T-CCR2 cells	Label free	Enrichment (no details)	Q Exactive Plus	[12262.86914, 8006.728516, 12393.80273]	Q9UKI8	TLK1	S158	Prat_135
32241914		ISDYFEYQGGNGSS(ph)PVR		H	C	Profiling	Breast cancer	CCL2(12min)@FlpIn-HEK293T-CCR2 cells	Label free	Enrichment (no details)	Q Exactive Plus	[9609.287109, 6586.062988, 9849.967773]	Q9UKI8	TLK1	S159	Prat_135
32241914		S(ph)NSSGNLHMAGLTASPTPPSSSIITY		H	C	Profiling	Breast cancer	CCL2(12min)@FlpIn-HEK293T-CCR2 cells	Label free	Enrichment (no details)	Q Exactive Plus	[0.0, 0.0, 0.0]	Q9UKI8	TLK1	S741	Prat_135
32241914		ISDYFEYQGGNGS(ph)SPVR		H	C	Profiling	Breast cancer	CCL2(25min)@FlpIn-HEK293T-CCR2 cells	Label free	Enrichment (no details)	Q Exactive Plus	[10509.88574, 7604.276855, 15227.70117]	Q9UKI8	TLK1	S158	Prat_136
32241914		ISDYFEYQGGNGSS(ph)PVR		H	C	Profiling	Breast cancer	CCL2(25min)@FlpIn-HEK293T-CCR2 cells	Label free	Enrichment (no details)	Q Exactive Plus	[8588.957031, 6287.049805, 12324.66016]	Q9UKI8	TLK1	S159	Prat_136
32241914		S(ph)NSSGNLHMAGLTASPTPPSSSIITY		H	C	Profiling	Breast cancer	CCL2(25min)@FlpIn-HEK293T-CCR2 cells	Label free	Enrichment (no details)	Q Exactive Plus	[0.0, 0.0, 0.0]	Q9UKI8	TLK1	S741	Prat_136
32241914		ISDYFEYQGGNGS(ph)SPVR		H	C	Profiling	Breast cancer	CCL2(3min)@FlpIn-HEK293T-CCR2 cells	Label free	Enrichment (no details)	Q Exactive Plus	[9862.033203, 6031.775879, 11121.40918]	Q9UKI8	TLK1	S158	Prat_137
32241914		ISDYFEYQGGNGSS(ph)PVR		H	C	Profiling	Breast cancer	CCL2(3min)@FlpIn-HEK293T-CCR2 cells	Label free	Enrichment (no details)	Q Exactive Plus	[7851.499512, 4813.148438, 8917.211914]	Q9UKI8	TLK1	S159	Prat_137
32241914		S(ph)NSSGNLHMAGLTASPTPPSSSIITY		H	C	Profiling	Breast cancer	CCL2(3min)@FlpIn-HEK293T-CCR2 cells	Label free	Enrichment (no details)	Q Exactive Plus	[0.0, 0.0, 0.0]	Q9UKI8	TLK1	S741	Prat_137
32241914		ISDYFEYQGGNGS(ph)SPVR		H	C	Profiling	Breast cancer	CCL2(6min)@FlpIn-HEK293T-CCR2 cells	Label free	Enrichment (no details)	Q Exactive Plus	[0.0, 4678.961914, 8533.964844]	Q9UKI8	TLK1	S158	Prat_139
32241914		ISDYFEYQGGNGSS(ph)PVR		H	C	Profiling	Breast cancer	CCL2(6min)@FlpIn-HEK293T-CCR2 cells	Label free	Enrichment (no details)	Q Exactive Plus	[0.0, 3934.283691, 6384.460938]	Q9UKI8	TLK1	S159	Prat_139
32241914		S(ph)NSSGNLHMAGLTASPTPPSSSIITY		H	C	Profiling	Breast cancer	CCL2(6min)@FlpIn-HEK293T-CCR2 cells	Label free	Enrichment (no details)	Q Exactive Plus	[0.0, 0.0, 0.0]	Q9UKI8	TLK1	S741	Prat_139
32241914		ISDYFEYQGGNGS(ph)SPVR		H	C	Profiling	Breast cancer	CCL2(60min)@FlpIn-HEK293T-CCR2 cells	Label free	Enrichment (no details)	Q Exactive Plus	[13117.93359, 7347.956055, 9168.582031]	Q9UKI8	TLK1	S158	Prat_138
32241914		ISDYFEYQGGNGSS(ph)PVR		H	C	Profiling	Breast cancer	CCL2(60min)@FlpIn-HEK293T-CCR2 cells	Label free	Enrichment (no details)	Q Exactive Plus	[10579.7793, 6029.361816, 6998.48584]	Q9UKI8	TLK1	S159	Prat_138
32241914		S(ph)NSSGNLHMAGLTASPTPPSSSIITY		H	C	Profiling	Breast cancer	CCL2(60min)@FlpIn-HEK293T-CCR2 cells	Label free	Enrichment (no details)	Q Exactive Plus	[0.0, 0.0, 0.0]	Q9UKI8	TLK1	S741	Prat_138
32241914		ISDYFEYQGGNGS(ph)SPVR		H	C	Profiling	Breast cancer	CCL2(90s)@FlpIn-HEK293T-CCR2 cells	Label free	Enrichment (no details)	Q Exactive Plus	[12787.86719, 10638.32617, 15146.83789]	Q9UKI8	TLK1	S158	Prat_140
32241914		ISDYFEYQGGNGSS(ph)PVR		H	C	Profiling	Breast cancer	CCL2(90s)@FlpIn-HEK293T-CCR2 cells	Label free	Enrichment (no details)	Q Exactive Plus	[10270.45313, 8645.930664, 12070.91992]	Q9UKI8	TLK1	S159	Prat_140
32241914		S(ph)NSSGNLHMAGLTASPTPPSSSIITY		H	C	Profiling	Breast cancer	CCL2(90s)@FlpIn-HEK293T-CCR2 cells	Label free	Enrichment (no details)	Q Exactive Plus	[0.0, 0.0, 0.0]	Q9UKI8	TLK1	S741	Prat_140
32755597	PTPGSAAAARSLLNHTPPSGRPREGAMDELH		0.999727	H	C	profiling	Liver Cancer	KIs@C3A cell line	Labelling Not mention	IMAC	Orbitrap Elite or Orbitrap Fusion Lumos Tribrid	[-3.742272, -3.248652, -3.714139, -3.194846, -1.439981, -4.025969, -1.923326, -2.209136, 0.5558453, -3.912607]	Q9UKI8	TLK1	T38	Prat_670
32755597	PTPGSAAAARSLLNHTPPSGRPREGAMDELH		0.999727	H	C	profiling	Liver Cancer	KIs@Hep3B2 cell line	Labelling Not mention	IMAC	Orbitrap Elite or Orbitrap Fusion Lumos Tribrid	[-3.300806, -3.664716, -3.10319, -3.78427, -4.147724, -3.620939, -4.204883, -3.643023, -2.705945, -4.311416]	Q9UKI8	TLK1	T38	Prat_671
32755597	PTPGSAAAARSLLNHTPPSGRPREGAMDELH		0.999727	H	C	profiling	Liver Cancer	KIs@HepG2 cell line	Labelling Not mention	IMAC	Orbitrap Elite or Orbitrap Fusion Lumos Tribrid	[-3.107137, -3.086842, -2.973792, -2.695773, -3.579766, -3.37609]	Q9UKI8	TLK1	T38	Prat_672
32755597	PTPGSAAAARSLLNHTPPSGRPREGAMDELH		0.999727	H	C	profiling	Liver Cancer	KIs@Huh7 cell line	Labelling Not mention	IMAC	Orbitrap Elite or Orbitrap Fusion Lumos Tribrid	[-3.249454, -3.289085, -3.220323, -3.320137, -3.693356, -3.674976, -3.198816, -3.032571]	Q9UKI8	TLK1	T38	Prat_673
32755597	PTPGSAAAARSLLNHTPPSGRPREGAMDELH		0.999727	H	C	profiling	Liver Cancer	KIs@JHH4 cell line	Labelling Not mention	IMAC	Orbitrap Elite or Orbitrap Fusion Lumos Tribrid	[-0.2223129, -3.324163, 0.03658295, 0.01847839, -0.07837296, -0.4711933]	Q9UKI8	TLK1	T38	Prat_674
32755597	PTPGSAAAARSLLNHTPPSGRPREGAMDELH		0.999727	H	C	profiling	Liver Cancer	KIs@JHH6 cell line	Labelling Not mention	IMAC	Orbitrap Elite or Orbitrap Fusion Lumos Tribrid	[-3.448033, 0.2133675, -3.205848, -2.965468, -3.743768, 0.02430725]	Q9UKI8	TLK1	T38	Prat_675
32755597	PTPGSAAAARSLLNHTPPSGRPREGAMDELH		0.999727	H	C	profiling	Liver Cancer	KIs@NIH-H684 cell line	Labelling Not mention	IMAC	Orbitrap Elite or Orbitrap Fusion Lumos Tribrid	[-3.78895, -3.062085, -3.310283, -3.124085, -4.030001]	Q9UKI8	TLK1	T38	Prat_676
32755597	PTPGSAAAARSLLNHTPPSGRPREGAMDELH		0.999727	H	C	profiling	Liver Cancer	KIs@PLC5 cell line	Labelling Not mention	IMAC	Orbitrap Elite or Orbitrap Fusion Lumos Tribrid	[-3.694429, -3.144969, -3.793972, -3.705829, -3.437254, -3.069704, -2.560376, -3.700724, -2.469493, -3.896263, -3.206255]	Q9UKI8	TLK1	T38	Prat_677
32755597	PTPGSAAAARSLLNHTPPSGRPREGAMDELH		0.999727	H	C	profiling	Liver Cancer	KIs@SKHep1 cell line	Labelling Not mention	IMAC	Orbitrap Elite or Orbitrap Fusion Lumos Tribrid	[-3.473947, -3.456312, -3.116814, -3.543695, -3.556849, -3.053988, -4.232353, -3.226689, -4.046405, -3.444975]	Q9UKI8	TLK1	T38	Prat_678
32755597	PTPGSAAAARSLLNHTPPSGRPREGAMDELH		0.999727	H	C	profiling	Liver Cancer	KIs@Snu387 cell line	Labelling Not mention	IMAC	Orbitrap Elite or Orbitrap Fusion Lumos Tribrid	[-3.989914, -3.665972, -3.74865, -3.667032, -3.103027, -3.972218, -3.548971, -2.939329, -3.789764, -0.9131947, -3.769255, -3.157295]	Q9UKI8	TLK1	T38	Prat_679
32755597	PTPGSAAAARSLLNHTPPSGRPREGAMDELH		0.999727	H	C	profiling	Liver Cancer	KIs@Snu398 cell line	Labelling Not mention	IMAC	Orbitrap Elite or Orbitrap Fusion Lumos Tribrid	[-3.390449, 0.06806374, 0.183321, 0.3224239, -0.3029346, -0.3382931]	Q9UKI8	TLK1	T38	Prat_680
32755597	PTPGSAAAARSLLNHTPPSGRPREGAMDELH		0.999727	H	C	profiling	Liver Cancer	KIs@Snu423 cell line	Labelling Not mention	IMAC	Orbitrap Elite or Orbitrap Fusion Lumos Tribrid	[-3.902922, -3.004967, -2.922877, -3.301729, -3.595347, -2.950277, -4.10517, -3.353223, -1.33877, -3.605373, -3.487869, -3.7006]	Q9UKI8	TLK1	T38	Prat_681
32755597	PTPGSAAAARSLLNHTPPSGRPREGAMDELH		0.999727	H	C	profiling	Liver Cancer	KIs@Snu449 cell line	Labelling Not mention	IMAC	Orbitrap Elite or Orbitrap Fusion Lumos Tribrid	[-2.546459, -3.055498, -3.048632, -3.313246, -3.38312, -3.103081, -2.986585, -2.53691, -3.639508, -3.353154, -0.1589184, -4.170358]	Q9UKI8	TLK1	T38	Prat_682
32755597	PTPGSAAAARSLLNHTPPSGRPREGAMDELH		0.999727	H	C	profiling	Liver Cancer	KIs@Snu475 cell line	Labelling Not mention	IMAC	Orbitrap Elite or Orbitrap Fusion Lumos Tribrid	[-3.49719, -2.872292, -3.425169, -3.150894, -2.891747, -3.02706, -4.07317, -4.159269, -3.264498, -3.30873, -1.122086, -3.523123]	Q9UKI8	TLK1	T38	Prat_683
32755597	PTPGSAAAARSLLNHTPPSGRPREGAMDELH		0.999727	H	C	profiling	Liver Cancer	KIs@Snu761 cell line	Labelling Not mention	IMAC	Orbitrap Elite or Orbitrap Fusion Lumos Tribrid	[-3.666477, -3.847904, -3.350763, -3.831703, -3.931062, -3.481109]	Q9UKI8	TLK1	T38	Prat_684
32755597	PTPGSAAAARSLLNHTPPSGRPREGAMDELH		0.999727	H	C	profiling	Liver Cancer	KIs@Snu878 cell line	Labelling Not mention	IMAC	Orbitrap Elite or Orbitrap Fusion Lumos Tribrid	[-3.100574, 1.083656, 0.2808323, -2.998939, 1.826435, 0.696703, -2.978472]	Q9UKI8	TLK1	T38	Prat_685
32755597	PTPGSAAAARSLLNHTPPSGRPREGAMDELH		0.999727	H	C	profiling	Liver Cancer	KIs@Snu886 cell line	Labelling Not mention	IMAC	Orbitrap Elite or Orbitrap Fusion Lumos Tribrid	[-2.98188, -3.08442, -3.816791, -3.437085, -3.33105, -3.037032, -3.691737, -3.171139]	Q9UKI8	TLK1	T38	Prat_686
33619172	NSHSHSTPSSSVRPNSPSPTALAFGDHPIVQ	SPQNSHSHSTPSSSVRPNS(ph)PSPTALAFGDHPIVQPK	0.910537	H	C	Profile	Signalling-study	ARS1620(24h)@H358 cell line IMAC	TMT	IMAC	Q Exactive HF-X	[11.4177861583392, 10.9257713569927, 11.2973069720451, '-']	Q9UKI8	TLK1	S188	Prat_73
33619172	NSHSHSTPSSSVRPNSPSPTALAFGDHPIVQ	SPQNSHSHSTPSSSVRPNS(ph)PSPTALAFGDHPIVQPK	0.910537	H	C	Profile	Signalling-study	ARS1620(24h)@Calu1 cell line IMAC	TMT	IMAC	Q Exactive HF-X	[11.450734476322, 11.7200162519468, 11.3992694464692, '-']	Q9UKI8	TLK1	S188	Prat_69
33619172	NSHSHSTPSSSVRPNSPSPTALAFGDHPIVQ	SPQNSHSHSTPSSSVRPNS(ph)PSPTALAFGDHPIVQPK	0.910537	H	C	Profile	Signalling-study	ARS1620(6h)@H358 cell line IMAC	TMT	IMAC	Q Exactive HF-X	[10.5293607536932, 10.3214007854339, 10.3525964612062, '-']	Q9UKI8	TLK1	S188	Prat_79
33619172	NSHSHSTPSSSVRPNSPSPTALAFGDHPIVQ	SPQNSHSHSTPSSSVRPNS(ph)PSPTALAFGDHPIVQPK	0.910537	H	C	Profile	Signalling-study	ARS1620(6h)@Calu1 cell line IMAC	TMT	IMAC	Q Exactive HF-X	[10.5656279811745, 10.2169699095158, 11.4933926260462, '-']	Q9UKI8	TLK1	S188	Prat_75
33797919	SLLNHTPPSGRPR		0.999345	H	C	Profiling	Cervical cancer	Untreated control@HeLa cell line R2	SILAC	TiO2	Q Exactive	[20466000, 'PRESENT', 'PRESENT', 'PRESENT']	Q9UKI8	TLK1	T38	Prat_1302
33797919	SLLNHTPPSGRPR		0.989955	H	C	Profiling	Cervical cancer	Untreated control@HeLa cell line R1	SILAC	TiO2	Q Exactive	[83212000, 'PRESENT', 'PRESENT', 'PRESENT']	Q9UKI8	TLK1	T38	Prat_1301
33797919	SLLNHTPPSGRPR		0.999345	H	C	Profiling	Cervical cancer	Rapamycin@HeLa cell line R2	SILAC	TiO2	Q Exactive	[50645000, 'PRESENT', 'PRESENT', 'PRESENT']	Q9UKI8	TLK1	T38	Prat_938
33797919	SLLNHTPPSGRPR		0.989955	H	C	Profiling	Cervical cancer	Rapamycin@HeLa cell line R1	SILAC	TiO2	Q Exactive	[111750000, 'PRESENT', 'PRESENT', 'PRESENT']	Q9UKI8	TLK1	T38	Prat_937
33872388		SPQNSHSHSTPSSSVRPNS(ph)PSPTALAFGDHPIVQPK		H	C	Profiling	endometrial cancer	FBXW7(R465C)@HEC-1-B G2EEC cells	TMT	Fe-NTA	Orbitrap-Fusion Lumos	[315526115.8858144, 186722211.35446158, 112919288.33179656, 255724995.57063702]	Q9UKI8	TLK1	S188	Prat_460
33872388		SPQNSHSHSTPSSSVRPNS(ph)PSPTALAFGDHPIVQPK		H	C	Profiling	endometrial cancer	Control parental@HEC-1-B G2EEC cells (R465C)	TMT	Fe-NTA	Orbitrap-Fusion Lumos	[514042127.4488836, 646530551.9833032, 342148068.98788047, 496888792.58268887, 937324928.0]	Q9UKI8	TLK1	S188	Prat_190
33889818	HKISDYFEYQGGNGSSPVRGIPPAIRSPQNS		0.928052	H	C	Profiling	Neuroblastoma cancer	Untreated@SH-SY5Y cell line	TMT	Ti02	QExactive HF	[0, -0.1002645, 0.04396534]	Q9UKI8	TLK1	S159	Prat_1349
33889818	NNESSNHSFGSLGSLSDKESETPEKKQSESS		0.888731	H	C	Profiling	Neuroblastoma cancer	Untreated@SH-SY5Y cell line	TMT	Ti02	QExactive HF	[0.01501274, -0.01604939, 0.6946707]	Q9UKI8	TLK1	S105	Prat_1349
33889818	HKISDYFEYQGGNGSSPVRGIPPAIRSPQNS		0.928052	H	C	Profiling	Neuroblastoma cancer	CBLsKD@SH-SY5Y cell line	TMT	Ti02	QExactive HF	[0.08527184, 0, -0.1332979]	Q9UKI8	TLK1	S159	Prat_133
33889818	NNESSNHSFGSLGSLSDKESETPEKKQSESS		0.888731	H	C	Profiling	Neuroblastoma cancer	CBLsKD@SH-SY5Y cell line	TMT	Ti02	QExactive HF	[-0.01800346, 0, -0.08008671]	Q9UKI8	TLK1	S105	Prat_133
33889818	HKISDYFEYQGGNGSSPVRGIPPAIRSPQNS		0.928052	H	C	Profiling	Neuroblastoma cancer	Retinoic acid@SH-SY5Y cell line	TMT	Ti02	QExactive HF	[-0.3625183, 0.1222115, 0]	Q9UKI8	TLK1	S159	Prat_958
33889818	NNESSNHSFGSLGSLSDKESETPEKKQSESS		0.888731	H	C	Profiling	Neuroblastoma cancer	Retinoic acid@SH-SY5Y cell line	TMT	Ti02	QExactive HF	[0, 0.111372, 0]	Q9UKI8	TLK1	S105	Prat_958
33947818	ASTNNESSNHSFGSLGSLSDK			H	C	Profiling	Salmonella infection	Salmonella(30min)@siCTRL HeLa cells	TMT	IMAC(Fe-NTA)	Orbitrap Fusion Lumos	[40.20000076, 42.79999924, 38.90000153, 43.59999847]	Q9UKI8	TLK1	S94	Prat_997
33947818	ISDYFEYQGGNGSSPVR			H	C	Profiling	Salmonella infection	Salmonella(30min)@siCTRL HeLa cells	TMT	IMAC(Fe-NTA)	Orbitrap Fusion Lumos	[114.8000031, 124.4000015, 126.5, 134.1000061]	Q9UKI8	TLK1	S159	Prat_997
33947818	SLLNHTPPSGRPR			H	C	Profiling	Salmonella infection	Salmonella(30min)@siCTRL HeLa cells	TMT	IMAC(Fe-NTA)	Orbitrap Fusion Lumos	[312.8999939, 332.3999939, 278.7999878, 345.2000122]	Q9UKI8	TLK1	T38	Prat_997
33947818	SNSSGNLHMAGLTASPTPPSSSIITY			H	C	Profiling	Salmonella infection	Salmonella(30min)@siCTRL HeLa cells	TMT	IMAC(Fe-NTA)	Orbitrap Fusion Lumos	[27, 31.5, 37.29999924, 31]	Q9UKI8	TLK1	S743	Prat_997
33947818	AENQNESSQGK			H	C	Profiling	Salmonella infection	Salmonella(30min)@siCTRL HeLa cells	TMT	IMAC(Fe-NTA)	Orbitrap Fusion Lumos	[701, 881.7999878, 441.7999878, 777.9000244]	Q9UKI8	TLK1	S134	Prat_997
33947818	ASTNNESSNHSFGSLGSLSDK			H	C	Profiling	Salmonella infection	Salmonella(30min)@siSIK2 HeLa cells	TMT	IMAC(Fe-NTA)	Orbitrap Fusion Lumos	[48.09999847, 55.79999924, 43.79999924, 52.29999924]	Q9UKI8	TLK1	S94	Prat_998
33947818	AENQNESSQGK			H	C	Profiling	Salmonella infection	Salmonella(30min)@siSIK2 HeLa cells	TMT	IMAC(Fe-NTA)	Orbitrap Fusion Lumos	[548.2000122, 512.7000122, 544.7000122, 531.7000122]	Q9UKI8	TLK1	S134	Prat_998
33947818	SLLNHTPPSGRPR			H	C	Profiling	Salmonella infection	Salmonella(30min)@siSIK2 HeLa cells	TMT	IMAC(Fe-NTA)	Orbitrap Fusion Lumos	[282.1000061, 294.2999878, 291.5, 304.3999939]	Q9UKI8	TLK1	T38	Prat_998
33947818	ISDYFEYQGGNGSSPVR			H	C	Profiling	Salmonella infection	Salmonella(30min)@siSIK2 HeLa cells	TMT	IMAC(Fe-NTA)	Orbitrap Fusion Lumos	[134.1999969, 120.1999969, 135.3000031, 127.1999969]	Q9UKI8	TLK1	S159	Prat_998
33947818	SNSSGNLHMAGLTASPTPPSSSIITY			H	C	Profiling	Salmonella infection	Salmonella(30min)@siSIK2 HeLa cells	TMT	IMAC(Fe-NTA)	Orbitrap Fusion Lumos	[21.20000076, 33, 31.29999924, 28.20000076]	Q9UKI8	TLK1	S743	Prat_998
33947818			0.99989	H	C	Profiling	Salmonella infection	Salmonella(2h)@HCT116 cells	SILAC	TiO2	Q-Exactive HF	['Present', 'Present', 'Present', 'Present']	Q9UKI8	TLK1	S82	Prat_995
33947818			1	H	C	Profiling	Salmonella infection	Salmonella(2h)@HCT116 cells	SILAC	TiO2	Q-Exactive HF	['Present', 'Present', 'Present', 'Present']	Q9UKI8	TLK1	S105	Prat_995
33947818			1	H	C	Profiling	Salmonella infection	Salmonella(30min)@HCT116 cells	SILAC	TiO2	Q-Exactive HF	['Present', 'Present', 'Present', 'Present']	Q9UKI8	TLK1	S105	Prat_996
33947818			0.99989	H	C	Profiling	Salmonella infection	Salmonella(30min)@HCT116 cells	SILAC	TiO2	Q-Exactive HF	['Present', 'Present', 'Present', 'Present']	Q9UKI8	TLK1	S82	Prat_996
33947818	ASTNNESSNHSFGSLGSLSDK			H	C	Profiling	Salmonella infection	Uninfected@siCTRL HeLa cells	TMT	IMAC(Fe-NTA)	Orbitrap Fusion Lumos	[38.5, 48.40000153, 37.29999924, 36.70000076]	Q9UKI8	TLK1	S94	Prat_1255
33947818	AENQNESSQGK			H	C	Profiling	Salmonella infection	Uninfected@siCTRL HeLa cells	TMT	IMAC(Fe-NTA)	Orbitrap Fusion Lumos	[794, 855.5999756, 857.5, 678.4000244]	Q9UKI8	TLK1	S134	Prat_1255
33947818	SLLNHTPPSGRPR			H	C	Profiling	Salmonella infection	Uninfected@siCTRL HeLa cells	TMT	IMAC(Fe-NTA)	Orbitrap Fusion Lumos	[330.6000061, 358.8999939, 349.2000122, 373.2000122]	Q9UKI8	TLK1	T38	Prat_1255
33947818	SNSSGNLHMAGLTASPTPPSSSIITY			H	C	Profiling	Salmonella infection	Uninfected@siCTRL HeLa cells	TMT	IMAC(Fe-NTA)	Orbitrap Fusion Lumos	[34, 38, 33.70000076, 27.79999924]	Q9UKI8	TLK1	S743	Prat_1255
33947818	ISDYFEYQGGNGSSPVR			H	C	Profiling	Salmonella infection	Uninfected@siCTRL HeLa cells	TMT	IMAC(Fe-NTA)	Orbitrap Fusion Lumos	[139.8000031, 130, 148.1000061, 140.1999969]	Q9UKI8	TLK1	S159	Prat_1255
33947818			1	H	C	Profiling	Salmonella infection	Uninfected@HCT116 cells	SILAC	TiO2	Q-Exactive HF	['Present', 'Present', 'Present', 'Present']	Q9UKI8	TLK1	S105	Prat_1254
33947818			0.99989	H	C	Profiling	Salmonella infection	Uninfected@HCT116 cells	SILAC	TiO2	Q-Exactive HF	['Present', 'Present', 'Present', 'Present']	Q9UKI8	TLK1	S82	Prat_1254
33947818	ASTNNESSNHSFGSLGSLSDK			H	C	Profiling	Salmonella infection	Uninfected@siSIK2 HeLa cells	TMT	IMAC(Fe-NTA)	Orbitrap Fusion Lumos	[50.59999847, 37.70000076, 44, 55.79999924]	Q9UKI8	TLK1	S94	Prat_1256
33947818	SLLNHTPPSGRPR			H	C	Profiling	Salmonella infection	Uninfected@siSIK2 HeLa cells	TMT	IMAC(Fe-NTA)	Orbitrap Fusion Lumos	[285.7999878, 293.8999939, 370.3999939, 299.7999878]	Q9UKI8	TLK1	T38	Prat_1256
33947818	AENQNESSQGK			H	C	Profiling	Salmonella infection	Uninfected@siSIK2 HeLa cells	TMT	IMAC(Fe-NTA)	Orbitrap Fusion Lumos	[486.2000122, 247.8999939, 620.0999756, 220.6000061]	Q9UKI8	TLK1	S134	Prat_1256
33947818	SNSSGNLHMAGLTASPTPPSSSIITY			H	C	Profiling	Salmonella infection	Uninfected@siSIK2 HeLa cells	TMT	IMAC(Fe-NTA)	Orbitrap Fusion Lumos	[24.79999924, 35, 41.09999847, 36.79999924]	Q9UKI8	TLK1	S743	Prat_1256
33947818	ISDYFEYQGGNGSSPVR			H	C	Profiling	Salmonella infection	Uninfected@siSIK2 HeLa cells	TMT	IMAC(Fe-NTA)	Orbitrap Fusion Lumos	[153.3000031, 147.3000031, 144.1000061, 142.3999939]	Q9UKI8	TLK1	S159	Prat_1256
34689152	NSHSHSTPSSSVRPNSPSPTALAFGDHPIVQ	SSSVRPNS(ph)PSPTALA	0.983388	H	C	Profiling	Embryonic-Kidney	DMSO(15min)@HEK293T cell line	SILAC	Orbitrap Fusion and Q Exactive HF-X Hybrid Quadrupole-Orbitrap Mass Spectrometer	TiO2	['Present', 'Present', 'Present', 'Present']	Q9UKI8	TLK1	S188	Prat_283
34689152	LANDPYLLPHMRRSNSSGNLHMAGLTASPTP	PHMRRSNS(ph)SGNLHMA	0.863399	H	C	Profiling	Embryonic-Kidney	DMSO(15min)@HEK293T cell line	SILAC	Orbitrap Fusion and Q Exactive HF-X Hybrid Quadrupole-Orbitrap Mass Spectrometer	TiO2	['Present', 'Present', 'Present', 'Present']	Q9UKI8	TLK1	S743	Prat_283
34689152	LANDPYLLPHMRRSNSSGNLHMAGLTASPTP	PHMRRSNS(ph)SGNLHMA	0.863399	H	C	Profiling	Embryonic-Kidney	DMSO(2h)@HEK293T cell line	SILAC	Orbitrap Fusion and Q Exactive HF-X Hybrid Quadrupole-Orbitrap Mass Spectrometer	TiO2	['Present', 'Present', 'Present', 'Present']	Q9UKI8	TLK1	S743	Prat_291
34689152	NSHSHSTPSSSVRPNSPSPTALAFGDHPIVQ	SSSVRPNS(ph)PSPTALA	0.983388	H	C	Profiling	Embryonic-Kidney	DMSO(30min)@HEK293T cell line	SILAC	Orbitrap Fusion and Q Exactive HF-X Hybrid Quadrupole-Orbitrap Mass Spectrometer	TiO2	['Present', 'Present', 'Present', 'Present']	Q9UKI8	TLK1	S188	Prat_292
34689152	NSHSHSTPSSSVRPNSPSPTALAFGDHPIVQ	SSSVRPNS(ph)PSPTALA	0.983388	H	C	Profiling	Embryonic-Kidney	DMSO(4h)@HEK293T cell line	SILAC	Orbitrap Fusion and Q Exactive HF-X Hybrid Quadrupole-Orbitrap Mass Spectrometer	TiO2	['Present', 'Present', 'Present', 'Present']	Q9UKI8	TLK1	S188	Prat_296
34689152	NSHSHSTPSSSVRPNSPSPTALAFGDHPIVQ	SSSVRPNS(ph)PSPTALA	0.983388	H	C	Profiling	Embryonic-Kidney	TNF+Nec1s(15min)@HEK293T cell line	SILAC	Orbitrap Fusion and Q Exactive HF-X Hybrid Quadrupole-Orbitrap Mass Spectrometer	TiO2	['Present', 'Present', 'Present', 'Present']	Q9UKI8	TLK1	S188	Prat_1218
34689152	LANDPYLLPHMRRSNSSGNLHMAGLTASPTP	PHMRRSNS(ph)SGNLHMA	0.863399	H	C	Profiling	Embryonic-Kidney	TNF+Nec1s(15min)@HEK293T cell line	SILAC	Orbitrap Fusion and Q Exactive HF-X Hybrid Quadrupole-Orbitrap Mass Spectrometer	TiO2	['Present', 'Present', 'Present', 'Present']	Q9UKI8	TLK1	S743	Prat_1218
34689152	NSHSHSTPSSSVRPNSPSPTALAFGDHPIVQ	SSSVRPNS(ph)PSPTALA	0.983388	H	C	Profiling	Embryonic-Kidney	TNF(15min)@HEK293T cell line	SILAC	Orbitrap Fusion and Q Exactive HF-X Hybrid Quadrupole-Orbitrap Mass Spectrometer	TiO2	['Present', 'Present', 'Present', 'Present']	Q9UKI8	TLK1	S188	Prat_1214
34689152	LANDPYLLPHMRRSNSSGNLHMAGLTASPTP	PHMRRSNS(ph)SGNLHMA	0.863399	H	C	Profiling	Embryonic-Kidney	TNF(15min)@HEK293T cell line	SILAC	Orbitrap Fusion and Q Exactive HF-X Hybrid Quadrupole-Orbitrap Mass Spectrometer	TiO2	['Present', 'Present', 'Present', 'Present']	Q9UKI8	TLK1	S743	Prat_1214
34689152	LANDPYLLPHMRRSNSSGNLHMAGLTASPTP	PHMRRSNS(ph)SGNLHMA	0.863399	H	C	Profiling	Embryonic-Kidney	TNF+Nec1s(2h)@HEK293T cell line	SILAC	Orbitrap Fusion and Q Exactive HF-X Hybrid Quadrupole-Orbitrap Mass Spectrometer	TiO2	['Present', 'Present', 'Present', 'Present']	Q9UKI8	TLK1	S743	Prat_1219
34689152	LANDPYLLPHMRRSNSSGNLHMAGLTASPTP	PHMRRSNS(ph)SGNLHMA	0.863399	H	C	Profiling	Embryonic-Kidney	TNF(2h)@HEK293T cell line	SILAC	Orbitrap Fusion and Q Exactive HF-X Hybrid Quadrupole-Orbitrap Mass Spectrometer	TiO2	['Present', 'Present', 'Present', 'Present']	Q9UKI8	TLK1	S743	Prat_1215
34689152	NSHSHSTPSSSVRPNSPSPTALAFGDHPIVQ	SSSVRPNS(ph)PSPTALA	0.983388	H	C	Profiling	Embryonic-Kidney	TNF+Nec1s(30min)@HEK293T cell line	SILAC	Orbitrap Fusion and Q Exactive HF-X Hybrid Quadrupole-Orbitrap Mass Spectrometer	TiO2	['Present', 'Present', 'Present', 'Present']	Q9UKI8	TLK1	S188	Prat_1220
34689152	NSHSHSTPSSSVRPNSPSPTALAFGDHPIVQ	SSSVRPNS(ph)PSPTALA	0.983388	H	C	Profiling	Embryonic-Kidney	TNF(30min)@HEK293T cell line	SILAC	Orbitrap Fusion and Q Exactive HF-X Hybrid Quadrupole-Orbitrap Mass Spectrometer	TiO2	['Present', 'Present', 'Present', 'Present']	Q9UKI8	TLK1	S188	Prat_1216
34689152	NSHSHSTPSSSVRPNSPSPTALAFGDHPIVQ	SSSVRPNS(ph)PSPTALA	0.983388	H	C	Profiling	Embryonic-Kidney	TNF+Nec1s(4h)@HEK293T cell line	SILAC	Orbitrap Fusion and Q Exactive HF-X Hybrid Quadrupole-Orbitrap Mass Spectrometer	TiO2	['Present', 'Present', 'Present', 'Present']	Q9UKI8	TLK1	S188	Prat_1221
34689152	NSHSHSTPSSSVRPNSPSPTALAFGDHPIVQ	SSSVRPNS(ph)PSPTALA	0.983388	H	C	Profiling	Embryonic-Kidney	TNF(4h)@HEK293T cell line	SILAC	Orbitrap Fusion and Q Exactive HF-X Hybrid Quadrupole-Orbitrap Mass Spectrometer	TiO2	['Present', 'Present', 'Present', 'Present']	Q9UKI8	TLK1	S188	Prat_1217
34974192	QELLEARFTGVASGSTGSTGSCSVGAKASTN	FTGVASGST(ph)GSTGSCSVGAK	0.910403	H	C	Profiling	Mitophagy	CCP(0h)@C431A-Parkin HeLa cells	Dimethyl Labeling	IMAC	Q Exactive HF	[0, 0, 0, 909430]	Q9UKI8	TLK1	T75	Prat_141
34974192	HKISDYFEYQGGNGSSPVRGIPPAIRSPQNS	ISDYFEYQGGNGSS(ph)PVR	0.995665	H	C	Profiling	Mitophagy	CCP(0h)@C431A-Parkin HeLa cells	Dimethyl Labeling	IMAC	Q Exactive HF	[3043600, 16144000, 104230000, 11653000]	Q9UKI8	TLK1	S159	Prat_141
34974192	NSHSHSTPSSSVRPNSPSPTALAFGDHPIVQ	SPQNSHSHSTPSSSVRPNS(ph)PSPTALAFGDHPIVQPK	0.988877	H	C	Profiling	Mitophagy	CCP(0h)@C431A-Parkin HeLa cells	Dimethyl Labeling	IMAC	Q Exactive HF	[0, 97371000, 0, 0]	Q9UKI8	TLK1	S188	Prat_141
34974192	PTPGSAAAARSLLNHTPPSGRPREGAMDELH	SLLNHT(ph)PPSGRPR	0.999644	H	C	Profiling	Mitophagy	CCP(0h)@C431A-Parkin HeLa cells	Dimethyl Labeling	IMAC	Q Exactive HF	[0, 7551200, 0, 8491400]	Q9UKI8	TLK1	T38	Prat_141
34974192	QELLEARFTGVASGSTGSTGSCSVGAKASTN	FTGVASGST(ph)GSTGSCSVGAK	0.910403	H	C	Profiling	Mitophagy	CCP(0h)@WT Parkin HeLa cells	Dimethyl Labeling	IMAC	Q Exactive HF	[0, 0, 0, 0]	Q9UKI8	TLK1	T75	Prat_142
34974192	HKISDYFEYQGGNGSSPVRGIPPAIRSPQNS	ISDYFEYQGGNGSS(ph)PVR	0.995665	H	C	Profiling	Mitophagy	CCP(0h)@WT Parkin HeLa cells	Dimethyl Labeling	IMAC	Q Exactive HF	[151420000, 68842000, 932990, 832780]	Q9UKI8	TLK1	S159	Prat_142
34974192	NSHSHSTPSSSVRPNSPSPTALAFGDHPIVQ	SPQNSHSHSTPSSSVRPNS(ph)PSPTALAFGDHPIVQPK	0.988877	H	C	Profiling	Mitophagy	CCP(0h)@WT Parkin HeLa cells	Dimethyl Labeling	IMAC	Q Exactive HF	[0, 88828000, 0, 70561000]	Q9UKI8	TLK1	S188	Prat_142
34974192	PTPGSAAAARSLLNHTPPSGRPREGAMDELH	SLLNHT(ph)PPSGRPR	0.999644	H	C	Profiling	Mitophagy	CCP(0h)@WT Parkin HeLa cells	Dimethyl Labeling	IMAC	Q Exactive HF	[0, 73473000, 31361000, 41862000]	Q9UKI8	TLK1	T38	Prat_142
34974192	QELLEARFTGVASGSTGSTGSCSVGAKASTN	FTGVASGST(ph)GSTGSCSVGAK	0.910403	H	C	Profiling	Mitophagy	CCP(12h)@C431A-Parkin HeLa cells	Dimethyl Labeling	IMAC	Q Exactive HF	[0, 558710]	Q9UKI8	TLK1	T75	Prat_143
34974192	HKISDYFEYQGGNGSSPVRGIPPAIRSPQNS	ISDYFEYQGGNGSS(ph)PVR	0.995665	H	C	Profiling	Mitophagy	CCP(12h)@C431A-Parkin HeLa cells	Dimethyl Labeling	IMAC	Q Exactive HF	[135640000, 16280000]	Q9UKI8	TLK1	S159	Prat_143
34974192	NSHSHSTPSSSVRPNSPSPTALAFGDHPIVQ	SPQNSHSHSTPSSSVRPNS(ph)PSPTALAFGDHPIVQPK	0.988877	H	C	Profiling	Mitophagy	CCP(12h)@C431A-Parkin HeLa cells	Dimethyl Labeling	IMAC	Q Exactive HF	[0, 0]	Q9UKI8	TLK1	S188	Prat_143
34974192	PTPGSAAAARSLLNHTPPSGRPREGAMDELH	SLLNHT(ph)PPSGRPR	0.999644	H	C	Profiling	Mitophagy	CCP(12h)@C431A-Parkin HeLa cells	Dimethyl Labeling	IMAC	Q Exactive HF	[0, 12375000]	Q9UKI8	TLK1	T38	Prat_143
34974192	QELLEARFTGVASGSTGSTGSCSVGAKASTN	FTGVASGST(ph)GSTGSCSVGAK	0.910403	H	C	Profiling	Mitophagy	CCP(12h)@WT Parkin HeLa cells	Dimethyl Labeling	IMAC	Q Exactive HF	[0, 0]	Q9UKI8	TLK1	T75	Prat_144
34974192	HKISDYFEYQGGNGSSPVRGIPPAIRSPQNS	ISDYFEYQGGNGSS(ph)PVR	0.995665	H	C	Profiling	Mitophagy	CCP(12h)@WT Parkin HeLa cells	Dimethyl Labeling	IMAC	Q Exactive HF	[1076600, 2014600]	Q9UKI8	TLK1	S159	Prat_144
34974192	NSHSHSTPSSSVRPNSPSPTALAFGDHPIVQ	SPQNSHSHSTPSSSVRPNS(ph)PSPTALAFGDHPIVQPK	0.988877	H	C	Profiling	Mitophagy	CCP(12h)@WT Parkin HeLa cells	Dimethyl Labeling	IMAC	Q Exactive HF	[0, 47840000]	Q9UKI8	TLK1	S188	Prat_144
34974192	PTPGSAAAARSLLNHTPPSGRPREGAMDELH	SLLNHT(ph)PPSGRPR	0.999644	H	C	Profiling	Mitophagy	CCP(12h)@WT Parkin HeLa cells	Dimethyl Labeling	IMAC	Q Exactive HF	[78013000, 37355000]	Q9UKI8	TLK1	T38	Prat_144
34974192	QELLEARFTGVASGSTGSTGSCSVGAKASTN	FTGVASGST(ph)GSTGSCSVGAK	0.910403	H	C	Profiling	Mitophagy	CCP(18h)@C431A-Parkin HeLa cells	Dimethyl Labeling	IMAC	Q Exactive HF	[0, 335910]	Q9UKI8	TLK1	T75	Prat_145
34974192	HKISDYFEYQGGNGSSPVRGIPPAIRSPQNS	ISDYFEYQGGNGSS(ph)PVR	0.995665	H	C	Profiling	Mitophagy	CCP(18h)@C431A-Parkin HeLa cells	Dimethyl Labeling	IMAC	Q Exactive HF	[139580000, 12681000]	Q9UKI8	TLK1	S159	Prat_145
34974192	NSHSHSTPSSSVRPNSPSPTALAFGDHPIVQ	SPQNSHSHSTPSSSVRPNS(ph)PSPTALAFGDHPIVQPK	0.988877	H	C	Profiling	Mitophagy	CCP(18h)@C431A-Parkin HeLa cells	Dimethyl Labeling	IMAC	Q Exactive HF	[0, 0]	Q9UKI8	TLK1	S188	Prat_145
34974192	PTPGSAAAARSLLNHTPPSGRPREGAMDELH	SLLNHT(ph)PPSGRPR	0.999644	H	C	Profiling	Mitophagy	CCP(18h)@C431A-Parkin HeLa cells	Dimethyl Labeling	IMAC	Q Exactive HF	[0, 14521000]	Q9UKI8	TLK1	T38	Prat_145
34974192	QELLEARFTGVASGSTGSTGSCSVGAKASTN	FTGVASGST(ph)GSTGSCSVGAK	0.910403	H	C	Profiling	Mitophagy	CCP(18h)@WT Parkin HeLa cells	Dimethyl Labeling	IMAC	Q Exactive HF	[0, 0]	Q9UKI8	TLK1	T75	Prat_146
34974192	HKISDYFEYQGGNGSSPVRGIPPAIRSPQNS	ISDYFEYQGGNGSS(ph)PVR	0.995665	H	C	Profiling	Mitophagy	CCP(18h)@WT Parkin HeLa cells	Dimethyl Labeling	IMAC	Q Exactive HF	[953930, 1314500]	Q9UKI8	TLK1	S159	Prat_146
[truncated: 760 more rows]

## Sheet: Supplementary Table S2
Supplementary Table S2: Human cellular TLK1 Differential data
[truncated: 261 more rows]

## Sheet: Supplementary Table S3
Supplementary Table S3: List of TLK1 S134 positively co-differentially regulated phosphosites in other proteins
[truncated: 796 more rows]

## Sheet: Supplementary Table S4
Supplementary Table S4: List of TLK1 S134 negatively co-differentially regulated phosphosites in other proteins
[truncated: 30 more rows]

[truncated: 6 more sheets: Supplementary Table S5, Supplementary Table S6, Supplementary Table S7, Supplementary Table S8, Supplementary Table S9, Supplementary Table S10]
